# Supplementary material for: Modelling energy metabolism dysregulations in neuromuscular diseases: A case study of calpainopathy
Source: Heliyon. 2024 Dec 9;10(24):e40918. doi: 10.1016/j.heliyon.2024.e40918 (PMC11698924; doi:10.1016/j.heliyon.2024.e40918)
Supplement: MMC 3 — MitoCore metabolic model adapted to a healthy murine metabolism in excel format. [file mmc3.xlsx]

## Sheet: Species
Id	Name	Compartment	Initial Amount	Substance Units
M_10fthf_c	10-Formyltetrahydrofolate	Cytosol
M_10fthf_m	10-Formyltetrahydrofolate	Mitochondrion
M_13dpg_c	3-Phospho-D-glyceroyl phosphate	Cytosol
M_1pipdn2c_c	delta1-Piperideine-2-carboxylate	Cytosol
M_1pyr5c_m	(S)-1-Pyrroline-5-carboxylate	Mitochondrion
M_2aobut_m	L-2-Amino-3-oxobutanoic acid	Mitochondrion
M_2hb_c	2-Hydroxybutanoic acid	Cytosol
M_2hb_e	2-Hydroxybutanoic acid	External
M_2maacoa_m	2-Methylacetoacetyl-CoA	Mitochondrion
M_2mb2coa_m	2-Methylbut-2-enoyl-CoA	Mitochondrion
M_2mbcoa_m	2-Methylbutanoyl-CoA	Mitochondrion
M_2mop_m	2-Methyl-3-oxopropanoate	Mitochondrion
M_2mp2coa_m	2-Methylprop-2-enoyl-CoA	Mitochondrion
M_2obut_c	2-Oxobutanoate	Cytosol
M_2obut_m	2-Oxobutanoate	Mitochondrion
M_2oxoadp_c	2-Oxoadipate	Cytosol
M_2oxoadp_m	2-Oxoadipate	Mitochondrion
M_2pg_c	2-Phospho-D-glycerate	Cytosol
M_34hpp_c	3-(4-Hydroxyphenyl)pyruvate	Cytosol
M_3hanthrn_c	3-Hydroxyanthranilate	Cytosol
M_3hbcoa_m	(S)-3-Hydroxybutanoyl-CoA	Mitochondrion
M_3hexdcoa_m	(S)-3-Hydroxyhexadecanoyl-CoA	Mitochondrion
M_3hibutcoa_m	(S)-3-Hydroxyisobutyryl-CoA	Mitochondrion
M_3hmbcoa_m	(2S,3S)-3-Hydroxy-2-methylbutanoyl-CoA	Mitochondrion
M_3hmp_m	3-Hydroxy-2-methylpropanoate	Mitochondrion
M_3mb2coa_m	3-Methylcrotonyl-CoA	Mitochondrion
M_3mgcoa_m	3-Methylglutaconyl-CoA	Mitochondrion
M_3mob_m	3-Methyl-2-oxobutanoic acid	Mitochondrion
M_3mop_m	(S)-3-Methyl-2-oxopentanoic acid	Mitochondrion
M_3odcoa_m	3-Oxodecanoyl-CoA	Mitochondrion
M_3oddcoa_m	3-Oxododecanoyl-CoA	Mitochondrion
M_3pg_c	3-Phospho-D-glycerate	Cytosol
M_3php_c	3-Phosphonooxypyruvate	Cytosol
M_3sala_c	3-Sulfino-L-alanine	Cytosol
M_3snpyr_c	3-Sulfinylpyruvate	Cytosol
M_3tetd7ecoa_m	trans-Tetradec-2-enoyl-CoA	Mitochondrion
M_4aabutn_m	4-Acetamidobutanoate	Mitochondrion
M_4abut_c	4-Aminobutanoate	Cytosol
M_4abut_m	4-Aminobutanoate	Mitochondrion
M_4abutn_c	4-Aminobutyraldehyde	Cytosol
M_4fumacac_c	4-Fumarylacetoacetate	Cytosol
M_4izp_c	4-Imidazolone-5-propanoate	Cytosol
M_4mlacac_c	4-Maleylacetoacetate	Cytosol
M_4mop_m	4-Methyl-2-oxopentanoate	Mitochondrion
M_5aop_c	5-Aminolevulinate	Cytosol
M_5aop_m	5-Aminolevulinate	Mitochondrion
M_5forthf_c	5-Formiminotetrahydrofolate	Cytosol
M_6a2ohxnt_c	6-Amino-2-oxohexanoate	Cytosol
M_6pgc_c	6-Phospho-D-gluconate	Cytosol
M_6pgl_c	D-Glucono-1,5-lactone 6-phosphate	Cytosol
M_aacoa_m	Acetoacetyl-CoA	Mitochondrion
M_aact_m	Aminoacetone	Mitochondrion
M_ac_c	Acetate	Cytosol
M_ac_e	Acetate	External
M_ac_m	Acetate	Mitochondrion
M_acac_c	Acetoacetate	Cytosol
M_acac_e	Acetoacetate	External
M_acac_m	Acetoacetate	Mitochondrion
M_acald_c	Acetaldehyde	Cytosol
M_acald_m	Acetaldehyde	Mitochondrion
M_accoa_c	Acetyl-CoA	Cytosol
M_accoa_m	Acetyl-CoA	Mitochondrion
M_adn_c	Adenosine	Cytosol
M_adp_c	ADP	Cytosol
M_adp_m	ADP	Mitochondrion
M_agm_m	Agmatine	Mitochondrion
M_ahcys_c	S-Adenosyl-L-homocysteine	Cytosol
M_akg_c	2-Oxoglutarate	Cytosol
M_akg_e	2-Oxoglutarate	External
M_akg_m	2-Oxoglutarate	Mitochondrion
M_ala_B_c	beta-Alanine	Cytosol
M_ala_B_e	beta-Alanine	External
M_ala_B_m	beta-Alanine	Mitochondrion
M_ala_L_c	L-Alanine	Cytosol
M_ala_L_e	L-Alanine	External
M_ala_L_m	L-Alanine	Mitochondrion
M_alpa_hs_m	1-Acyl-sn-glycerol 3-phosphate	Mitochondrion
M_alpro_m	S-Aminomethyldihydrolipoylprotein	Mitochondrion
M_am6sa_c	2-Aminomuconate semialdehyde	Cytosol
M_amet_c	S-Adenosyl-L-methionine	Cytosol
M_amp_c	AMP	Cytosol
M_amp_m	AMP	Mitochondrion
M_amuco_c	2-Aminomuconate	Cytosol
M_aprut_m	N-Acetylputrescine	Mitochondrion
M_arg_L_c	L-Arginine	Cytosol
M_arg_L_e	L-Arginine	External
M_arg_L_m	L-Arginine	Mitochondrion
M_argsuc_c	N-(L-Arginino)succinate	Cytosol
M_argsuc_e	N-(L-Arginino)succinate	External
M_asn_L_c	L-Asparagine	Cytosol
M_asn_L_e	L-Asparagine	External
M_asn_L_m	L-Asparagine	Mitochondrion
M_asp_L_c	L-Aspartate	Cytosol
M_asp_L_e	L-Aspartate	External
M_asp_L_m	L-Aspartate	Mitochondrion
M_atp_c	ATP	Cytosol
M_atp_m	ATP	Mitochondrion
M_b2coa_m	Crotonoyl-CoA	Mitochondrion
M_bhb_c	(R)-3-Hydroxybutanoate	Cytosol
M_bhb_e	(R)-3-Hydroxybutanoate	External
M_bhb_m	(R)-3-Hydroxybutanoate	Mitochondrion
M_bilirub_c	Bilirubin	Cytosol
M_bilirub_e	Bilirubin	External
M_biliverd_c	Biliverdin	Cytosol
M_biomass_c	Biomass	Cytosol
M_biomass_e	Biomass	External
M_biomass_m	Biomass	Mitochondrion
M_btcoa_m	Butanoyl-CoA	Mitochondrion
M_but_c	Butanoic acid	Cytosol
M_but_e	Butanoic acid	External
M_but_m	Butanoic acid	Mitochondrion
M_cbp_m	Carbamoyl phosphate	Mitochondrion
M_cdp_m	CDP	Mitochondrion
M_cdpdag_hs_m	CDP-diacylglycerol	Mitochondrion
M_cgly_c	Cys-Gly	Cytosol
M_chol_c	Choline	Cytosol
M_chol_e	Choline	External
M_chol_m	Choline	Mitochondrion
M_cit_c	Citrate	Cytosol
M_cit_e	Citrate	External
M_cit_m	Citrate	Mitochondrion
M_citr_L_c	L-Citrulline	Cytosol
M_citr_L_e	L-Citrulline	External
M_citr_L_m	L-Citrulline	Mitochondrion
M_clpn_hs_m	Cardiolipin	Mitochondrion
M_cmp_m	CMP	Mitochondrion
M_cmusa_c	2-Amino-3-carboxymuconate semialdehyde	Cytosol
M_co_c	CO	Cytosol
M_co_e	CO	External
M_co2_c	CO2	Cytosol
M_co2_e	CO2	External
M_co2_m	CO2	Mitochondrion
M_coa_c	CoA	Cytosol
M_coa_m	CoA	Mitochondrion
M_cpppg3_c	Coproporphyrinogen III	Cytosol
M_creat_c	Creatine	Cytosol
M_creat_e	Creatine	External
M_creat_m	Creatine	Mitochondrion
M_crn_c	L-Carnitine	Cytosol
M_crn_m	L-Carnitine	Mitochondrion
M_ctp_m	CTP	Mitochondrion
M_cyan_c	Cyanide ion	Cytosol
M_cyan_e	Cyanide ion	External
M_cyan_m	Cyanide ion	Mitochondrion
M_cys_L_c	L-Cysteine	Cytosol
M_cys_L_e	L-Cysteine	External
M_cys_L_m	L-Cysteine	Mitochondrion
M_cyst_L_c	L-Cystathionine	Cytosol
M_dc2coa_m	trans-Dec-2-enoyl-CoA	Mitochondrion
M_dcacoa_m	Decanoyl-CoA	Mitochondrion
M_dcamp_c	N6-(1,2-Dicarboxyethyl)-AMP	Cytosol
M_dd2coa_m	2-trans-Dodecenoyl-CoA	Mitochondrion
M_ddcacoa_m	Lauroyl-CoA	Mitochondrion
M_dhap_c	Glycerone phosphate	Cytosol
M_dhbpt_c	Dihydrobiopterin	Cytosol
M_dhlpro_m	Dihydrolipoylprotein	Mitochondrion
M_e4p_c	D-Erythrose 4-phosphate	Cytosol
M_etoh_c	Ethanol	Cytosol
M_etoh_e	Ethanol	External
M_f6p_c	D-Fructose 6-phosphate	Cytosol
M_fdp_c	D-Fructose 1,6-bisphosphate	Cytosol
M_fe2_c	Fe2	Cytosol
M_fe2_e	Fe2	External
M_fe2_m	Fe2	Mitochondrion
M_ficytC_m	Ferricytochrome c	Mitochondrion
M_focytC_m	Ferrocytochrome c	Mitochondrion
M_for_c	Formate	Cytosol
M_for_e	Formate	External
M_for_m	Formate	Mitochondrion
M_forglu_c	N-Formimino-L-glutamate	Cytosol
M_fum_c	Fumarate	Cytosol
M_fum_e	Fumarate	External
M_fum_m	Fumarate	Mitochondrion
M_g3p_c	D-Glyceraldehyde 3-phosphate	Cytosol
M_g6p_c	D-Glucose 6-phosphate	Cytosol
M_gdp_c	GDP	Cytosol
M_gdp_m	GDP	Mitochondrion
M_glc_D_c	D-Glucose	Cytosol
M_glc_D_e	D-Glucose	External
M_gln_L_c	L-Glutamine	Cytosol
M_gln_L_e	L-Glutamine	External
M_gln_L_m	L-Glutamine	Mitochondrion
M_glu_L_c	L-Glutamate	Cytosol
M_glu_L_e	L-Glutamate	External
M_glu_L_m	L-Glutamate	Mitochondrion
M_glu5p_m	L-Glutamyl 5-phosphate	Mitochondrion
M_glu5sa_m	L-Glutamate 5-semialdehyde	Mitochondrion
M_glucys_c	gamma-L-Glutamyl-L-cysteine	Cytosol
M_glutcoa_m	Glutaryl-CoA	Mitochondrion
M_gly_c	Glycine	Cytosol
M_gly_e	Glycine	External
M_gly_m	Glycine	Mitochondrion
M_glyc_c	Glycerol	Cytosol
M_glyc_e	Glycerol	External
M_glyc_m	Glycerol	Mitochondrion
M_glyc3p_c	sn-Glycerol 3-phosphate	Cytosol
M_glyc3p_m	sn-Glycerol 3-phosphate	Mitochondrion
M_gthox_c	Glutathione disulfide	Cytosol
M_gthox_m	Glutathione disulfide	Mitochondrion
M_gthrd_c	Glutathione	Cytosol
M_gthrd_m	Glutathione	Mitochondrion
M_gtp_c	GTP	Cytosol
M_gtp_m	GTP	Mitochondrion
M_h_c	H	Cytosol
M_h_e	H	External
M_h_m	H	Mitochondrion
M_PMF_c	Proton Motive Force	Cytosol
M_PMF_m	Proton Motive Force	Mitochondrion
M_h2o_c	H2O	Cytosol
M_h2o_e	H2O	External
M_h2o_m	H2O	Mitochondrion
M_h2o2_c	Hydrogen peroxide	Cytosol
M_h2o2_m	Hydrogen peroxide	Mitochondrion
M_HC00250_c	Hydrogen sulfide	Cytosol
M_HC00250_e	Hydrogen sulfide	External
M_HC01401_m	(S)-3-Hydroxydodecanoyl-CoA	Mitochondrion
M_HC01403_m	(S)-Hydroxydecanoyl-CoA	Mitochondrion
M_HC01405_m	(S)-3-Hydroxyoctanoyl-CoA	Mitochondrion
M_HC01406_m	3-Oxooctanoyl-CoA	Mitochondrion
M_HC01407_m	(S)-Hydroxyhexanoyl-CoA	Mitochondrion
M_HC01408_m	3-Oxohexanoyl-CoA	Mitochondrion
M_HC01409_m	Hexanoyl-CoA	Mitochondrion
M_HC01410_m	trans-Hex-2-enoyl-CoA	Mitochondrion
M_HC01415_m	trans-Oct-2-enoyl-CoA	Mitochondrion
M_hco3_c	HCO3-	Cytosol
M_hco3_e	HCO3-	External
M_hco3_m	HCO3-	Mitochondrion
M_hcys_L_c	Homocysteine	Cytosol
M_hdca_c	Hexadecanoic acid	Cytosol
M_hdca_e	Hexadecanoic acid	External
M_hdca_m	Hexadecanoic acid	Mitochondrion
M_hgentis_c	Homogentisate	Cytosol
M_his_L_c	L-Histidine	Cytosol
M_his_L_e	L-Histidine	External
M_his_L_m	L-Histidine	Mitochondrion
M_hLkynr_c	3-Hydroxy-L-kynurenine	Cytosol
M_hmbil_c	Hydroxymethylbilane	Cytosol
M_hmgcoa_m	(S)-3-Hydroxy-3-methylglutaryl-CoA	Mitochondrion
M_ibcoa_m	2-Methylpropanoyl-CoA	Mitochondrion
M_icit_c	Isocitrate	Cytosol
M_icit_e	Isocitrate	External
M_icit_m	Isocitrate	Mitochondrion
M_ile_L_c	L-Isoleucine	Cytosol
M_ile_L_e	L-Isoleucine	External
M_ile_L_m	L-Isoleucine	Mitochondrion
M_imp_c	IMP	Cytosol
M_ivcoa_m	3-Methylbutanoyl-CoA	Mitochondrion
M_L2aadp_c	L-2-Aminoadipate	Cytosol
M_L2aadp_m	L-2-Aminoadipate	Mitochondrion
M_L2aadp6sa_c	L-2-Aminoadipate 6-semialdehyde	Cytosol
M_L2aadp6sa_m	L-2-Aminoadipate 6-semialdehyde	Mitochondrion
M_lac_D_m	(R)-Lactate	Mitochondrion
M_lac_L_c	(S)-Lactate	Cytosol
M_lac_L_e	(S)-Lactate	External
M_leu_L_c	L-Leucine	Cytosol
M_leu_L_e	L-Leucine	External
M_leu_L_m	L-Leucine	Mitochondrion
M_Lfmkynr_c	L-Formylkynurenine	Cytosol
M_lgt_S_m	(R)-S-Lactoylglutathione	Mitochondrion
M_Lkynr_c	L-Kynurenine	Cytosol
M_Lpipecol_c	L-Pipecolate	Cytosol
M_lpro_m	Lipoylprotein	Mitochondrion
M_lys_L_c	L-Lysine	Cytosol
M_lys_L_e	L-Lysine	External
M_lys_L_m	L-Lysine	Mitochondrion
M_mal_L_c	(S)-Malate	Cytosol
M_mal_L_e	(S)-Malate	External
M_mal_L_m	(S)-Malate	Mitochondrion
M_mercplac_c	3-Mercaptolactate	Cytosol
M_mercplac_e	3-Mercaptolactate	External
M_mercppyr_c	Mercaptopyruvate	Cytosol
M_mercppyr_m	Mercaptopyruvate	Mitochondrion
M_met_L_c	L-Methionine	Cytosol
M_met_L_e	L-Methionine	External
M_met_L_m	L-Methionine	Mitochondrion
M_methf_c	5,10-Methenyltetrahydrofolate	Cytosol
M_methf_m	5,10-Methenyltetrahydrofolate	Mitochondrion
M_mlthf_c	5,10-Methylenetetrahydrofolate	Cytosol
M_mlthf_m	5,10-Methylenetetrahydrofolate	Mitochondrion
M_mmcoa_R_m	(R)-Methylmalonyl-CoA	Mitochondrion
M_mmcoa_S_m	(S)-Methylmalonyl-CoA	Mitochondrion
M_msa_m	3-Oxopropanoate	Mitochondrion
M_mthgxl_m	Methylglyoxal	Mitochondrion
M_n4abutn_m	N4-Acetylaminobutanal	Mitochondrion
M_nad_c	NAD	Cytosol
M_nad_e	NAD	External
M_nad_m	NAD	Mitochondrion
M_nadh_c	NADH	Cytosol
M_nadh_e	NADH	External
M_nadh_m	NADH	Mitochondrion
M_nadp_c	NADP	Cytosol
M_nadp_m	NADP	Mitochondrion
M_nadph_c	NADPH	Cytosol
M_nadph_m	NADPH	Mitochondrion
M_nh4_c	Ammonia	Cytosol
M_nh4_e	Ammonia	External
M_nh4_m	Ammonia	Mitochondrion
M_no_c	Nitric oxide	Cytosol
M_no_e	Nitric oxide	External
M_nwharg_c	N(omega)-Hydroxyarginine	Cytosol
M_o2_c	Oxygen	Cytosol
M_o2_e	Oxygen	External
M_o2_m	Oxygen	Mitochondrion
M_o2s_m	O2.-	Mitochondrion
M_oaa_c	Oxaloacetate	Cytosol
M_oaa_e	Oxaloacetate	External
M_oaa_m	Oxaloacetate	Mitochondrion
M_occoa_m	Octanoyl-CoA	Mitochondrion
M_orn_c	L-Ornithine	Cytosol
M_orn_m	L-Ornithine	Mitochondrion
M_pa_hs_m	Phosphatidate	Mitochondrion
M_pchol_hs_c	Phosphatidylcholine	Cytosol
M_pchol_hs_e	Phosphatidylcholine	External
M_pchol_hs_m	Phosphatidylcholine	Mitochondrion
M_pcreat_c	Phosphocreatine	Cytosol
M_pcreat_e	Phosphocreatine	External
M_pcreat_m	Phosphocreatine	Mitochondrion
M_pe_hs_c	Phosphatidylethanolamine	Cytosol
M_pe_hs_e	Phosphatidylethanolamine	External
M_pe_hs_m	Phosphatidylethanolamine	Mitochondrion
M_pep_c	Phosphoenolpyruvate	Cytosol
M_pep_m	Phosphoenolpyruvate	Mitochondrion
M_pglyc_hs_m	Phosphatidylglycerol	Mitochondrion
M_pgp_hs_m	Phosphatidylglycerophosphate	Mitochondrion
M_phe_L_c	L-Phenylalanine	Cytosol
M_phe_L_e	L-Phenylalanine	External
M_phe_L_m	L-Phenylalanine	Mitochondrion
M_pheme_c	Heme	Cytosol
M_pheme_m	Heme	Mitochondrion
M_pi_c	Orthophosphate	Cytosol
M_pi_e	Orthophosphate	External
M_pi_m	Orthophosphate	Mitochondrion
M_pmtcoa_c	Palmitoyl-CoA	Cytosol
M_pmtcoa_m	Palmitoyl-CoA	Mitochondrion
M_pmtcrn_c	L-Palmitoylcarnitine	Cytosol
M_pmtcrn_m	L-Palmitoylcarnitine	Mitochondrion
M_ppa_c	Propanoate	Cytosol
M_ppa_e	Propanoate	External
M_ppa_m	Propanoate	Mitochondrion
M_ppbng_c	Porphobilinogen	Cytosol
M_ppcoa_m	Propanoyl-CoA	Mitochondrion
M_ppi_c	Diphosphate	Cytosol
M_ppi_m	Diphosphate	Mitochondrion
M_ppp9_m	Protoporphyrin	Mitochondrion
M_pppg9_c	Protoporphyrinogen IX	Cytosol
M_pro_L_c	L-Proline	Cytosol
M_pro_L_e	L-Proline	External
M_pro_L_m	L-Proline	Mitochondrion
M_ps_hs_c	Phosphatidylserine	Cytosol
M_ps_hs_e	Phosphatidylserine	External
M_ps_hs_m	Phosphatidylserine	Mitochondrion
M_pser_L_c	O-Phospho-L-serine	Cytosol
M_ptrc_c	Putrescine	Cytosol
M_ptrc_m	Putrescine	Mitochondrion
M_pyr_c	Pyruvate	Cytosol
M_pyr_m	Pyruvate	Mitochondrion
M_q10_m	Ubiquinone	Mitochondrion
M_q10h2_m	Ubiquinol	Mitochondrion
M_r5p_c	D-Ribose 5-phosphate	Cytosol
M_ru5p_D_c	D-Ribulose 5-phosphate	Cytosol
M_s7p_c	Sedoheptulose 7-phosphate	Cytosol
M_saccrp_L_m	N6-(L-1,3-Dicarboxypropyl)-L-lysine	Mitochondrion
M_ser_L_c	L-Serine	Cytosol
M_ser_L_e	L-Serine	External
M_ser_L_m	L-Serine	Mitochondrion
M_so3_c	Sulfite	Cytosol
M_so3_e	Sulfite	External
M_so3_m	Sulfite	Mitochondrion
M_so4_c	Sulfate	Cytosol
M_so4_m	Sulfate	Mitochondrion
M_succ_c	Succinate	Cytosol
M_succ_e	Succinate	External
M_succ_m	Succinate	Mitochondrion
M_succoa_m	Succinyl-CoA	Mitochondrion
M_sucsal_m	Succinate semialdehyde	Mitochondrion
M_tcynt_c	Thiocyanate	Cytosol
M_tcynt_e	Thiocyanate	External
M_tcynt_m	Thiocyanate	Mitochondrion
M_tetd7ecoa_m	Tetradecanoyl-CoA	Mitochondrion
M_thbpt_c	Tetrahydrobiopterin	Cytosol
M_thf_c	Tetrahydrofolate	Cytosol
M_thf_m	Tetrahydrofolate	Mitochondrion
M_thp2c_c	(S)-2,3,4,5-Tetrahydropyridine-2-carboxylate	Cytosol
M_thr_L_c	L-Threonine	Cytosol
M_thr_L_e	L-Threonine	External
M_thr_L_m	L-Threonine	Mitochondrion
M_trp_L_c	L-Tryptophan	Cytosol
M_trp_L_e	L-Tryptophan	External
M_trp_L_m	L-Tryptophan	Mitochondrion
M_tsul_c	Thiosulfate	Cytosol
M_tsul_e	Thiosulfate	External
M_tsul_m	Thiosulfate	Mitochondrion
M_tyr_L_c	L-Tyrosine	Cytosol
M_tyr_L_e	L-Tyrosine	External
M_tyr_L_m	L-Tyrosine	Mitochondrion
M_uppg3_c	Uroporphyrinogen III	Cytosol
M_urcan_c	Urocanate	Cytosol
M_urea_c	Urea	Cytosol
M_urea_e	Urea	External
M_urea_m	Urea	Mitochondrion
M_val_L_c	L-Valine	Cytosol
M_val_L_e	L-Valine	External
M_val_L_m	L-Valine	Mitochondrion
M_xu5p_D_c	D-Xylulose 5-phosphate	Cytosol
M_fol_c	Folate	Cytosol
M_fol_e	Folate	External
M_fol_m	Folate	Mitochondrion
M_dhf_c	Dihydrofolate	Cytosol
M_dhf_m	Dihydrofolate	Mitochondrion
M_malcoa_c	Malonyl-CoA	Cytosol
M_malACP_c	Malonyl-[acyl-carrier protein]	Cytosol
M_ACP_c	acyl carrier protein	Cytosol
M_acACP_c	Acetyl-ACP	Cytosol
M_HC01587_c	Acetoacetyl-ACP	Cytosol
M_HC01321_c	(R)-3-Hydroxybutanoyl-ACP	Cytosol
M_HC01255_c	But-2-enoyl-ACP	Cytosol
M_HC01588_c	Butyryl-ACP	Cytosol
M_HC01589_c	3-Oxohexanoyl-ACP	Cytosol
M_HC01590_c	D-3-Hydroxyhexanoyl-ACP	Cytosol
M_HC01591_c	(2E)-Hexenoyl-ACP	Cytosol
M_HC01592_c	Hexanoyl-ACP	Cytosol
M_HC01593_c	3-Oxooctanoyl-ACP	Cytosol
M_HC01323_c	(R)-3-Hydroxyoctanoyl-ACP	Cytosol
M_HC01594_c	(2E)-Octenoyl-ACP	Cytosol
M_HC01595_c	Octanoyl-ACP	Cytosol
M_HC01596_c	3-Oxodecanoyl-ACP	Cytosol
M_HC01322_c	(R)-3-Hydroxydecanoyl-ACP	Cytosol
M_HC01597_c	(2E)-Decenoyl-ACP	Cytosol
M_HC01598_c	Decanoyl-ACP	Cytosol
M_HC01599_c	3-Oxododecanoyl-ACP	Cytosol
M_HC01600_c	D-3-Hydroxydodecanoyl-ACP	Cytosol
M_HC01601_c	(2E)-Dodecenoyl-ACP	Cytosol
M_ddcaACP_c	Dodecanoyl-ACP	Cytosol
M_HC01602_c	3-Oxotetradecanoyl-ACP	Cytosol
M_HC01335_c	(R)-3-Hydroxytetradecanoyl-ACP	Cytosol
M_HC01603_c	(2E)-Tetradecenoyl-ACP	Cytosol
M_myrsACP_c	Myristoyl-ACP	Cytosol
M_HC01605_c	3-Oxohexadecanoyl-ACP	Cytosol
M_HC01326_c	(R)-3-Hydroxypalmitoyl-ACP	Cytosol
M_HC01606_c	(2E)-Hexadecenoyl-ACP	Cytosol
M_palmACP_c	Palmitoyl-ACP	Cytosol

## Sheet: Reactions
Id	Name	Reversible	Reaction
R_EX_2hb_e	EX_2hb_e	TRUE	M_2hb_e ->
R_EX_ac_e	EX_ac_e	TRUE	M_ac_e ->
R_EX_acac_e	EX_acac_e	TRUE	M_acac_e ->
R_EX_akg_e	EX_akg_e	TRUE	M_akg_e ->
R_EX_ala_B_e	EX_ala_B_e	TRUE	M_ala_B_e ->
R_EX_ala_L_e	EX_ala_L_e	TRUE	M_ala_L_e ->
R_EX_arg_L_e	EX_arg_L_e	TRUE	M_arg_L_e ->
R_EX_argsuc_e	EX_argsuc_e	TRUE	M_argsuc_e ->
R_EX_asn_L_e	EX_asn_L_e	TRUE	M_asn_L_e ->
R_EX_asp_L_e	EX_asp_L_e	TRUE	M_asp_L_e ->
R_EX_bhb_e	EX_bhb_e	TRUE	M_bhb_e ->
R_EX_bilirub_e	EX_bilirub_e	TRUE	M_bilirub_e ->
R_EX_biomass_e	EX_biomass_e	TRUE	M_biomass_e ->
R_EX_but_e	EX_but_e	TRUE	M_but_e ->
R_EX_chol_e	EX_chol_e	TRUE	M_chol_e ->
R_EX_cit_e	EX_cit_e	TRUE	M_cit_e ->
R_EX_citr_L_e	EX_citr_L_e	TRUE	M_citr_L_e ->
R_EX_co_e	EX_co_e	TRUE	M_co_e ->
R_EX_co2_e	EX_co2_e	TRUE	M_co2_e ->
R_EX_creat_e	EX_creat_e	TRUE	M_creat_e ->
R_EX_cyan_e	EX_cyan_e	TRUE	M_cyan_e ->
R_EX_cys_L_e	EX_cys_L_e	TRUE	M_cys_L_e ->
R_EX_etoh_e	EX_etoh_e	TRUE	M_etoh_e ->
R_EX_fe2_e	EX_fe2_e	TRUE	M_fe2_e ->
R_EX_for_e	EX_for_e	TRUE	M_for_e ->
R_EX_fum_e	EX_fum_e	TRUE	M_fum_e ->
R_EX_glc_D_e	EX_glc_D_e	TRUE	M_glc_D_e ->
R_EX_gln_L_e	EX_gln_L_e	TRUE	M_gln_L_e ->
R_EX_glu_L_e	EX_glu_L_e	TRUE	M_glu_L_e ->
R_EX_gly_e	EX_gly_e	TRUE	M_gly_e ->
R_EX_glyc_e	EX_glyc_e	TRUE	M_glyc_e ->
R_EX_h_e	EX_h_e	TRUE	M_h_e ->
R_EX_h2o_e	EX_h2o_e	TRUE	M_h2o_e ->
R_EX_HC00250_e	EX_HC00250_e	TRUE	M_HC00250_e ->
R_EX_hco3_e	EX_hco3_e	TRUE	M_hco3_e ->
R_EX_hdca_e	EX_hdca_e	TRUE	M_hdca_e ->
R_EX_his_L_e	EX_his_L_e	TRUE	M_his_L_e ->
R_EX_icit_e	EX_icit_e	TRUE	M_icit_e ->
R_EX_ile_L_e	EX_ile_L_e	TRUE	M_ile_L_e ->
R_EX_lac_L_e	EX_lac_L_e	TRUE	M_lac_L_e ->
R_EX_leu_L_e	EX_leu_L_e	TRUE	M_leu_L_e ->
R_EX_lys_L_e	EX_lys_L_e	TRUE	M_lys_L_e ->
R_EX_mal_L_e	EX_mal_L_e	TRUE	M_mal_L_e ->
R_EX_mercplac_e	EX_mercplac_e	TRUE	M_mercplac_e ->
R_EX_met_L_e	EX_met_L_e	TRUE	M_met_L_e ->
R_EX_nad_e	EX_nad_e	TRUE	M_nad_e ->
R_EX_nadh_e	EX_nadh_e	TRUE	M_nadh_e ->
R_EX_nh4_e	EX_nh4_e	TRUE	M_nh4_e ->
R_EX_no_e	EX_no_e	TRUE	M_no_e ->
R_EX_o2_e	EX_o2_e	TRUE	M_o2_e ->
R_EX_oaa_e	EX_oaa_e	TRUE	M_oaa_e ->
R_EX_pchol_hs_e	EX_pchol_hs_e	TRUE	M_pchol_hs_e ->
R_EX_pcreat_e	EX_pcreat_e	TRUE	M_pcreat_e ->
R_EX_pe_hs_e	EX_pe_hs_e	TRUE	M_pe_hs_e ->
R_EX_phe_L_e	EX_phe_L_e	TRUE	M_phe_L_e ->
R_EX_pi_e	EX_pi_e	TRUE	M_pi_e ->
R_EX_ppa_e	EX_ppa_e	TRUE	M_ppa_e ->
R_EX_pro_L_e	EX_pro_L_e	TRUE	M_pro_L_e ->
R_EX_ps_hs_e	EX_ps_hs_e	TRUE	M_ps_hs_e ->
R_EX_ser_L_e	EX_ser_L_e	TRUE	M_ser_L_e ->
R_EX_so3_e	EX_so3_e	TRUE	M_so3_e ->
R_EX_succ_e	EX_succ_e	TRUE	M_succ_e ->
R_EX_tcynt_e	EX_tcynt_e	TRUE	M_tcynt_e ->
R_EX_thr_L_e	EX_thr_L_e	TRUE	M_thr_L_e ->
R_EX_trp_L_e	EX_trp_L_e	TRUE	M_trp_L_e ->
R_EX_tsul_e	EX_tsul_e	TRUE	M_tsul_e ->
R_EX_tyr_L_e	EX_tyr_L_e	TRUE	M_tyr_L_e ->
R_EX_urea_e	EX_urea_e	TRUE	M_urea_e ->
R_EX_val_L_e	EX_val_L_e	TRUE	M_val_L_e ->
R_EX_fol_e	EX_fol_e	TRUE	M_fol_e ->
R_OF_ATP_MitoCore	R_OF_ATP_MitoCore Maximum ATP production (ATP hydrolysis)	FALSE	M_h2o_c + M_atp_c -> M_adp_c + M_pi_c + M_h_c + M_biomass_c
R_OF_HEME_MitoCore	R_OF_HEME_MitoCore Maximum Heme production	FALSE	M_pheme_m -> M_biomass_m
R_OF_LIPID_MitoCore	R_OF_LIPID_MitoCore Maximum lipid synthesis (Mito Inner Membrane)	FALSE	M_pchol_hs_m + M_pe_hs_m + M_ps_hs_m + M_clpn_hs_m -> M_biomass_m
R_OF_PROTEIN_MitoCore	R_OF_PROTEIN_MitoCore Maxmium production of amino acids for protein synthesis	FALSE	M_his_L_m + M_ile_L_m + M_leu_L_m + M_lys_L_m + M_met_L_m + M_phe_L_m + M_thr_L_m + M_trp_L_m + M_val_L_m + M_arg_L_m + M_asp_L_m + M_cys_L_m + M_glu_L_m + M_gln_L_m + M_gly_m + M_pro_L_m + M_ser_L_m + M_tyr_L_m + M_asn_L_m + M_ala_L_m -> M_biomass_m
R_HEX1	R_HEX1 ATP + alpha-D-Glucose --> ADP + alpha-D-Glucose 6-phosphate	FALSE	M_atp_c + M_glc_D_c -> M_h_c + M_adp_c + M_g6p_c
R_G6PPer	R_G6PPer alpha-D-Glucose 6-phosphate + H2O --> alpha-D-Glucose + Orthophosphate	FALSE	M_h2o_c + M_g6p_c -> M_pi_c + M_glc_D_c
R_PGI	R_PGI alpha-D-Glucose 6-phosphate --> beta-D-Fructose 6-phosphate	TRUE	M_g6p_c -> M_f6p_c
R_PFK	R_PFK ATP + beta-D-Fructose 6-phosphate --> ADP + beta-D-Fructose 1,6-bisphosphate	FALSE	M_atp_c + M_f6p_c -> M_h_c + M_adp_c + M_fdp_c
R_FBP	R_FBP beta-D-Fructose 1,6-bisphosphate + H2O --> beta-D-Fructose 6-phosphate + Orthophosphate	FALSE	M_h2o_c + M_fdp_c -> M_pi_c + M_f6p_c
R_FBA	R_FBA beta-D-Fructose 1,6-bisphosphate --> Glycerone phosphate + D-Glyceraldehyde 3-phosphate	TRUE	M_fdp_c -> M_dhap_c + M_g3p_c
R_TPI	R_TPI D-Glyceraldehyde 3-phosphate --> Glycerone phosphate	TRUE	M_dhap_c -> M_g3p_c
R_GAPD	R_GAPD D-Glyceraldehyde 3-phosphate + Orthophosphate + NAD+ --> 3-Phospho-D-glyceroyl phosphate + NADH + H+	TRUE	M_pi_c + M_nad_c + M_g3p_c -> M_h_c + M_nadh_c + M_13dpg_c
R_PGK	R_PGK ATP + 3-Phospho-D-glycerate --> ADP + 3-Phospho-D-glyceroyl phosphate	TRUE	M_atp_c + M_3pg_c -> M_adp_c + M_13dpg_c
R_PGM	R_PGM 2-Phospho-D-glycerate --> 3-Phospho-D-glycerate	TRUE	M_2pg_c -> M_3pg_c
R_ENO	R_ENO 2-Phospho-D-glycerate --> Phosphoenolpyruvate + H2O	TRUE	M_2pg_c -> M_h2o_c + M_pep_c
R_PYK	R_PYK ADP + Phosphoenolpyruvate --> ATP + Pyruvate	FALSE	M_pep_c + M_adp_c + M_h_c -> M_atp_c + M_pyr_c
R_r0122	R_r0122 GDP + Phosphoenolpyruvate --> GTP + Pyruvate	FALSE	M_h_c + M_pep_c + M_gdp_c -> M_pyr_c + M_gtp_c
R_PEPCK	R_PEPCK GTP + oxaloacetate --> GDP + phosphoenolpyruvate + CO2	FALSE	M_oaa_c + M_gtp_c -> M_co2_c + M_pep_c + M_gdp_c
R_LDH_L	R_LDH_L (S)-Lactate + NAD+ --> Pyruvate + NADH + H+	TRUE	M_nad_c + M_lac_L_c -> M_pyr_c + M_nadh_c + M_h_c
R_G6PDH2r	R_G6PDH2r beta-D-Glucose 6-phosphate + NADP+ --> D-Glucono-1,5-lactone 6-phosphate + NADPH + H+	FALSE	M_nadp_c + M_g6p_c -> M_h_c + M_nadph_c + M_6pgl_c
R_PGL	R_PGL D-Glucono-1,5-lactone 6-phosphate + H2O --> 6-Phospho-D-gluconate	FALSE	M_h2o_c + M_6pgl_c -> M_h_c + M_6pgc_c
R_GND	R_GND 6-Phospho-D-gluconate + NADP+ --> D-Ribulose 5-phosphate + CO2 + NADPH + H+	TRUE	M_nadp_c + M_6pgc_c -> M_nadph_c + M_co2_c + M_ru5p_D_c
R_RPI	R_RPI D-Ribose 5-phosphate --> D-Ribulose 5-phosphate	TRUE	M_r5p_c -> M_ru5p_D_c
R_RPE	R_RPE D-Ribulose 5-phosphate --> D-Xylulose 5-phosphate	TRUE	M_ru5p_D_c -> M_xu5p_D_c
R_TKT1	R_TKT1 D-Ribose 5-phosphate + D-Xylulose 5-phosphate --> Sedoheptulose 7-phosphate + D-Glyceraldehyde 3-phosphate	TRUE	M_r5p_c + M_xu5p_D_c -> M_g3p_c + M_s7p_c
R_TALA	R_TALA Sedoheptulose 7-phosphate + D-Glyceraldehyde 3-phosphate --> D-Erythrose 4-phosphate + beta-D-Fructose 6-phosphate	TRUE	M_g3p_c + M_s7p_c -> M_f6p_c + M_e4p_c
R_TKT2	R_TKT2 D-Erythrose 4-phosphate + D-Xylulose 5-phosphate --> beta-D-Fructose 6-phosphate + D-Glyceraldehyde 3-phosphate	TRUE	M_xu5p_D_c + M_e4p_c -> M_g3p_c + M_f6p_c
R_PDHm	R_PDHm Pyruvate + CoA + NAD+ --> Acetyl-CoA + CO2 + NADH + H+	FALSE	M_nad_m + M_pyr_m + M_coa_m -> M_nadh_m + M_co2_m + M_accoa_m
R_CSm	R_CSm Acetyl-CoA + H2O + Oxaloacetate --> Citrate + CoA	FALSE	M_h2o_m + M_accoa_m + M_oaa_m -> M_h_m + M_coa_m + M_cit_m
R_ACONTm	R_ACONTm Citrate -> Isocitrate	TRUE	M_cit_m -> M_icit_m
R_ICDHxm	R_ICDHxm Isocitrate + NAD(+) = 2-oxoglutarate + CO(2) + NADH	FALSE	M_nad_m + M_icit_m -> M_nadh_m + M_akg_m + M_co2_m
R_ICDHyrm	R_ICDHyrm Isocitrate + NADP(+) -> 2-oxoglutarate + CO(2) + NADPH	TRUE	M_nadp_m + M_icit_m -> M_nadph_m + M_akg_m + M_co2_m
R_AKGDm	R_AKGDm 2-Oxoglutarate + CoA + NAD+ --> Succinyl-CoA + CO2 + NADH + H+	FALSE	M_nad_m + M_akg_m + M_coa_m -> M_nadh_m + M_co2_m + M_succoa_m
R_SUCOAS1m	R_SUCOAS1m GTP + Succinate + CoA --> GDP + Orthophosphate + Succinyl-CoA	TRUE	M_coa_m + M_gtp_m + M_succ_m -> M_pi_m + M_gdp_m + M_succoa_m
R_SUCOASm	R_SUCOASm ATP + Succinate + CoA --> ADP + Orthophosphate + Succinyl-CoA	TRUE	M_atp_m + M_coa_m + M_succ_m -> M_adp_m + M_pi_m + M_succoa_m
R_FUMm	R_FUMm Fumarate + H2O --> (S)-Malate	TRUE	M_h2o_m + M_fum_m -> M_mal_L_m
R_MDHm	R_MDHm (S)-Malate + NAD+ --> Oxaloacetate + NADH + H+	TRUE	M_nad_m + M_mal_L_m -> M_h_m + M_nadh_m + M_oaa_m
R_CI_MitoCore	R_CI_MitoCore NADH dehydrogenase	TRUE	M_h_m + M_PMF_m + M_nadh_m + M_q10_m + M_o2_m -> M_PMF_c + M_nad_m + M_q10h2_m + M_o2s_m
R_CII_MitoCore	R_CII_MitoCore succinate dehydrogenase	TRUE	M_q10_m + M_succ_m -> M_q10h2_m + M_fum_m
R_CIII_MitoCore	R_CIII_MitoCore cytochrome c reductase	TRUE	M_PMF_m + M_ficytC_m + M_q10h2_m -> M_PMF_c + M_q10_m + M_focytC_m
R_CIV_MitoCore	R_CIV_MitoCore cytochrome c oxidase	FALSE	M_o2_m + M_focytC_m + M_PMF_m -> M_h2o_m + M_PMF_c + M_ficytC_m
R_CV_MitoCore	R_CV_MitoCore ATP synthase	TRUE	M_h_m + M_PMF_c + M_adp_m + M_pi_m -> M_h2o_m + M_PMF_m + M_atp_m
R_PEPCKm	R_PEPCKm GTP + Oxaloacetate --> GDP + Phosphoenolpyruvate + CO2	FALSE	M_oaa_m + M_gtp_m -> M_co2_m + M_pep_m + M_gdp_m
R_PCm	R_PCm ATP + Pyruvate + HCO3- --> ADP + Orthophosphate + Oxaloacetate	FALSE	M_atp_m + M_pyr_m + M_hco3_m -> M_h_m + M_adp_m + M_pi_m + M_oaa_m
R_ME2m	R_ME2m (S)-Malate + NADP+ --> Pyruvate + CO2 + NADPH + H+	FALSE	M_nadp_m + M_mal_L_m -> M_nadph_m + M_pyr_m + M_co2_m
R_ME1m	R_ME1m (S)-malate + NAD+ = pyruvate + CO(2) + NADH.	FALSE	M_nad_m + M_mal_L_m -> M_nadh_m + M_pyr_m + M_co2_m
R_r0081	R_r0081 L-Alanine + 2-Oxoglutarate --> Pyruvate + L-Glutamate	TRUE	M_akg_m + M_ala_L_m -> M_pyr_m + M_glu_L_m
R_ACITLm_MitoCore	R_ACITLm_MitoCore ATP + Citrate + CoA --> ADP + Orthophosphate + Acetyl-CoA + Oxaloacetate	FALSE	M_atp_m + M_coa_m + M_cit_m -> M_adp_m + M_pi_m + M_accoa_m + M_oaa_m
R_NDPK1m	R_NDPK1m ATP + GDP --> ADP + GTP	TRUE	M_atp_m + M_gdp_m -> M_adp_m + M_gtp_m
R_NNT_MitoCore	R_NNT_MitoCore NADP+ + NADH --> NADPH + NAD+	FALSE	M_nadp_m + M_nadh_m + M_h_c + M_PMF_c -> M_nadph_m + M_nad_m + M_h_m + M_PMF_m
R_ADK1m	R_ADK1m ATP + AMP --> 2 ADP	TRUE	M_atp_m + M_amp_m -> M_adp_m
R_ME2	R_ME2 (S)-Malate + NADP+ --> Pyruvate + CO2 + NADPH + H+	FALSE	M_nadp_c + M_mal_L_c -> M_nadph_c + M_pyr_c + M_co2_c
R_ALATA_L	R_ALATA_L L-Alanine + 2-Oxoglutarate --> Pyruvate + L-Glutamate	TRUE	M_akg_c + M_ala_L_c -> M_pyr_c + M_glu_L_c
R_NDPK1	R_NDPK1 ATP + GDP --> ADP + GTP	TRUE	M_atp_c + M_gdp_c -> M_adp_c + M_gtp_c
R_FUM	R_FUM Fumarate + H2O --> (S)-Malate	TRUE	M_h2o_c + M_fum_c -> M_mal_L_c
R_ADK1	R_ADK1 ATP + AMP --> 2 ADP	TRUE	M_atp_c + M_amp_c -> M_adp_c
R_ICDHy	R_ICDHy Isocitrate + NADP(+) -> 2-oxoglutarate + CO(2) + NADPH	TRUE	M_nadp_c + M_icit_c -> M_nadph_c + M_akg_c + M_co2_c
R_ACONT	R_ACONT Citrate -> Isocitrate	TRUE	M_cit_c -> M_icit_c
R_ACITL	R_ACITL ATP + Citrate + CoA --> ADP + Orthophosphate + Acetyl-CoA + Oxaloacetate	FALSE	M_atp_c + M_coa_c + M_cit_c -> M_adp_c + M_pi_c + M_accoa_c + M_oaa_c
R_ASPTA	R_ASPTA L-Aspartate + 2-Oxoglutarate --> Oxaloacetate + L-Glutamate	TRUE	M_akg_c + M_asp_L_c -> M_glu_L_c + M_oaa_c
R_MDH	R_MDH (S)-Malate + NAD+ --> Oxaloacetate + NADH + H+	TRUE	M_nad_c + M_mal_L_c -> M_h_c + M_nadh_c + M_oaa_c
R_AKGMALtm	R_AKGMALtm Malate - Oxoglutarate (OGC) Antiporter	TRUE	M_akg_m + M_mal_L_c -> M_akg_c + M_mal_L_m
R_ASPGLUmB_MitoCore	R_ASPGLUmB_MitoCore Glutamate/Aspartate Antiporter (AGC1) - glutamate (in) for aspartate (out)	FALSE	M_h_c + M_PMF_c + M_glu_L_c + M_asp_L_m -> M_h_m + M_PMF_m + M_glu_L_m + M_asp_L_c
R_ASPTAm	R_ASPTAm L-Aspartate + 2-Oxoglutarate --> Oxaloacetate + L-Glutamate	TRUE	M_akg_m + M_asp_L_m -> M_glu_L_m + M_oaa_m
R_G3PD1	R_G3PD1 sn-Glycerol 3-phosphate + NAD+ --> Glycerone phosphate + NADH + H+	TRUE	M_nad_c + M_glyc3p_c -> M_h_c + M_nadh_c + M_dhap_c
R_r0205	R_r0205 sn-Glycerol 3-phosphate + Ubiquinone --> Glycerone phosphate + Ubiquinol	FALSE	M_q10_m + M_glyc3p_c -> M_dhap_c + M_q10h2_m
R_FACOAL160i	R_FACOAL160i ATP + Hexadecanoic acid + CoA --> AMP + Palmitoyl-CoA + Diphosphate	FALSE	M_atp_c + M_coa_c + M_hdca_c -> M_amp_c + M_ppi_c + M_pmtcoa_c
R_C160CPT1	R_C160CPT1 Palmitoyl-CoA + L-Carnitine --> CoA + L-Palmitoylcarnitine	TRUE	M_pmtcoa_c + M_crn_c -> M_coa_c + M_pmtcrn_c
R_PPA	R_PPA Pyrophosphate+H2O-->2Orthophosphate	FALSE	M_h2o_c + M_ppi_c -> M_h_c + M_pi_c
R_r2435	R_r2435 carnitine carrier - Carnitine out, acyl carnitine in	TRUE	M_crn_m + M_pmtcrn_c -> M_crn_c + M_pmtcrn_m
R_C160CPT2	R_C160CPT2 CoA + L-Palmitoylcarnitine --> Palmitoyl-CoA + L-Carnitine	TRUE	M_coa_m + M_pmtcrn_m -> M_pmtcoa_m + M_crn_m
R_PPAm	R_PPAm Pyrophosphate+H2O-->2Orthophosphate	TRUE	M_h2o_m + M_ppi_m -> M_h_m + M_pi_m
R_ACOT2_MitoCore	R_ACOT2_MitoCore Palmitoyl-CoA + H2O --> CoA + Hexadecanoic acid	FALSE	M_pmtcoa_m + M_h2o_m -> M_coa_m + M_hdca_m
R_ACADLC16_MitoCore	R_ACADLC16_MitoCore Palmitoyl-CoA + Q --> trans-Hexadec-2-enoyl-CoA + QH2	FALSE	M_h2o_m + M_pmtcoa_m + M_q10_m -> M_q10h2_m + M_3hexdcoa_m
R_MECR16C_MitoCore	R_MECR16C_MitoCore trans-Hexadec-2-enoyl-CoA + NADPH + H+ --> Palmitoyl-CoA + NADP+	FALSE	M_3hexdcoa_m + M_nadph_m + M_h_m -> M_pmtcoa_m + M_nadp_m
R_MTPC16_MitoCore	R_MTPC16_MitoCore trans-Hexadec-2-enoyl-CoA + H2O + NAD+ + CoA -> Tetradecanoyl-CoA + NADH + Acetyl-CoA	TRUE	M_3hexdcoa_m + M_h2o_m + M_nad_m + M_coa_m -> M_nadh_m + M_h_m + M_tetd7ecoa_m + M_accoa_m
R_ACADLC14_MitoCore	R_ACADLC14_MitoCore Tetradecanoyl-CoA + Q --> trans-Tetradec-2-enoyl-CoA + QH2	FALSE	M_h2o_m + M_q10_m + M_tetd7ecoa_m -> M_q10h2_m + M_3tetd7ecoa_m
R_MECR14C_MitoCore	R_MECR14C_MitoCore trans-Tetradec-2-enoyl-CoA + NADPH + H+ --> Tetradecanoyl-CoA + NADP+	FALSE	M_3tetd7ecoa_m + M_nadph_m + M_h_m -> M_tetd7ecoa_m + M_nadp_m
R_MTPC14_MitoCore	R_MTPC14_MitoCore trans-Hexadec-2-enoyl-CoA + H2O + NAD+ + CoA -> Lauroyl-CoA + NADH + Acetyl-CoA	TRUE	M_3tetd7ecoa_m + M_h2o_m + M_nad_m + M_coa_m -> M_nadh_m + M_h_m + M_ddcacoa_m + M_accoa_m
R_r1447	R_r1447 Lauroyl-CoA + Q --> 2-trans-Dodecenoyl-CoA + QH2	FALSE	M_ddcacoa_m + M_q10_m -> M_q10h2_m + M_dd2coa_m
R_r0638	R_r0638 Lauroyl-CoA + NADP+ --> 2-trans-Dodecenoyl-CoA + NADPH + H+	TRUE	M_nadp_m + M_ddcacoa_m -> M_h_m + M_nadph_m + M_dd2coa_m
R_r0660	R_r0660 (S)-3-Hydroxydodecanoyl-CoA --> 2-trans-Dodecenoyl-CoA + H2O	TRUE	M_HC01401_m -> M_h2o_m + M_dd2coa_m
R_r0722	R_r0722 (S)-3-Hydroxydodecanoyl-CoA + NAD+ --> 3-Oxododecanoyl-CoA + NADH + H+	TRUE	M_nad_m + M_HC01401_m -> M_h_m + M_nadh_m + M_3oddcoa_m
R_r0724	R_r0724 Decanoyl-CoA + Acetyl-CoA --> CoA + 3-Oxododecanoyl-CoA	TRUE	M_accoa_m + M_dcacoa_m -> M_coa_m + M_3oddcoa_m
R_r1451	R_r1451 Decanoyl-CoA + Q -->trans-Dec-2-enoyl-CoA + QH2	FALSE	M_dcacoa_m + M_q10_m -> M_q10h2_m + M_dc2coa_m
R_r0735	R_r0735 Decanoyl-CoA + NADP+ --> trans-Dec-2-enoyl-CoA + NADPH + H+	TRUE	M_nadp_m + M_dcacoa_m -> M_h_m + M_nadph_m + M_dc2coa_m
R_r0728	R_r0728 (S)-Hydroxydecanoyl-CoA --> trans-Dec-2-enoyl-CoA + H2O	TRUE	M_HC01403_m -> M_h2o_m + M_dc2coa_m
R_r0726	R_r0726 (S)-Hydroxydecanoyl-CoA + NAD+ --> 3-Oxodecanoyl-CoA + NADH + H+	TRUE	M_HC01403_m + M_nad_m -> M_3odcoa_m + M_nadh_m + M_h_m
R_r0634	R_r0634 Octanoyl-CoA + Acetyl-CoA --> CoA + 3-Oxodecanoyl-CoA	TRUE	M_accoa_m + M_occoa_m -> M_coa_m + M_3odcoa_m
R_r1448	R_r1448 Octanoyl-CoA + Q --> trans-Oct-2-enoyl-CoA + QH2	FALSE	M_occoa_m + M_q10_m -> M_HC01415_m + M_q10h2_m
R_r0633	R_r0633 Octanoyl-CoA + NADP+ --> trans-Oct-2-enoyl-CoA + NADPH + H+	TRUE	M_nadp_m + M_occoa_m -> M_h_m + M_nadph_m + M_HC01415_m
R_r0731	R_r0731 trans-Oct-2-enoyl-CoA + H2O --> (S)-Hydroxyoctanoyl-CoA	TRUE	M_HC01415_m + M_h2o_m -> M_HC01405_m
R_r0730	R_r0730 (S)-Hydroxyoctanoyl-CoA + NAD+ --> 3-Oxooctanoyl-CoA + NADH + H+	TRUE	M_HC01405_m + M_nad_m -> M_HC01406_m + M_nadh_m + M_h_m
R_r0732	R_r0732 CoA + 3-Oxooctanoyl-CoA --> Hexanoyl-CoA + Acetyl-CoA	TRUE	M_coa_m + M_HC01406_m -> M_HC01409_m + M_accoa_m
R_r1450	R_r1450 Hexanoyl-CoA + Q --> trans-Hex-2-enoyl-CoA + QH2	FALSE	M_HC01409_m + M_q10_m -> M_HC01410_m + M_q10h2_m
R_r0791	R_r0791 trans-Hex-2-enoyl-CoA + NADPH + H+ --> Hexanoyl-CoA + NADP+	FALSE	M_h_m + M_nadph_m + M_HC01410_m -> M_nadp_m + M_HC01409_m
R_r0734	R_r0734 trans-Hex-2-enoyl-CoA + H2O --> (S)-Hydroxyhexanoyl-CoA	TRUE	M_HC01410_m + M_h2o_m -> M_HC01407_m
R_r0733	R_r0733 (S)-Hydroxyhexanoyl-CoA + NAD+ --> 3-Oxohexanoyl-CoA + NADH + H+	TRUE	M_HC01407_m + M_nad_m -> M_HC01408_m + M_nadh_m + M_h_m
R_r0287	R_r0287 CoA + 3-Oxohexanoyl-CoA --> Acetyl-CoA + Butanoyl-CoA	TRUE	M_coa_m + M_HC01408_m -> M_accoa_m + M_btcoa_m
R_r1446	R_r1446 Butanoyl-CoA + Q --> QH2 + Crotonoyl-CoA	FALSE	M_btcoa_m + M_q10_m -> M_b2coa_m + M_q10h2_m
R_ECOAH1m	R_ECOAH1m (S)-3-Hydroxybutanoyl-CoA --> Crotonoyl-CoA + H2O	TRUE	M_3hbcoa_m -> M_h2o_m + M_b2coa_m
R_HACD1m	R_HACD1m Acetoacetyl-CoA + NADH + H+ --> (S)-3-Hydroxybutanoyl-CoA + NAD+	TRUE	M_h_m + M_nadh_m + M_aacoa_m -> M_nad_m + M_3hbcoa_m
R_ACACT1rm	R_ACACT1rm 2 Acetyl-CoA --> CoA + Acetoacetyl-CoA	TRUE	M_accoa_m -> M_coa_m + M_aacoa_m
R_ACCOAC	R_ACCOAC ATP + Acetyl-CoA + HCO3- --> ADP + Orthophosphate + Malonyl-CoA	FALSE	M_atp_c + M_hco3_c + M_accoa_c -> M_h_c + M_adp_c + M_pi_c + M_malcoa_c
R_MCOATA	R_MCOATA Malonyl-CoA + Acyl-carrier protein --> CoA + Malonyl-[acyl-carrier protein]	TRUE	M_malcoa_c + M_ACP_c -> M_coa_c + M_malACP_c
R_ACOATA	R_ACOATA Acetyl-CoA + Acyl-carrier protein --> CoA + Acetyl-[acyl-carrier protein]	FALSE	M_accoa_c + M_ACP_c -> M_coa_c + M_acACP_c
R_r0678	R_r0678 Acetyl-[acyl-carrier protein] + Malonyl-[acyl-carrier protein] --> Acetoacetyl-[acp] + CO2 + Acyl-carrier protein	FALSE	M_h_c + M_acACP_c + M_malACP_c -> M_co2_c + M_ACP_c + M_HC01587_c
R_r0691	R_r0691 (3R)-3-Hydroxybutanoyl-[acyl-carrier protein] + NADP+ --> Acetoacetyl-[acp] + NADPH + H+	TRUE	M_nadp_c + M_HC01321_c -> M_h_c + M_nadph_c + M_HC01587_c
R_r0681	R_r0681 3R)-3-Hydroxybutanoyl-[acyl-carrier protein] --> But-2-enoyl-[acyl-carrier protein] + H2O	TRUE	M_HC01321_c -> M_h2o_c + M_HC01255_c
R_r0682	R_r0682 Butyryl-[acp] + NADP+ --> But-2-enoyl-[acyl-carrier protein] + NADPH + H+	TRUE	M_nadp_c + M_HC01588_c -> M_h_c + M_nadph_c + M_HC01255_c
R_r0760	R_r0760 Butyryl-[acp] + Malonyl-[acyl-carrier protein] --> 3-Oxohexanoyl-[acp] + CO2 + Acyl-carrier protein	FALSE	M_h_c + M_malACP_c + M_HC01588_c -> M_co2_c + M_ACP_c + M_HC01589_c
R_r0761	R_r0761 (R)-3-Hydroxyhexanoyl-[acp] + NADP+ --> 3-Oxohexanoyl-[acp] + NADPH + H+	TRUE	M_nadp_c + M_HC01590_c -> M_h_c + M_nadph_c + M_HC01589_c
R_r0762	R_r0762 (R)-3-Hydroxyhexanoyl-[acp] --> trans-Hex-2-enoyl-[acp] + H2O	TRUE	M_HC01590_c -> M_h2o_c + M_HC01591_c
R_r0763	R_r0763 Hexanoyl-[acp] + NADP+ --> trans-Hex-2-enoyl-[acp] + NADPH + H+	TRUE	M_nadp_c + M_HC01592_c -> M_h_c + M_nadph_c + M_HC01591_c
R_r0764	R_r0764 Hexanoyl-[acp] + Malonyl-[acyl-carrier protein] --> 3-Oxooctanoyl-[acp] + CO2 + Acyl-carrier protein	FALSE	M_h_c + M_malACP_c + M_HC01592_c -> M_co2_c + M_ACP_c + M_HC01593_c
R_r0694	R_r0694 (3R)-3-Hydroxyoctanoyl-[acyl-carrier protein] + NADP+ --> 3-Oxooctanoyl-[acp] + NADPH + H+	TRUE	M_nadp_c + M_HC01323_c -> M_h_c + M_nadph_c + M_HC01593_c
R_r0695	R_r0695 (3R)-3-Hydroxyoctanoyl-[acyl-carrier protein] --> trans-Oct-2-enoyl-[acp] + H2O	TRUE	M_HC01323_c -> M_h2o_c + M_HC01594_c
R_r0765	R_r0765 Octanoyl-[acp] + NADP+ --> trans-Oct-2-enoyl-[acp] + NADPH + H+	TRUE	M_nadp_c + M_HC01595_c -> M_h_c + M_nadph_c + M_HC01594_c
R_r0766	R_r0766 Octanoyl-[acp] + Malonyl-[acyl-carrier protein] --> 3-Oxodecanoyl-[acp] + CO2 + Acyl-carrier protein	FALSE	M_h_c + M_malACP_c + M_HC01595_c -> M_co2_c + M_ACP_c + M_HC01596_c
R_r0692	R_r0692 (3R)-3-Hydroxydecanoyl-[acyl-carrier protein] + NADP+ --> 3-Oxodecanoyl-[acp] + NADPH	TRUE	M_nadp_c + M_HC01322_c -> M_h_c + M_nadph_c + M_HC01596_c
R_r0693	R_r0693 (3R)-3-Hydroxydecanoyl-[acyl-carrier protein] --> trans-Dec-2-enoyl-[acp] + H2O	TRUE	M_HC01322_c -> M_h2o_c + M_HC01597_c
R_r0767	R_r0767 Decanoyl-[acp] + NADP+ --> trans-Dec-2-enoyl-[acp] + NADPH + H+	TRUE	M_nadp_c + M_HC01598_c -> M_h_c + M_nadph_c + M_HC01597_c
R_r0768	R_r0768 Decanoyl-[acp] + Malonyl-[acyl-carrier protein] --> 3-Oxododecanoyl-[acp] + CO2 + Acyl-carrier protein	FALSE	M_h_c + M_malACP_c + M_HC01598_c -> M_co2_c + M_ACP_c + M_HC01599_c
R_r0769	R_r0769 (R)-3-Hydroxydodecanoyl-[acp] + NADP+ --> 3-Oxododecanoyl-[acp] + NADPH + H+	TRUE	M_nadp_c + M_HC01600_c -> M_h_c + M_nadph_c + M_HC01599_c
R_r0770	R_r0770 (R)-3-Hydroxydodecanoyl-[acp] --> trans-Dodec-2-enoyl-[acp] + H2O	TRUE	M_HC01600_c -> M_h2o_c + M_HC01601_c
R_r0712	R_r0712 Dodecanoyl-[acyl-carrier protein] + NADP+ --> trans-Dodec-2-enoyl-[acp] + NADPH + H+	TRUE	M_nadp_c + M_ddcaACP_c -> M_h_c + M_nadph_c + M_HC01601_c
R_r0713	R_r0713 Dodecanoyl-[acyl-carrier protein] + Malonyl-[acyl-carrier protein] --> 3-Oxotetradecanoyl-[acp] + CO2 + Acyl-carrier protein	FALSE	M_h_c + M_ddcaACP_c + M_malACP_c -> M_co2_c + M_ACP_c + M_HC01602_c
R_r0701	R_r0701 (3R)-3-Hydroxytetradecanoyl-[acyl-carrier protein] + NADP+ --> 3-Oxotetradecanoyl-[acp] + NADPH + H+	TRUE	M_nadp_c + M_HC01335_c -> M_nadph_c + M_HC01602_c
R_r0702	R_r0702 (3R)-3-Hydroxytetradecanoyl-[acyl-carrier protein] --> trans-Tetradec-2-enoyl-[acp] + H2O	TRUE	M_HC01335_c -> M_h2o_c + M_HC01603_c
R_r0771	R_r0771 Tetradecanoyl-[acp] + NADP+ --> trans-Tetradec-2-enoyl-[acp] + NADPH + H+	TRUE	M_nadp_c + M_myrsACP_c -> M_h_c + M_nadph_c + M_HC01603_c
R_r0772	R_r0772 Tetradecanoyl-[acp] + Malonyl-[acyl-carrier protein] --> 3-Oxohexadecanoyl-[acp] + CO2 + Acyl-carrier protein	FALSE	M_h_c + M_myrsACP_c + M_malACP_c -> M_co2_c + M_ACP_c + M_HC01605_c
R_r0696	R_r0696 (3R)-3-Hydroxypalmitoyl-[acyl-carrier protein] + NADP+ --> 3-Oxohexadecanoyl-[acp] + NADPH + H+	TRUE	M_nadp_c + M_HC01326_c -> M_h_c + M_nadph_c + M_HC01605_c
R_r0697	R_r0697 (3R)-3-Hydroxypalmitoyl-[acyl-carrier protein] --> trans-Hexadec-2-enoyl-[acp] + H2O	TRUE	M_HC01326_c -> M_h2o_c + M_HC01606_c
R_r0773	R_r0773 Hexadecanoyl-[acp] + NADP+ --> trans-Hexadec-2-enoyl-[acp] + NADPH + H+	TRUE	M_nadp_c + M_palmACP_c -> M_h_c + M_nadph_c + M_HC01606_c
R_FA160ACPH	R_FA160ACPH Hexadecanoyl-[acp] + H2O --> Acyl-carrier protein + Hexadecanoic acid	FALSE	M_h2o_c + M_palmACP_c -> M_h_c + M_ACP_c + M_hdca_c
R_FACOAL40im	R_FACOAL40im ATP + Butanoic acid + CoA --> AMP + Diphosphate + Butanoyl-CoA	FALSE	M_atp_m + M_coa_m + M_but_m -> M_amp_m + M_ppi_m + M_btcoa_m
R_BDHm	R_BDHm (R)-3-Hydroxybutanoate + NAD+ --> Acetoacetate + NADH + H+	TRUE	M_nad_m + M_bhb_m -> M_h_m + M_nadh_m + M_acac_m
R_OCOAT1m	R_OCOAT1m Succinyl-CoA + Acetoacetate --> Succinate + Acetoacetyl-CoA	TRUE	M_acac_m + M_succoa_m -> M_aacoa_m + M_succ_m
R_HMGCOASim	R_HMGCOASim Acetyl-CoA + H2O + Acetoacetyl-CoA --> S)-3-Hydroxy-3-methylglutaryl-CoA + CoA	FALSE	M_h2o_m + M_accoa_m + M_aacoa_m -> M_h_m + M_coa_m + M_hmgcoa_m
R_HMGLm	R_HMGLm (S)-3-Hydroxy-3-methylglutaryl-CoA --> Acetyl-CoA + Acetoacetate	FALSE	M_hmgcoa_m -> M_accoa_m + M_acac_m
R_LEUTAm	R_LEUTAm L-Leucine + 2-Oxoglutarate --> 4-Methyl-2-oxopentanoate + L-Glutamate	TRUE	M_akg_m + M_leu_L_m -> M_glu_L_m + M_4mop_m
R_OIVD1m	R_OIVD1m 4-Methyl-2-oxopentanoate + NAD+ + CoA -> NADH + CO2 + 3-Methylbutanoyl-CoA	FALSE	M_nad_m + M_coa_m + M_4mop_m -> M_nadh_m + M_co2_m + M_ivcoa_m
R_r0655	R_r0655 3-Methylbutanoyl-CoA + Q --> 3-Methylcrotonyl-CoA + QH2	FALSE	M_ivcoa_m + M_q10_m -> M_3mb2coa_m + M_q10h2_m
R_MCCCrm	R_MCCCrm ATP + 3-Methylcrotonyl-CoA + HCO3 ---> ADP + Orthophosphate + 3-Methylglutaconyl-CoA	FALSE	M_atp_m + M_hco3_m + M_3mb2coa_m -> M_h_m + M_adp_m + M_pi_m + M_3mgcoa_m
R_MGCHrm	R_MGCHrm 3-Methylglutaconyl-CoA + H2O --> (S)-3-Hydroxy-3-methylglutaryl-CoA	TRUE	M_h2o_m + M_3mgcoa_m -> M_hmgcoa_m
R_ILETAm	R_ILETAm L-Isoleucine + 2-Oxoglutarate --> (S)-3-Methyl-2-oxopentanoicacid + L-Glutamate	TRUE	M_akg_m + M_ile_L_m -> M_glu_L_m + M_3mop_m
R_OIVD3m	R_OIVD3m NAD+ + CoA + (S)-3-Methyl-2-oxopentanoicacid -> NADH + CO2 + (S)-2-Methylbutanoyl-CoA	FALSE	M_nad_m + M_coa_m + M_3mop_m -> M_nadh_m + M_co2_m + M_2mbcoa_m
R_r0603	R_r0603 (S)-2-Methylbutanoyl-CoA + Q --> 2-Methylbut-2-enoyl-CoA + QH2	FALSE	M_2mbcoa_m + M_q10_m -> M_2mb2coa_m + M_q10h2_m
R_ECOAH9m	R_ECOAH9m 2-Methylbut-2-enoyl-CoA + H2O --> (2S,3S)-3-Hydroxy-2-methylbutanoyl-CoA	FALSE	M_h2o_m + M_2mb2coa_m -> M_3hmbcoa_m
R_HACD9m	R_HACD9m (2S,3S)-3-Hydroxy-2-methylbutanoyl-CoA + NAD+ --> 2-Methylacetoacetyl-CoA + NADH + H+	TRUE	M_nad_m + M_3hmbcoa_m -> M_h_m + M_nadh_m + M_2maacoa_m
R_ACACT10m	R_ACACT10m CoA + 2-Methylacetoacetyl-CoA --> Propanoyl-CoA + Acetyl-CoA	FALSE	M_coa_m + M_2maacoa_m -> M_accoa_m + M_ppcoa_m
R_VALTAm	R_VALTAm L-Valine + 2-Oxoglutarate --> 3-Methyl-2-oxobutanoicacid + L-Glutamate	TRUE	M_akg_m + M_val_L_m -> M_glu_L_m + M_3mob_m
R_OIVD2m	R_OIVD2m NAD+ + CoA + 3-Methyl-2-oxobutanoicacid -> NADH + CO2 + 2-Methylpropanoyl-CoA	FALSE	M_nad_m + M_coa_m + M_3mob_m -> M_nadh_m + M_co2_m + M_ibcoa_m
R_r0560	R_r0560 2-Methylpropanoyl-CoA + Q --> 2-Methylprop-2-enoyl-CoA + QH2	FALSE	M_ibcoa_m + M_q10_m -> M_2mp2coa_m + M_q10h2_m
R_ECOAH12m	R_ECOAH12m 2-Methylprop-2-enoyl-CoA + H2O --> (S)-3-Hydroxyisobutyryl-CoA	TRUE	M_h2o_m + M_2mp2coa_m -> M_3hibutcoa_m
R_3HBCOAHLm	R_3HBCOAHLm (S)-3-Hydroxyisobutyryl-CoA + H2O --> CoA + (S)-3-Hydroxyisobutyrate	TRUE	M_h2o_m + M_3hibutcoa_m -> M_h_m + M_coa_m + M_3hmp_m
R_HIBDm	R_HIBDm (S)-3-Hydroxyisobutyrate + NAD+ --> (S)-Methylmalonatesemialdehyde + NADH + H+	TRUE	M_nad_m + M_3hmp_m -> M_h_m + M_nadh_m + M_2mop_m
R_ACCOALm	R_ACCOALm ATP + Propanoate + CoA --> AMP + Diphosphate + Propanoyl-CoA	FALSE	M_atp_m + M_coa_m + M_ppa_m -> M_amp_m + M_ppi_m + M_ppcoa_m
R_MMSAD1m	R_MMSAD1m (S)-Methylmalonatesemialdehyde + CoA + NAD+ --> Propanoyl-CoA + CO2 + NADH + H+	FALSE	M_nad_m + M_coa_m + M_2mop_m -> M_nadh_m + M_co2_m + M_ppcoa_m
R_PPCOACm	R_PPCOACm ATP + Propanoyl-CoA + HCO3- --> ADP + Orthophosphate + (S)-Methylmalonyl-CoA	FALSE	M_atp_m + M_hco3_m + M_ppcoa_m -> M_h_m + M_adp_m + M_pi_m + M_mmcoa_S_m
R_MMEm	R_MMEm (R)-Methylmalonyl-CoA --> (S)-Methylmalonyl-CoA	TRUE	M_mmcoa_R_m -> M_mmcoa_S_m
R_MMMm	R_MMMm (R)-Methylmalonyl-CoA --> Succinyl-CoA	TRUE	M_mmcoa_R_m -> M_succoa_m
R_MMCDm	R_MMCDm (S)-Methylmalonyl-CoA --> Propanoyl-CoA + CO2	FALSE	M_h_m + M_mmcoa_S_m -> M_co2_m + M_ppcoa_m
R_RE2649M	R_RE2649M H20 + Propanoyl-CoA -> Propanoate + CoA + H+	TRUE	M_h2o_m + M_ppcoa_m -> M_h_m + M_coa_m + M_ppa_m
R_THRD_L	R_THRD_L L-Threonine --> 2-Oxobutanoate + Ammonia	FALSE	M_thr_L_c -> M_nh4_c + M_2obut_c
R_r1155	R_r1155 2-oxobutanoate transport into mitochondrion	FALSE	M_h_c + M_PMF_c + M_2obut_c -> M_h_m + M_PMF_m + M_2obut_m
R_r1154	R_r1154 2-Oxobutanoate + CoA + NAD+ --> Propanoyl-CoA + NADH + CO2	FALSE	M_nad_m + M_2obut_m + M_coa_m -> M_nadh_m + M_co2_m + M_ppcoa_m
R_2HBO	R_2HBO 2-Hydroxybutanoic acid + NAD+ --> 2-Oxobutanoate + NADH + H+	TRUE	M_nad_c + M_2hb_c -> M_h_c + M_nadh_c + M_2obut_c
R_METAT	R_METAT ATP + L-Methionine + H2O --> Orthophosphate + Diphosphate + S-Adenosyl-L-methionine	FALSE	M_h2o_c + M_atp_c + M_met_L_c -> M_pi_c + M_amet_c + M_ppi_c
R_METAT2_MitoCore	R_METAT2_MitoCore S-Adenosyl-L-methionine + demethylated methyl donor --> S-Adenosyl-L-homocysteine + methyl donor	FALSE	M_amet_c -> M_ahcys_c
R_AHC	R_AHC S-Adenosyl-L-homocysteine + H2O --> Adenosine + L-Homocysteine	FALSE	M_h2o_c + M_ahcys_c -> M_adn_c + M_hcys_L_c
R_ADNK1	R_ADNK1 ATP + Adenosine --> ADP + AMP	TRUE	M_atp_c + M_adn_c -> M_h_c + M_adp_c + M_amp_c
R_CYSTS	R_CYSTS L-Serine + L-Homocysteine --> L-Cystathionine + H2O	TRUE	M_hcys_L_c + M_ser_L_c -> M_h2o_c + M_cyst_L_c
R_CYSTGL	R_CYSTGL L-Cystathionine + H2O --> L-Cysteine + Ammonia + 2-Oxobutanoate	FALSE	M_h2o_c + M_cyst_L_c -> M_nh4_c + M_2obut_c + M_cys_L_c
R_CYSO	R_CYSO L-Cysteine + Oxygen --> 3-Sulfino-L-alanine	FALSE	M_o2_c + M_cys_L_c -> M_h_c + M_3sala_c
R_3SALATAi	R_3SALATAi 3-Sulfino-L-alanine + 2-Oxoglutarate --> 3-Sulfinylpyruvate + L-Glutamate	TRUE	M_h_c + M_akg_c + M_3sala_c -> M_glu_L_c + M_3snpyr_c
R_3SPYRSP	R_3SPYRSP 3-Sulfinylpyruvate + H2O --> Sulfite + Pyruvate	TRUE	M_h2o_c + M_3snpyr_c -> M_h_c + M_pyr_c + M_so3_c
R_CYSTA	R_CYSTA L-Cysteine + 2-Oxoglutarate --> Mercaptopyruvate + Glutamate	TRUE	M_akg_c + M_cys_L_c -> M_glu_L_c + M_mercppyr_c
R_CYSTAm	R_CYSTAm L-Cysteine + 2-Oxoglutarate --> Mercaptopyruvate + Glutamate	TRUE	M_akg_m + M_cys_L_m -> M_glu_L_m + M_mercppyr_m
R_MCPST	R_MCPST Hydrogen cyanide + Mercaptopyruvate --> Thiocyanate + Pyruvate	FALSE	M_cyan_c + M_mercppyr_c -> M_h_c + M_pyr_c + M_tcynt_c
R_MCPSTm_MitoCore	R_MCPSTm_MitoCore Hydrogen cyanide + Mercaptopyruvate --> Thiocyanate + Pyruvate	FALSE	M_cyan_m + M_mercppyr_m -> M_h_m + M_pyr_m + M_tcynt_m
R_r0595m_MitoCore	R_r0595m_MitoCore Mercaptopyruvate + Sulfite --> Thiosulfate + Pyruvate	FALSE	M_h_m + M_so3_m + M_mercppyr_m -> M_pyr_m + M_tsul_m
R_r0595B_MitoCore	R_r0595B_MitoCore Mercaptopyruvate + Sulfite --> Thiosulfate + Pyruvate	FALSE	M_h_c + M_so3_c + M_mercppyr_c -> M_pyr_c + M_tsul_c
R_MCLOR	R_MCLOR 3-Mercaptolactate + NAD+ --> Mercaptopyruvate + NADH + H+	TRUE	M_nad_c + M_mercplac_c -> M_h_c + M_nadh_c + M_mercppyr_c
R_r0193	R_r0193 L-Cysteine + H2O --> Hydrogen sulfide + Pyruvate + Ammonia	FALSE	M_h2o_c + M_cys_L_c -> M_nh4_c + M_h_c + M_pyr_c + M_HC00250_c
R_TRPO2	R_TRPO2 L-Tryptophan + Oxygen --> L-Formylkynurenine	FALSE	M_o2_c + M_trp_L_c -> M_Lfmkynr_c
R_FKYNH	R_FKYNH L-Formylkynurenine + H2O --> Formate + L-Kynurenine	FALSE	M_h2o_c + M_Lfmkynr_c -> M_h_c + M_for_c + M_Lkynr_c
R_KYN3OX	R_KYN3OX L-Kynurenine + Oxygen + NADPH + H+ --> 3-Hydroxy-L-kynurenine + NADP+ + H2O	FALSE	M_o2_c + M_h_c + M_nadph_c + M_Lkynr_c -> M_h2o_c + M_nadp_c + M_hLkynr_c
R_HKYNH	R_HKYNH 3-Hydroxy-L-kynurenine + H2O --> 3-Hydroxyanthranilate + L-Alanine	TRUE	M_h2o_c + M_hLkynr_c -> M_3hanthrn_c + M_ala_L_c
R_3HAO	R_3HAO 3-Hydroxyanthranilate + Oxygen --> 2-Amino-3-carboxymuconate semialdehyde	FALSE	M_o2_c + M_3hanthrn_c -> M_h_c + M_cmusa_c
R_PCLAD	R_PCLAD 2-Amino-3-carboxymuconate semialdehyde --> 2-Aminomuconate semialdehyde + CO2	FALSE	M_h_c + M_cmusa_c -> M_co2_c + M_am6sa_c
R_r0645	R_r0645 2-Aminomuconate semialdehyde + NAD+ + H2O --> 2-Aminomuconate + H+ + NADH	FALSE	M_h2o_c + M_nad_c + M_am6sa_c -> M_h_c + M_nadh_c + M_amuco_c
R_AMCOXO	R_AMCOXO 2-Aminomuconate + NADPH + H+ + H2O --> 2-Oxoadipate + Ammonia + NADP+	FALSE	M_h2o_c + M_h_c + M_nadph_c + M_amuco_c -> M_nh4_c + M_nadp_c + M_2oxoadp_c
R_AMCOXO2_MitoCore	R_AMCOXO2_MitoCore 2-Aminomuconate + NADH + H+ + H2O --> 2-Oxoadipate + NH3 + NAD+	FALSE	M_h2o_c + M_h_c + M_nadh_c + M_amuco_c -> M_nh4_c + M_nad_c + M_2oxoadp_c
R_2OXOADPTmB_MitoCore	R_2OXOADPTmB_MitoCore oxodicarboxylate carrier (ODC) - oxoadipate (in) for oxoglutarate (out)	FALSE	M_akg_m + M_2oxoadp_c + M_h_c + M_PMF_c -> M_akg_c + M_2oxoadp_m + M_h_m + M_PMF_m
R_2OXOADPTmC_MitoCore	R_2OXOADPTmC_MitoCore oxodicarboxylate carrier (ODC) reverse - oxoadipate (out) for oxoglutarate (in)	FALSE	M_akg_c + M_2oxoadp_m + M_h_c + M_PMF_c -> M_akg_m + M_2oxoadp_c + M_h_m + M_PMF_m
R_2OXOADOXm	R_2OXOADOXm 2-Oxoadipate + CoA + NAD+ --> Glutaryl-CoA + CO2 + NADH + H+	FALSE	M_nad_m + M_2oxoadp_m + M_coa_m -> M_nadh_m + M_co2_m + M_glutcoa_m
R_r0541	R_r0541 Glutaryl-CoA + Q --> QH2 + Crotonoyl-CoA + CO2	FALSE	M_h_m + M_glutcoa_m + M_q10_m -> M_co2_m + M_b2coa_m + M_q10h2_m
R_SACCD3m	R_SACCD3m L-Lysine + 2-Oxoglutarate + NADPH + H+ --> N6-(L-1,3-Dicarboxypropyl)-L-lysine + NADP+ + H2O	TRUE	M_h_m + M_nadph_m + M_akg_m + M_lys_L_m -> M_h2o_m + M_nadp_m + M_saccrp_L_m
R_r0525	R_r0525 N6-(L-1,3-Dicarboxypropyl)-L-lysine+NAD++H2O-->L-Glutamate+L-2-Aminoadipate6-semialdehyde+NADH+H+	TRUE	M_h2o_m + M_nad_m + M_saccrp_L_m -> M_h_m + M_nadh_m + M_glu_L_m + M_L2aadp6sa_m
R_AASAD3m	R_AASAD3m L-2-Aminoadipate6-semialdehyde+NAD++H2O-->L-2-Aminoadipate+NADH+H+	FALSE	M_h2o_m + M_nad_m + M_L2aadp6sa_m -> M_h_m + M_nadh_m + M_L2aadp_m
R_R03103_MitoCore	R_R03103_MitoCore L-2-Aminoadipate6-semialdehyde+NADP++H2O-->L-2-Aminoadipate+NADPH+H+	FALSE	M_h2o_m + M_nadp_m + M_L2aadp6sa_m -> M_h_m + M_nadph_m + M_L2aadp_m
R_r0450	R_r0450 L-2-Aminoadipate+2-Oxoglutarate-->2-Oxoadipate+L-Glutamate	TRUE	M_L2aadp_m + M_akg_m -> M_2oxoadp_m + M_glu_L_m
R_LYSOXc_MitoCore	R_LYSOXc_MitoCore L-Lysine + Oxygen + H2O --> 6-Amino-2-oxohexanoate + Ammonia + Hydrogen peroxide	FALSE	M_h2o_c + M_o2_c + M_lys_L_c -> M_h2o2_c + M_nh4_c + M_6a2ohxnt_c
R_PPD2CSPc_MitoCore	R_PPD2CSPc_MitoCore 6-Amino-2-oxohexanoate --> delta1-Piperideine-2-carboxylate + H2O	TRUE	M_6a2ohxnt_c -> M_h2o_c + M_1pipdn2c_c
R_1PPDCRc_MitoCore	R_1PPDCRc_MitoCore delta1-Piperideine-2-carboxylate + NADH + H+ --> L-Pipecolate + NAD+	FALSE	M_h_c + M_1pipdn2c_c + M_nadh_c -> M_Lpipecol_c + M_nad_c
R_1PPDCRc_NADPH_MitoCore	R_1PPDCRc_NADPH_MitoCore delta1-Piperideine-2-carboxylate + NADPH + H+ --> L-Pipecolate + NADP+	FALSE	M_h_c + M_1pipdn2c_c + M_nadph_c -> M_Lpipecol_c + M_nadp_c
R_LPCOXc_MitoCore	R_LPCOXc_MitoCore L-Pipecolate + Oxygen --> (S)-2,3,4,5-Tetrahydropyridine-2-carboxylate + Hydrogen peroxide	FALSE	M_o2_c + M_Lpipecol_c -> M_h2o2_c + M_h_c + M_thp2c_c
R_RE1254C	R_RE1254C (S)-2,3,4,5-Tetrahydropyridine-2-carboxylate + H2O --> L-2-Aminoadipate 6-semialdehyde	TRUE	M_h2o_c + M_h_c + M_thp2c_c -> M_L2aadp6sa_c
R_r0594	R_r0594 L-2-Aminoadipate6-semialdehyde+NAD++H2O-->L-2-Aminoadipate+NADH+H+	FALSE	M_h2o_c + M_nad_c + M_L2aadp6sa_c -> M_h_c + M_nadh_c + M_L2aadp_c
R_2AMADPTmB_MitoCore	R_2AMADPTmB_MitoCore Oxodicarboxylate carrier (ODC) - L-aminoadipate (in) for oxoglutarate (out)	FALSE	M_akg_m + M_L2aadp_c + M_PMF_c -> M_akg_c + M_L2aadp_m + M_PMF_m
R_2AMADPTmC_MitoCore	R_2AMADPTmC_MitoCore Oxodicarboxylate carrier (ODC) reverse - L-aminoadipate (out) for oxoglutarate (in)	FALSE	M_akg_c + M_L2aadp_m + M_h_c + M_PMF_c -> M_akg_m + M_L2aadp_c + M_h_m + M_PMF_m
R_PROD2mB_MitoCore	R_PROD2mB_MitoCore Proline + Q --> (S)-1-Pyrroline-5-carboxylate + QH2	FALSE	M_q10_m + M_pro_L_m -> M_h_m + M_q10h2_m + M_1pyr5c_m
R_G5SADrm	R_G5SADrm L-Glutamate 5-semialdehyde --> (S)-1-Pyrroline-5-carboxylate + H2O	TRUE	M_glu5sa_m -> M_h2o_m + M_h_m + M_1pyr5c_m
R_r0074	R_r0074 L-Glutamate 5-semialdehyde + NAD+ + H2O --> L-Glutamate + NADH + H+	FALSE	M_h2o_m + M_nad_m + M_glu5sa_m -> M_h_m + M_nadh_m + M_glu_L_m
R_GLU5Km	R_GLU5Km ATP + L-Glutamate --> ADP + L-Glutamyl 5-phosphate	FALSE	M_atp_m + M_glu_L_m -> M_adp_m + M_glu5p_m
R_G5SDym	R_G5SDym L-Glutamyl 5-phosphate + NADPH + H+ --> L-Glutamate 5-semialdehyde + Orthophosphate + NADP+	TRUE	M_h_m + M_nadph_m + M_glu5p_m -> M_nadp_m + M_pi_m + M_glu5sa_m
R_P5CRm	R_P5CRm (S)-1-Pyrroline-5-carboxylate + NADPH + H+ --> L-Proline + NADP+	FALSE	M_h_m + M_nadph_m + M_1pyr5c_m -> M_nadp_m + M_pro_L_m
R_P5CRxm	R_P5CRxm (S)-1-Pyrroline-5-carboxylate + NADH + H+ --> L-Proline + NAD+	FALSE	M_h_m + M_nadh_m + M_1pyr5c_m -> M_nad_m + M_pro_L_m
R_ORNTArm	R_ORNTArm L-Ornithine + 2-Oxoglutarate --> L-Glutamate 5-semialdehyde + L-Glutamate	TRUE	M_akg_m + M_orn_m -> M_glu_L_m + M_glu5sa_m
R_ORNDC	R_ORNDC L-Ornithine --> Putrescine + CO2	FALSE	M_h_c + M_orn_c -> M_co2_c + M_ptrc_c
R_PTRCOX1	R_PTRCOX1 Putrescine + Oxygen + H2O --> 4-Aminobutyraldehyde + Ammonia + Hydrogen peroxide	FALSE	M_h2o_c + M_o2_c + M_ptrc_c -> M_h2o2_c + M_nh4_c + M_4abutn_c
R_r0464c_MitoCore	R_r0464c_MitoCore 4-Aminobutyraldehyde + NADP+ + H2O --> 4-Aminobutanoate + NADPH + H+	FALSE	M_h2o_c + M_nadp_c + M_4abutn_c -> M_h_c + M_nadph_c + M_4abut_c
R_ABUTD	R_ABUTD 4-Aminobutyraldehyde + NAD+ + H2O --> 4-Aminobutanoate + NADH + H+	FALSE	M_h2o_c + M_nad_c + M_4abutn_c -> M_h_c + M_nadh_c + M_4abut_c
R_ARGDCm	R_ARGDCm L-Arginine --> Agmatine + CO2	FALSE	M_h_m + M_arg_L_m -> M_co2_m + M_agm_m
R_AGMTm	R_AGMTm Agmatine + H2O --> Putrescine + Urea	TRUE	M_h2o_m + M_agm_m -> M_ptrc_m + M_urea_m
R_PTRCAT1m_MitoCore	R_PTRCAT1m_MitoCore Acetyl-CoA + Putrescine --> CoA + N-Acetylputrescine	FALSE	M_accoa_m + M_ptrc_m -> M_h_m + M_coa_m + M_aprut_m
R_APRTO2m_MitoCore	R_APRTO2m_MitoCore N-Acetylputrescine + H2O + Oxygen --> N4-Acetylaminobutanal + Ammonia + Hydrogen peroxide	FALSE	M_h2o_m + M_o2_m + M_aprut_m -> M_h2o2_m + M_nh4_m + M_n4abutn_m
R_NABTNOm	R_NABTNOm N4-Acetylaminobutanal + NAD+ + H2O --> 4-Acetamidobutanoate + NADH + H+	FALSE	M_h2o_m + M_nad_m + M_n4abutn_m -> M_h_m + M_nadh_m + M_4aabutn_m
R_GLUDC	R_GLUDC L-Glutamate --> 4-Aminobutanoate + CO2	FALSE	M_h_c + M_glu_L_c -> M_co2_c + M_4abut_c
R_4ABUTtm	R_4ABUTtm 4-aminobutanoate (GABA) mitochondrial transport	TRUE	M_4abut_c -> M_4abut_m
R_ABTArm	R_ABTArm 4-Aminobutanoate + 2-Oxoglutarate --> Succinate semialdehyde + L-Glutamate	TRUE	M_akg_m + M_4abut_m -> M_glu_L_m + M_sucsal_m
R_r0178	R_r0178 Succinate semialdehyde + NAD+ + H2O --> Succinate + NADH + H+	FALSE	M_h2o_m + M_nad_m + M_sucsal_m -> M_h_m + M_nadh_m + M_succ_m
R_GLUDxm	R_GLUDxm L-Glutamate + NAD+ + H2O --> 2-Oxoglutarate + NH3 + NADH + H+	FALSE	M_h2o_m + M_nad_m + M_glu_L_m -> M_nh4_m + M_h_m + M_nadh_m + M_akg_m
R_GLUDym	R_GLUDym L-Glutamate + NADP+ + H2O --> 2-Oxoglutarate + NH3 + NADPH + H+	FALSE	M_h2o_m + M_nadp_m + M_glu_L_m -> M_nh4_m + M_h_m + M_nadph_m + M_akg_m
R_GLUDxi	R_GLUDxi L-Glutamate + NAD+ + H2O --> 2-Oxoglutarate + NH3 + NADH + H+	FALSE	M_h2o_c + M_nad_c + M_glu_L_c -> M_nh4_c + M_h_c + M_nadh_c + M_akg_c
R_GLUDy	R_GLUDy L-Glutamate + NADP+ + H2O --> 2-Oxoglutarate + NH3 + NADPH + H+	FALSE	M_h2o_c + M_nadp_c + M_glu_L_c -> M_nh4_c + M_h_c + M_nadph_c + M_akg_c
R_GLNS	R_GLNS ATP + L-Glutamate + NH3 --> ADP + Orthophosphate + L-Glutamine	FALSE	M_nh4_c + M_atp_c + M_glu_L_c -> M_h_c + M_adp_c + M_pi_c + M_gln_L_c
R_GLUNm	R_GLUNm L-Glutamine + H2O --> L-Glutamate + NH3	FALSE	M_h2o_m + M_gln_L_m -> M_nh4_m + M_glu_L_m
R_GLUN_MitoCore	R_GLUN_MitoCore L-Glutamine + H2O --> L-Glutamate + NH3	FALSE	M_h2o_c + M_gln_L_c -> M_nh4_c + M_glu_L_c
R_PGCD	R_PGCD 3-Phospho-D-glycerate + NAD+ --> 3-Phosphonooxypyruvate + NADH + H+	TRUE	M_nad_c + M_3pg_c -> M_h_c + M_nadh_c + M_3php_c
R_PSERT	R_PSERT 3-Phosphonooxypyruvate + L-Glutamate --> O-Phospho-L-serine + 2-Oxoglutarate	TRUE	M_glu_L_c + M_3php_c -> M_akg_c + M_pser_L_c
R_PSP_L	R_PSP_L O-Phospho-L-serine + H2O --> L-Serine + Orthophosphate	FALSE	M_h2o_c + M_pser_L_c -> M_pi_c + M_ser_L_c
R_GHMT2r	R_GHMT2r Tetrahydrofolate + L-Serine --> 5,10-Methylenetetrahydrofolate + Glycine + H2O	TRUE	M_thf_c + M_ser_L_c -> M_h2o_c + M_gly_c + M_mlthf_c
R_FOLR2	R_FOLR2 Folate + NADPH + H+ --> Dihydrofolate + NADP+	FALSE	M_nadph_c + M_fol_c -> M_nadp_c + M_dhf_c
R_DHFR	R_DHFR Dihydrofolate + NADPH + H+ --> Tetrahydrofolate + NADP+	FALSE	M_h_c + M_nadph_c + M_dhf_c -> M_nadp_c + M_thf_c
R_MTHFD	R_MTHFD 5,10-Methylenetetrahydrofolate + NADP+ --> 5,10-Methenyltetrahydrofolate + NADPH	TRUE	M_nadp_c + M_mlthf_c -> M_nadph_c + M_methf_c
R_MTHFC	R_MTHFC 5,10-Methenyltetrahydrofolate + H2O --> 10-Formyltetrahydrofolate + H+	TRUE	M_h2o_c + M_methf_c -> M_10fthf_c + M_h_c
R_FTCD	R_FTCD 5-Formiminotetrahydrofolate + H+ --> 5,10-Methenyltetrahydrofolate + Ammonia	TRUE	M_h_c + M_5forthf_c -> M_nh4_c + M_methf_c
R_FTHFL	R_FTHFL Tetrahydrofolate + Formate + ATP --> ADP + Orthophosphate + 10-Formyltetrahydrofolate	FALSE	M_atp_c + M_thf_c + M_for_c -> M_10fthf_c + M_adp_c + M_pi_c
R_FTHFDH	R_FTHFDH 10-Formyltetrahydrofolate + NADP+ + H2O --> Tetrahydrofolate + CO2 + NADPH + H+	FALSE	M_10fthf_c + M_h2o_c + M_nadp_c -> M_h_c + M_nadph_c + M_co2_c + M_thf_c
R_r0060	R_r0060 L-Serine --> Pyruvate + Ammonia	FALSE	M_ser_L_c -> M_nh4_c + M_pyr_c
R_GHMT2rm	R_GHMT2rm Tetrahydrofolate + L-Serine --> 5,10-Methylenetetrahydrofolate + Glycine + H2O	TRUE	M_thf_m + M_ser_L_m -> M_h2o_m + M_gly_m + M_mlthf_m
R_GCCam	R_GCCam Glycine + Lipoylprotein --> S-Aminomethyldihydrolipoylprotein + CO2	TRUE	M_h_m + M_gly_m + M_lpro_m -> M_co2_m + M_alpro_m
R_GCCbim	R_GCCbim S-Aminomethyldihydrolipoylprotein + Tetrahydrofolate --> Dihydrolipoylprotein + 5,10-Methylenetetrahydrofolate + Ammonia	TRUE	M_thf_m + M_alpro_m -> M_nh4_m + M_mlthf_m + M_dhlpro_m
R_GCCcm	R_GCCcm Dihydrolipoylprotein + NAD+ --> Lipoylprotein + NADH + H+	TRUE	M_nad_m + M_dhlpro_m -> M_h_m + M_nadh_m + M_lpro_m
R_r0514	R_r0514 Folate + NADPH + H+ --> Dihydrofolate + NADP+	TRUE	M_nadph_m + M_fol_m -> M_nadp_m + M_dhf_m
R_r0226	R_r0226 Dihydrofolate + NADPH + H+ --> Tetrahydrofolate + NADP+	TRUE	M_h_m + M_nadph_m + M_dhf_m -> M_nadp_m + M_thf_m
R_MTHFDm	R_MTHFDm 5,10-Methylenetetrahydrofolate + NADP+ --> 5,10-Methenyltetrahydrofolate + NADPH	TRUE	M_nadp_m + M_mlthf_m -> M_nadph_m + M_methf_m
R_MTHFD2m	R_MTHFD2m 5,10-Methylenetetrahydrofolate + NAD+ --> 5,10-Methenyltetrahydrofolate + NADH	TRUE	M_nad_m + M_mlthf_m -> M_nadh_m + M_methf_m
R_MTHFCm	R_MTHFCm 5,10-Methenyltetrahydrofolate + H2O --> 10-Formyltetrahydrofolate + H+	TRUE	M_h2o_m + M_methf_m -> M_10fthf_m + M_h_m
R_FTHFLm	R_FTHFLm Tetrahydrofolate + Formate + ATP --> ADP + Orthophosphate + 10-Formyltetrahydrofolate	TRUE	M_atp_m + M_thf_m + M_for_m -> M_10fthf_m + M_adp_m + M_pi_m
R_FTHFDHm_MitoCore	R_FTHFDHm_MitoCore 10-Formyltetrahydrofolate + NADP+ + H2O --> Tetrahydrofolate + CO2 + NADPH + H+	FALSE	M_10fthf_m + M_h2o_m + M_nadp_m -> M_h_m + M_nadph_m + M_co2_m + M_thf_m
R_GLYATm	R_GLYATm Acetyl-CoA + Glycine --> CoA + L-2-Amino-3-oxobutanoic acid	TRUE	M_accoa_m + M_gly_m -> M_coa_m + M_2aobut_m
R_AOBUTDsm	R_AOBUTDsm L-2-Amino-3-oxobutanoic acid --> Aminoacetone + CO2	FALSE	M_h_m + M_2aobut_m -> M_co2_m + M_aact_m
R_AACTOORm_MitoCore	R_AACTOORm_MitoCore Aminoacetone + H2O + Oxygen --> Methylglyoxal + Ammonia + Hydrogen peroxide	FALSE	M_h2o_m + M_o2_m + M_aact_m -> M_h2o2_m + M_nh4_m + M_mthgxl_m
R_LGTHLm_MitoCore	R_LGTHLm_MitoCore Glutathione + Methylglyoxal -->(R)-S-Lactoylglutathione	TRUE	M_mthgxl_m + M_gthrd_m -> M_lgt_S_m
R_GLYOXm	R_GLYOXm (R)-S-Lactoylglutathione + H2O --> Glutathione + (R)-Lactate	FALSE	M_h2o_m + M_lgt_S_m -> M_h_m + M_gthrd_m + M_lac_D_m
R_LDH_Dm_MitoCore	R_LDH_Dm_MitoCore (R)-Lactate + NAD+ --> Pyruvate + NADH + H+	TRUE	M_nad_m + M_lac_D_m -> M_h_m + M_nadh_m + M_pyr_m
R_CBPSam	R_CBPSam 2 ATP + Ammonia + HCO3 --> 2 ADP + Orthophosphate + Carbamoyl phosphate	FALSE	M_nh4_m + M_atp_m + M_hco3_m -> M_h_m + M_adp_m + M_pi_m + M_cbp_m
R_OCBTm	R_OCBTm Carbamoyl phosphate + L-Ornithine --> Orthophosphate + L-Citrulline	FALSE	M_orn_m + M_cbp_m -> M_h_m + M_pi_m + M_citr_L_m
R_NOS1	R_NOS1 L-Arginine + Oxygen + NADPH + H+ --> N-(omega)-Hydroxyarginine + NADP+ + H2O	FALSE	M_o2_c + M_h_c + M_nadph_c + M_arg_L_c -> M_h2o_c + M_nadp_c + M_nwharg_c
R_NOS2	R_NOS2 NADPH + 2 N-(omega)-Hydroxyarginine + 2 Oxygen + H+ --> NADP+ + 2 Nitric oxide + 2 L-Citrulline + 2 H2O	FALSE	M_o2_c + M_nadph_c + M_nwharg_c -> M_h2o_c + M_h_c + M_nadp_c + M_citr_L_c + M_no_c
R_r0129	R_r0129 Glutathione + H2O --> Cys-Gly + L-Glutamate	FALSE	M_h2o_c + M_gthrd_c -> M_glu_L_c + M_cgly_c
R_AMPTASECG	R_AMPTASECG Cys-Gly + H2O --> L-Cysteine + Glycine	FALSE	M_h2o_c + M_cgly_c -> M_gly_c + M_cys_L_c
R_GLUCYS	R_GLUCYS ATP + L-Glutamate + L-Cysteine --> ADP + Orthophosphate + gamma-L-Glutamyl-L-cysteine	FALSE	M_atp_c + M_glu_L_c + M_cys_L_c -> M_h_c + M_adp_c + M_pi_c + M_glucys_c
R_GTHS	R_GTHS ATP + gamma-L-Glutamyl-L-cysteine + Glycine --> ADP + Orthophosphate + Glutathione	FALSE	M_atp_c + M_gly_c + M_glucys_c -> M_h_c + M_adp_c + M_pi_c + M_gthrd_c
R_r0399	R_r0399 Tetrahydrobiopterin + L-Phenylalanine + Oxygen --> Dihydrobiopterin + L-Tyrosine + H2O	FALSE	M_o2_c + M_thbpt_c + M_phe_L_c -> M_h2o_c + M_dhbpt_c + M_tyr_L_c
R_DHPR	R_DHPR Dihydrobiopterin + NADH + H+ --> Tetrahydrobiopterin + NAD+	TRUE	M_h_c + M_nadh_c + M_dhbpt_c -> M_nad_c + M_thbpt_c
R_TYRTA	R_TYRTA L-Tyrosine + 2-Oxoglutarate --> 3-(4-Hydroxyphenyl)pyruvate + L-Glutamate	TRUE	M_akg_c + M_tyr_L_c -> M_34hpp_c + M_glu_L_c
R_TYRTB_MitoCore	R_TYRTB_MitoCore L-Tyrosine + H2O + Oxygen --> 3-(4-Hydroxyphenyl)pyruvate + Ammonia + Hydrogen peroxide	FALSE	M_tyr_L_c + M_h2o_c + M_o2_c -> M_nh4_c + M_h2o2_c + M_34hpp_c
R_34HPPOR	R_34HPPOR 3-(4-Hydroxyphenyl)pyruvate + Oxygen --> Homogentisate + CO2	FALSE	M_o2_c + M_34hpp_c -> M_co2_c + M_hgentis_c
R_HGNTOR	R_HGNTOR Homogentisate + Oxygen --> 4-Maleylacetoacetate	FALSE	M_o2_c + M_hgentis_c -> M_h_c + M_4mlacac_c
R_MACACI	R_MACACI 4-Maleylacetoacetate --> 4-Fumarylacetoacetate	FALSE	M_4mlacac_c -> M_4fumacac_c
R_FUMAC	R_FUMAC 4-Fumarylacetoacetate + H2O --> Acetoacetate + Fumarate	FALSE	M_h2o_c + M_4fumacac_c -> M_h_c + M_acac_c + M_fum_c
R_ASNS1	R_ASNS1 ATP + L-Aspartate + L-Glutamine + H2O --> AMP + Diphosphate + L-Asparagine + L-Glutamate	FALSE	M_h2o_c + M_atp_c + M_asp_L_c + M_gln_L_c -> M_h_c + M_glu_L_c + M_amp_c + M_ppi_c + M_asn_L_c
R_r0127	R_r0127 L-Asparagine + H2O --> L-Aspartate + Ammonia	FALSE	M_h2o_c + M_asn_L_c -> M_nh4_c + M_asp_L_c
R_HISD	R_HISD L-Histidine --> Urocanate + Ammonia	FALSE	M_his_L_c -> M_nh4_c + M_urcan_c
R_URCN	R_URCN Urocanate + H2O --> 4-Imidazolone-5-propanoate	FALSE	M_h2o_c + M_urcan_c -> M_4izp_c
R_IZPN	R_IZPN 4-Imidazolone-5-propanoate + H2O --> N-Formimino-L-glutamate	FALSE	M_h2o_c + M_4izp_c -> M_h_c + M_forglu_c
R_GluForTx	R_GluForTx 5-Formiminotetrahydrofolate + L-Glutamate --> Tetrahydrofolate + N-Formimino-L-glutamate	TRUE	M_h_c + M_thf_c + M_forglu_c -> M_glu_L_c + M_5forthf_c
R_APAT2rm	R_APAT2rm beta-Alanine + 2-Oxoglutarate --> 3-Oxopropanoate + L-Glutamate	TRUE	M_akg_m + M_ala_B_m -> M_glu_L_m + M_msa_m
R_MMSAD3m	R_MMSAD3m 3-Oxopropanoate + CoA + NAD+ --> Acetyl-CoA + CO2 + NADH + H+	FALSE	M_nad_m + M_coa_m + M_msa_m -> M_nadh_m + M_co2_m + M_accoa_m
R_MMSAD3m2_MitoCore	R_MMSAD3m2_MitoCore 3-Oxopropanoate + CoA + NADP+ --> Acetyl-CoA + CO2 + NADPH + H+	FALSE	M_nadp_m + M_coa_m + M_msa_m -> M_nadph_m + M_co2_m + M_accoa_m
R_ASP1DC	R_ASP1DC L-Aspartate --> beta-Alanine + CO2	FALSE	M_h_c + M_asp_L_c -> M_co2_c + M_ala_B_c
R_CKc	R_CKc ATP + Creatine --> ADP + Phosphocreatine	TRUE	M_atp_c + M_creat_c -> M_adp_c + M_pcreat_c
R_CK	R_CK ATP + Creatine --> ADP + Phosphocreatine	TRUE	M_atp_m + M_creat_m -> M_adp_m + M_pcreat_m
R_ACOAHi	R_ACOAHi Acetyl-CoA + H2O --> CoA + Acetate	FALSE	M_h2o_c + M_accoa_c -> M_h_c + M_coa_c + M_ac_c
R_ALCD2yf	R_ALCD2yf Ethanol + NADP+ --> Acetaldehyde + NADPH + H+	FALSE	M_nadp_c + M_etoh_c -> M_h_c + M_nadph_c + M_acald_c
R_ALCD2if	R_ALCD2if Ethanol + NAD+ --> Acetaldehyde + NADH + H+	FALSE	M_nad_c + M_etoh_c -> M_h_c + M_nadh_c + M_acald_c
R_ACALDtm	R_ACALDtm Acetaldehyde diffusion into mitochondrion	TRUE	M_acald_m -> M_acald_c
R_ALDD2xm	R_ALDD2xm Acetaldehyde + NAD+ + H2O --> Acetate + NADH + H+	FALSE	M_h2o_m + M_nad_m + M_acald_m -> M_h_m + M_nadh_m + M_ac_m
R_ALDD2x	R_ALDD2x Acetaldehyde + NAD+ + H2O --> Acetate + NADH + H+	FALSE	M_h2o_c + M_nad_c + M_acald_c -> M_h_c + M_nadh_c + M_ac_c
R_ACSm	R_ACSm ATP + Acetate + CoA --> AMP + Diphosphate + Acetyl-CoA	FALSE	M_atp_m + M_coa_m + M_ac_m -> M_accoa_m + M_amp_m + M_ppi_m
R_ACS	R_ACS ATP + Acetate + CoA --> AMP + Diphosphate + Acetyl-CoA	FALSE	M_atp_c + M_coa_c + M_ac_c -> M_accoa_c + M_amp_c + M_ppi_c
R_ADSL1	R_ADSL1 N6-(1,2-Dicarboxyethyl)-AMP --> Fumarate + AMP	FALSE	M_dcamp_c -> M_amp_c + M_fum_c
R_ADSS	R_ADSS GTP + IMP + L-Aspartate --> GDP + Orthophosphate + N6-(1,2-Dicarboxyethyl)-AMP	FALSE	M_asp_L_c + M_gtp_c + M_imp_c -> M_h_c + M_pi_c + M_gdp_c + M_dcamp_c
R_AMPD1	R_AMPD1 AMP + H2O --> IMP + Ammonia	FALSE	M_h2o_c + M_h_c + M_amp_c -> M_nh4_c + M_imp_c
R_ARGN	R_ARGN L-Arginine + H2O --> L-Ornithine + Urea	FALSE	M_h2o_c + M_arg_L_c -> M_orn_c + M_urea_c
R_ARGSL	R_ARGSL N-(L-Arginino)succinate --> Fumarate + L-Arginine	TRUE	M_argsuc_c -> M_fum_c + M_arg_L_c
R_ARGSS	R_ARGSS ATP + L-Citrulline + L-Aspartate --> AMP + Diphosphate + N-(L-Arginino)succinate	FALSE	M_atp_c + M_asp_L_c + M_citr_L_c -> M_h_c + M_amp_c + M_ppi_c + M_argsuc_c
R_ARGNm	R_ARGNm L-Arginine + H2O --> L-Ornithine + Urea	FALSE	M_h2o_m + M_arg_L_m -> M_orn_m + M_urea_m
R_ALASm	R_ALASm Succinyl-CoA + Glycine --> 5-Aminolevulinate + CoA + CO2	FALSE	M_h_m + M_gly_m + M_succoa_m -> M_coa_m + M_co2_m + M_5aop_m
R_5AOPtm	R_5AOPtm 5-Aminolevulinate transport out of mitochondrion	TRUE	M_5aop_m -> M_5aop_c
R_PPBNGS	R_PPBNGS 2 5-Aminolevulinate --> Porphobilinogen + 2 H2O	TRUE	M_5aop_c -> M_h2o_c + M_h_c + M_ppbng_c
R_HMBS	R_HMBS 4 Porphobilinogen + H2O --> Hydroxymethylbilane + 4 Ammonia	FALSE	M_h2o_c + M_ppbng_c -> M_nh4_c + M_hmbil_c
R_UPP3S	R_UPP3S Hydroxymethylbilane --> Uroporphyrinogen III + H2O	TRUE	M_hmbil_c -> M_h2o_c + M_uppg3_c
R_UPPDC1	R_UPPDC1 Uroporphyrinogen III --> Coproporphyrinogen III + 4 CO2	FALSE	M_h_c + M_uppg3_c -> M_co2_c + M_cpppg3_c
R_CPPPGO	R_CPPPGO Coproporphyrinogen III + Oxygen --> Protoporphyrinogen IX + 2 CO2 + 2 H2O	FALSE	M_o2_c + M_h_c + M_cpppg3_c -> M_h2o_c + M_co2_c + M_pppg9_c
R_PPPGOmB_MitoCore	R_PPPGOmB_MitoCore Protoporphyrinogen IX + 3 Oxygen --> Protoporphyrin + 3 Hydrogen peroxide	FALSE	M_o2_m + M_pppg9_c -> M_h2o_m + M_ppp9_m
R_FCLTm	R_FCLTm Protoporphyrin + Fe2+ --> Heme + 2 H+	FALSE	M_fe2_m + M_ppp9_m -> M_h_m + M_pheme_m
R_PHEMEtm	R_PHEMEtm Heme transport out of mitochondrion	FALSE	M_pheme_m + M_PMF_c + M_atp_m -> M_pheme_c + M_PMF_m + M_pi_m + M_adp_m + M_h_m
R_HOXG	R_HOXG Heme + 3 NADPH + 3 Oxygen --> Globin + Biliverdin + CO + Fe2+ + 3 NADP + 3 H2O	FALSE	M_o2_c + M_h_c + M_nadph_c + M_pheme_c -> M_h2o_c + M_nadp_c + M_biliverd_c + M_co_c + M_fe2_c
R_BILIRED	R_BILIRED Biliverdin + NADPH + H+ --> Bilirubin + NADP+	FALSE	M_h_c + M_nadph_c + M_biliverd_c -> M_nadp_c + M_bilirub_c
R_BILIRED2_MitoCore	R_BILIRED2_MitoCore Biliverdin + NADH + H+ --> Bilirubin + NAD+	FALSE	M_h_c + M_nadh_c + M_biliverd_c -> M_nad_c + M_bilirub_c
R_PCHOLPm_hs	R_PCHOLPm_hs Phosphatidylcholine + H2O --> Phosphatidate + Choline	FALSE	M_h2o_m + M_pchol_hs_m -> M_h_m + M_chol_m + M_pa_hs_m
R_GLYK	R_GLYK ATP + Glycerol --> ADP + sn-Glycerol 3-phosphate	FALSE	M_atp_c + M_glyc_c -> M_h_c + M_adp_c + M_glyc3p_c
R_GLYC3Ptm	R_GLYC3Ptm Glycerol 3-phosphate transport - diffusion	FALSE	M_glyc3p_c + M_PMF_m -> M_glyc3p_m + M_PMF_c
R_GPAMm_hsB_MitoCore	R_GPAMm_hsB_MitoCore sn-Glycerol 3-phosphate + Acyl-CoA --> 1-Acyl-sn-glycerol 3-phosphate + CoA	FALSE	M_pmtcoa_m + M_glyc3p_m -> M_coa_m + M_alpa_hs_m
R_AGPAT1B_MitoCore	R_AGPAT1B_MitoCore 1-Acyl-sn-glycerol 3-phosphate + Acyl-CoA --> Phosphatidate + CoA	FALSE	M_pmtcoa_m + M_alpa_hs_m -> M_coa_m + M_pa_hs_m
R_CDSm	R_CDSm CTP + Phosphatidate --> Diphosphate + CDP-diacylglycerol	TRUE	M_h_m + M_pa_hs_m + M_ctp_m -> M_ppi_m + M_cdpdag_hs_m
R_PGPPTm	R_PGPPTm CDP-diacylglycerol + sn-Glycerol 3-phosphate --> CMP + Phosphatidylglycerophosphate	FALSE	M_cdpdag_hs_m + M_glyc3p_m -> M_h_m + M_cmp_m + M_pgp_hs_m
R_PGPP_hsm_MitoCore	R_PGPP_hsm_MitoCore Phosphatidylglycerophosphate + H2O --> Phosphatidylglycerol + Orthophosphate	FALSE	M_h2o_m + M_pgp_hs_m -> M_pi_m + M_pglyc_hs_m
R_CLS_hsm_MitoCore	R_CLS_hsm_MitoCore Phosphatidylglycerol + CDP-diacylglycerol --> Cardiolipin + CMP	FALSE	M_cdpdag_hs_m + M_pglyc_hs_m -> M_h_m + M_cmp_m + M_clpn_hs_m
R_CLPN_MitoCore	R_CLPN_MitoCore 2 Phosphatidylglycerol --> Cardiolipin + Glycerol	TRUE	M_pglyc_hs_m -> M_clpn_hs_m + M_glyc_m
R_CYTK1m	R_CYTK1m ATP + CMP --> ADP + CDP	TRUE	M_atp_m + M_cmp_m -> M_adp_m + M_cdp_m
R_NDPK3m	R_NDPK3m ATP + CDP --> ADP + CTP	TRUE	M_atp_m + M_cdp_m -> M_adp_m + M_ctp_m
R_SPODMm	R_SPODMm 2 O2.- + 2 H+ --> H2O2 + Oxygen	FALSE	M_h_m + M_o2s_m -> M_o2_m + M_h2o2_m
R_GTHP	R_GTHP H2O2 + 2 Glutathione --> Glutathione disulfide + 2 H2O	FALSE	M_h2o2_c + M_gthrd_c -> M_h2o_c + M_gthox_c
R_GTHPm	R_GTHPm H2O2 + 2 Glutathione --> Glutathione disulfide + 2 H2O	FALSE	M_h2o2_m + M_gthrd_m -> M_h2o_m + M_gthox_m
R_GTHO	R_GTHO Glutathione disulfide + NADPH + H+ --> 2 Glutathione + NADP+	FALSE	M_h_c + M_nadph_c + M_gthox_c -> M_nadp_c + M_gthrd_c
R_GTHOm	R_GTHOm Glutathione disulfide + NADPH + H+ --> 2 Glutathione + NADP+	FALSE	M_h_m + M_nadph_m + M_gthox_m -> M_nadp_m + M_gthrd_m
R_CITtamB	R_CITtamB Citrate Carrier (CIC) - Citrate for Malate	TRUE	M_cit_c + M_mal_L_m + M_h_m + M_PMF_m -> M_cit_m + M_mal_L_c + M_h_c + M_PMF_c
R_r0913	R_r0913 Citrate Carrier (CIC) - Isocitrate for Malate	FALSE	M_icit_m + M_mal_L_c + M_h_c + M_PMF_c -> M_icit_c + M_mal_L_m + M_h_m + M_PMF_m
R_CITtbm	R_CITtbm Citrate Carrier (CIC) - Citrate for PEP	TRUE	M_pep_c + M_cit_m + M_h_m + M_PMF_m -> M_pep_m + M_cit_c + M_h_c + M_PMF_c
R_r0917	R_r0917 Citrate Carrier (CIC) - Citrate for Isocitrate	FALSE	M_cit_c + M_icit_m + M_h_c + M_PMF_c -> M_cit_m + M_icit_c + M_h_m + M_PMF_m
R_r0917b_MitoCore	R_r0917b_MitoCore Citrate Carrier (CIC) - Citrate for Isocitrate	TRUE	M_cit_c + M_icit_m + M_h_m + M_PMF_m -> M_cit_m + M_icit_c + M_h_c + M_PMF_c
R_PIt2mB_MitoCore	R_PIt2mB_MitoCore Phosphate carrier (PIC) - Symport phosphate and H+ together	TRUE	M_h_c + M_PMF_c + M_pi_c -> M_h_m + M_PMF_m + M_pi_m
R_ATPtmB_MitoCore	R_ATPtmB_MitoCore ADP/ATP carrier - antiport ATP for ADP	TRUE	M_atp_m + M_adp_c + M_PMF_c -> M_atp_c + M_adp_m + M_PMF_m
R_HtmB_MitoCore	R_HtmB_MitoCore UCP uncoupling protein - Proton Cyto to Proton Mito	FALSE	M_h_c + M_PMF_c -> M_h_m + M_PMF_m
R_MALtm	R_MALtm Dicarboxylate carrier (DIC) - antiport malate for phosphate	TRUE	M_pi_m + M_mal_L_c -> M_pi_c + M_mal_L_m
R_MALSO3tm	R_MALSO3tm Dicarboxylate carrier (DIC) - antiport malate for sulfite	TRUE	M_so3_m + M_mal_L_c -> M_so3_c + M_mal_L_m
R_MALTSULtm	R_MALTSULtm Dicarboxylate carrier (DIC) - antiport malate for thiosulfate	TRUE	M_mal_L_c + M_tsul_m -> M_mal_L_m + M_tsul_c
R_MALSO4tm	R_MALSO4tm Dicarboxylate carrier (DIC) - antiport malate for sulfate	TRUE	M_mal_L_c + M_so4_m -> M_mal_L_m + M_so4_c
R_SUCCt2m	R_SUCCt2m Dicarboxylate carrier (DIC) - antiport succinate for phosphate	TRUE	M_pi_m + M_succ_c -> M_pi_c + M_succ_m
R_r0830	R_r0830 Dicarboxylate carrier (DIC) - antiport succinate for sulfite	TRUE	M_so3_m + M_succ_c -> M_so3_c + M_succ_m
R_r0830B_MitoCore	R_r0830B_MitoCore Dicarboxylate carrier (DIC) - antiport succinate for thiosulfate	TRUE	M_succ_c + M_tsul_m -> M_succ_m + M_tsul_c
R_r0829	R_r0829 Dicarboxylate carrier (DIC) - antiport succinate for sulfate	TRUE	M_so4_m + M_succ_c -> M_so4_c + M_succ_m
R_SUCCt3m_MitoCore	R_SUCCt3m_MitoCore Dicarboxylate carrier (DIC) - antiport succinate for malate	TRUE	M_succ_c + M_mal_L_m -> M_succ_m + M_mal_L_c
R_COAtmB_MitoCore	R_COAtmB_MitoCore CoA carrier (CoAPC) - antiport CoA for AMP	FALSE	M_coa_c + M_amp_m + M_PMF_m -> M_coa_m + M_amp_c + M_PMF_c
R_COAtmC_MitoCore	R_COAtmC_MitoCore CoA carrier (CoAPC) - antiport CoA for ADP	FALSE	M_coa_c + M_adp_m + M_PMF_m -> M_coa_m + M_adp_c + M_PMF_c
R_GLUt2mB_MitoCore	R_GLUt2mB_MitoCore Glutamate Carrier (GC2) - Symport L-glutamate with proton together	FALSE	M_h_c + M_PMF_c + M_glu_L_c -> M_h_m + M_PMF_m + M_glu_L_m
R_ORNt4mB_MitoCore	R_ORNt4mB_MitoCore Ornithine carrier (ORC1) - antiport ornithine for citrulline	TRUE	M_orn_c + M_citr_L_m + M_PMF_c -> M_orn_m + M_citr_L_c + M_PMF_m
R_r2398B_MitoCore	R_r2398B_MitoCore Ornithine carrier (ORC1) - antiport lysine for citrulline	TRUE	M_lys_L_c + M_citr_L_m + M_PMF_c -> M_lys_L_m + M_citr_L_c + M_PMF_m
R_r2402B_MitoCore	R_r2402B_MitoCore Ornithine carrier (ORC1) - arginine for citrulline	TRUE	M_arg_L_c + M_citr_L_m + M_PMF_c -> M_arg_L_m + M_citr_L_c + M_PMF_m
R_LYStmB_MitoCore	R_LYStmB_MitoCore Basic amino acid carrier (hBAC) - lysine	TRUE	M_lys_L_c + M_PMF_c -> M_lys_L_m + M_PMF_m
R_ORNt3mB_MitoCore	R_ORNt3mB_MitoCore Basic amino acid carrier (hBAC) - ornithine	TRUE	M_orn_m + M_PMF_m -> M_orn_c + M_PMF_c
R_ARGtmB_MitoCore	R_ARGtmB_MitoCore Basic amino acid carrier (hBAC) - arginine	TRUE	M_arg_L_c + M_PMF_c -> M_arg_L_m + M_PMF_m
R_r1427	R_r1427 Basic amino acid carrier (hBAC) - L-histidine	TRUE	M_his_L_c -> M_his_L_m
R_PYRt2m	R_PYRt2m Pyruvate Carrier - pyruvate transport via proton symport	FALSE	M_h_c + M_PMF_c + M_pyr_c -> M_h_m + M_pyr_m + M_PMF_m
R_ACACt2mB_MitoCore	R_ACACt2mB_MitoCore Pyruvate Carrier - Acetoacetate transport via proton symport	TRUE	M_h_c + M_acac_c + M_PMF_m -> M_h_m + M_acac_m + M_PMF_c
R_FE2tm	R_FE2tm MitoFerrin carrier	TRUE	M_PMF_c + M_fe2_c -> M_PMF_m + M_fe2_m
R_ASNtm	R_ASNtm Unknown amino acid carrier - L-Asparagine	TRUE	M_asn_L_c -> M_asn_L_m
R_r1437	R_r1437 Unknown amino acid carrier - L-Cysteine	TRUE	M_cys_L_c -> M_cys_L_m
R_GLNtm	R_GLNtm Unknown amino acid carrier - L-Glutamine	TRUE	M_gln_L_c -> M_gln_L_m
R_PROtm	R_PROtm Unknown amino acid carrier - L-Proline	TRUE	M_pro_L_c -> M_pro_L_m
R_r1078	R_r1078 Unknown amino acid carrier - L-Tyrosine	TRUE	M_tyr_L_c -> M_tyr_L_m
R_r1436	R_r1436 Unknown amino acid carrier - L-Methionine	TRUE	M_met_L_c -> M_met_L_m
R_r1455	R_r1455 Unknown amino acid carrier - L-Phenylalanine	TRUE	M_phe_L_c -> M_phe_L_m
R_TRPtm_MitoCore	R_TRPtm_MitoCore Unknown amino acid carrier - L-Tryptophan	TRUE	M_trp_L_c -> M_trp_L_m
R_GLYtm	R_GLYtm Unknown amino acid carrier - Glycine	TRUE	M_gly_c -> M_gly_m
R_ILEt5m	R_ILEt5m Unknown amino acid carrier - L-Isoleucine	TRUE	M_ile_L_c -> M_ile_L_m
R_LEUt5m	R_LEUt5m Unknown amino acid carrier - L-Leucine	TRUE	M_leu_L_c -> M_leu_L_m
R_VALt5m	R_VALt5m Unknown amino acid carrier - L-Valine	TRUE	M_val_L_c -> M_val_L_m
R_r1434	R_r1434 Unknown amino acid carrier - L-Alanine	TRUE	M_ala_L_c -> M_ala_L_m
R_r1435	R_r1435 Unknown amino acid carrier - L-Serine	TRUE	M_ser_L_c -> M_ser_L_m
R_r1440	R_r1440 Unknown amino acid carrier - L-Threonine	TRUE	M_thr_L_c -> M_thr_L_m
R_BALAtmr	R_BALAtmr Beta-alanine reversible mitochondrial transport (diffusion)	TRUE	M_ala_B_c -> M_ala_B_m
R_UREAtm	R_UREAtm Urea transport	TRUE	M_urea_c -> M_urea_m
R_FUMtmB_MitoCore	R_FUMtmB_MitoCore Fumarate transport	TRUE	M_fum_c + M_PMF_m -> M_fum_m + M_PMF_c
R_BHBtmB_MitoCore	R_BHBtmB_MitoCore (R)-3-Hydroxybutanoate mitochondrial transport	TRUE	M_bhb_c + M_PMF_m -> M_bhb_m + M_PMF_c
R_PPAtmB_MitoCore	R_PPAtmB_MitoCore Propanoate mitochondrial transport	TRUE	M_ppa_c + M_PMF_m -> M_ppa_m + M_PMF_c
R_BUTt2mB_MitoCore	R_BUTt2mB_MitoCore Butyrate mitochondrial transport	TRUE	M_but_c + M_PMF_m -> M_but_m + M_PMF_c
R_FORt2mB_MitoCore	R_FORt2mB_MitoCore Formate mitochondrial transport	TRUE	M_for_m + M_PMF_c -> M_for_c + M_PMF_m
R_r0962B_MitoCore	R_r0962B_MitoCore Folate mitochondrial transport	TRUE	M_fol_c + M_PMF_m -> M_fol_m + M_PMF_c
R_CHLtmB_MitoCore	R_CHLtmB_MitoCore Choline mitochondrial transport	TRUE	M_chol_c + M_PMF_c -> M_chol_m + M_PMF_m
R_CO2tm	R_CO2tm CO2 transport (diffusion), mitochondrial	TRUE	M_co2_c -> M_co2_m
R_H2Otm	R_H2Otm H2O transport, mitochondrial	TRUE	M_h2o_c -> M_h2o_m
R_O2tm	R_O2tm O2 transport (diffusion)	TRUE	M_o2_c -> M_o2_m
R_GLYCtm	R_GLYCtm glycerol transport	TRUE	M_glyc_c -> M_glyc_m
R_CYANtm	R_CYANtm Cyanide transport via diffusion	TRUE	M_cyan_c -> M_cyan_m
R_TCYNTtmB_MitoCore	R_TCYNTtmB_MitoCore Thiocyanate transport via diffusion (mitochondrial)	TRUE	M_tcynt_m + M_PMF_c -> M_tcynt_c + M_PMF_m
R_CREATtmdiffir	R_CREATtmdiffir Creatine transport to/from mitochondria	TRUE	M_creat_c -> M_creat_m
R_PCREATtmdiffirB_MitoCore	R_PCREATtmdiffirB_MitoCore Phosphocreatine transport to/from mitochondria	TRUE	M_pcreat_m + M_PMF_c -> M_pcreat_c + M_PMF_m
R_r0941	R_r0941 Bicarbonate diffusion	TRUE	M_hco3_c -> M_hco3_m
R_r0838B_MitoCore	R_r0838B_MitoCore Ammonia free diffusion	TRUE	M_nh4_c + M_PMF_c -> M_nh4_m + M_PMF_m
R_Biomasst_MitoCore	R_Biomasst_MitoCore Biomass pseudo transport	TRUE	M_biomass_c -> M_biomass_m
R_PCFLOPm	R_PCFLOPm phosphatidylcholine flippase	FALSE	M_h2o_c + M_atp_c + M_pchol_hs_c -> M_h_c + M_adp_c + M_pi_c + M_pchol_hs_m
R_PSFLIPm	R_PSFLIPm phosphatidylserine flippase	FALSE	M_h2o_c + M_atp_c + M_ps_hs_c -> M_h_c + M_adp_c + M_pi_c + M_ps_hs_m
R_PEFLIPm	R_PEFLIPm phosphatidylethanolamine flippase	FALSE	M_h2o_c + M_atp_c + M_pe_hs_c -> M_h_c + M_adp_c + M_pi_c + M_pe_hs_m
R_Biomass_MitoCore	R_Biomass_MitoCore Biomass Sink	TRUE	M_biomass_e -> M_biomass_c
R_O2t	R_O2t o2 transport (diffusion)	FALSE	M_o2_e -> M_o2_c
R_CO2t	R_CO2t CO2 transporter via diffusion	TRUE	M_co2_e -> M_co2_c
R_HCO3t_MitoCore	R_HCO3t_MitoCore Bicarbonate diffusion	TRUE	M_hco3_e -> M_hco3_c
R_GLCt1r	R_GLCt1r glucose transport	TRUE	M_glc_D_e -> M_glc_D_c
R_HDCAtr	R_HDCAtr fatty acid transport via diffusion	TRUE	M_hdca_e -> M_hdca_c
R_HDCAtm_MitoCore	R_HDCAtm_MitoCore fatty acid accumulation - mitochondria	TRUE	M_hdca_e -> M_hdca_m
R_L_LACt2r	R_L_LACt2r L-lactate reversible transport via proton symport	TRUE	M_h_e + M_lac_L_e -> M_h_c + M_lac_L_c
R_BHBt	R_BHBt (R)-3-Hydroxybutanoate transport via H+ symport	FALSE	M_h_e + M_bhb_e -> M_h_c + M_bhb_c
R_ACACt2	R_ACACt2 acetoacetate transport via proton symport	FALSE	M_h_e + M_acac_e -> M_h_c + M_acac_c
R_ETOHt	R_ETOHt ethanol reversible transport	FALSE	M_etoh_e -> M_etoh_c
R_BUTt2r	R_BUTt2r Butyrate transport via proton symport, reversible	TRUE	M_h_e + M_but_e -> M_h_c + M_but_c
R_GLYCt	R_GLYCt glycerol transport via channel	TRUE	M_glyc_c -> M_glyc_e
R_r0942	R_r0942 Creatine storage	FALSE	M_creat_c -> M_creat_e
R_r0942b_MitoCore	R_r0942b_MitoCore Phosphocreatine storage	FALSE	M_pcreat_c -> M_pcreat_e
R_HIStiDF	R_HIStiDF L-histidine transport via diffusion (extracellular to cytosol)	FALSE	M_his_L_e -> M_his_L_c
R_ILEtec	R_ILEtec L-isoleucine transport via diffusion (extracellular to cytosol)	FALSE	M_ile_L_e -> M_ile_L_c
R_LEUtec	R_LEUtec L-leucine transport via diffusion (extracellular to cytosol)	FALSE	M_leu_L_e -> M_leu_L_c
R_LYStiDF	R_LYStiDF L-lysine transport via diffusion (extracellular to cytosol)	FALSE	M_lys_L_e -> M_lys_L_c
R_METtec	R_METtec L-methionine transport via diffusion (extracellular to cytosol)	FALSE	M_met_L_e -> M_met_L_c
R_PHEtec	R_PHEtec L-phenylalanine transport via diffusion (extracellular to cytosol)	FALSE	M_phe_L_e -> M_phe_L_c
R_r2534	R_r2534 L-threonine transport	FALSE	M_thr_L_e -> M_thr_L_c
R_TRPt	R_TRPt L-tryptophan transport	FALSE	M_trp_L_e -> M_trp_L_c
R_VALtec	R_VALtec L-valine transport via diffusion (extracellular to cytosol)	FALSE	M_val_L_e -> M_val_L_c
R_ARGtiDF	R_ARGtiDF L-arginine transport via diffusion (extracellular to cytosol)	TRUE	M_arg_L_e -> M_arg_L_c
R_ASPte	R_ASPte L-aspartate transport	TRUE	M_asp_L_c -> M_asp_L_e
R_CYStec	R_CYStec L-cysteine transport via diffusion (extracellular to cytosol)	TRUE	M_cys_L_e -> M_cys_L_c
R_GLUt_MitoCore	R_GLUt_MitoCore L-glutamate transport	TRUE	M_glu_L_e -> M_glu_L_c
R_r2525	R_r2525 L_glutamine transport	TRUE	M_gln_L_e -> M_gln_L_c
R_GLYt2r	R_GLYt2r glycine reversible transport via proton symport	TRUE	M_h_e + M_gly_e -> M_h_c + M_gly_c
R_PROt2r	R_PROt2r L-proline reversible transport via proton symport	TRUE	M_h_e + M_pro_L_e -> M_h_c + M_pro_L_c
R_r2526	R_r2526 L-serine transport	TRUE	M_ser_L_e -> M_ser_L_c
R_TYRt	R_TYRt L-tyrosine transport	TRUE	M_tyr_L_e -> M_tyr_L_c
R_r2532	R_r2532 L-asparagine transport	TRUE	M_asn_L_e -> M_asn_L_c
R_ALAt2r	R_ALAt2r L-alanine reversible transport via proton symport	TRUE	M_h_e + M_ala_L_e -> M_h_c + M_ala_L_c
R_FUMt_MitoCore	R_FUMt_MitoCore Fumarate transport	TRUE	M_fum_e -> M_fum_c
R_SUMt_MitoCore	R_SUMt_MitoCore Succinate transport	TRUE	M_succ_e -> M_succ_c
R_r0817	R_r0817 Citrulline transport	FALSE	M_citr_L_c -> M_citr_L_e
R_NH4t3r	R_NH4t3r ammonia transport via proton antiport	TRUE	M_nh4_c + M_h_e -> M_nh4_e + M_h_c
R_ACt2r	R_ACt2r acetate reversible transport via proton symport	TRUE	M_h_e + M_ac_e -> M_h_c + M_ac_c
R_PPAt	R_PPAt Propanoate transport, diffusion	TRUE	M_ppa_e -> M_ppa_c
R_2HBt2	R_2HBt2 2-hydroxybutyrate cotransport with proton	TRUE	M_h_e + M_2hb_e -> M_h_c + M_2hb_c
R_CHOLtu	R_CHOLtu Choline uniport	TRUE	M_chol_e -> M_chol_c
R_r1088	R_r1088 Citrate transport	TRUE	M_h_e + M_cit_e -> M_h_c + M_cit_c
R_ICITt_MitoCore	R_ICITt_MitoCore Isocitrate transport	TRUE	M_icit_e -> M_icit_c
R_UREAt	R_UREAt Urea transport via facilitate diffusion	TRUE	M_urea_e -> M_urea_c
R_r1512	R_r1512 Bilirubin transport	TRUE	M_bilirub_e -> M_bilirub_c
R_ARGSUCt_MitoCore	R_ARGSUCt_MitoCore Argininosuccinate transport	TRUE	M_argsuc_e -> M_argsuc_c
R_MAL_Lte	R_MAL_Lte Malate transport	TRUE	M_mal_L_e -> M_mal_L_c
R_OAAt_MitoCore	R_OAAt_MitoCore Oxaloacetate transport	TRUE	M_oaa_e -> M_oaa_c
R_AKGt_MitoCore	R_AKGt_MitoCore 2-Oxoglutarate transport	TRUE	M_akg_e -> M_akg_c
R_MERCPLACt_MitoCore	R_MERCPLACt_MitoCore 3-Mercaptolactate transport	TRUE	M_mercplac_e -> M_mercplac_c
R_r0899	R_r0899 Beta-alanine	FALSE	M_ala_B_c -> M_ala_B_e
R_FE2t	R_FE2t iron (II) transport	TRUE	M_fe2_e -> M_fe2_c
R_H2Ot	R_H2Ot H2O transport via diffusion	TRUE	M_h2o_e -> M_h2o_c
R_Hct_MitoCore	R_Hct_MitoCore Proton escape - cytosolic	TRUE	M_h_e -> M_h_c
R_Hmt_MitoCore	R_Hmt_MitoCore Proton escape - mitochondrial	TRUE	M_h_e -> M_h_m
R_SO3t_MitoCore	R_SO3t_MitoCore Sulfite	TRUE	M_so3_e -> M_so3_c
R_TSULt_MitoCore	R_TSULt_MitoCore Thiosulfate	TRUE	M_tsul_e -> M_tsul_c
R_r0940	R_r0940 hydrogen sulfide	TRUE	M_HC00250_c -> M_HC00250_e
R_CYANt	R_CYANt Cyanide transport via diffusion (extracellular to cytosol)	TRUE	M_cyan_e -> M_cyan_c
R_TCYNTt	R_TCYNTt Thiocyanate	TRUE	M_tcynt_c -> M_tcynt_e
R_r1423	R_r1423 Phosphate facilitated diffusion	TRUE	M_pi_c -> M_pi_e
R_FORt_MitoCore	R_FORt_MitoCore Formate	TRUE	M_for_e -> M_for_c
R_FOLt_MitoCore	R_FOLt_MitoCore Folate	FALSE	M_fol_e -> M_fol_c
R_NADHt_MitoCore	R_NADHt_MitoCore NADH pool	FALSE	M_nadh_e -> M_nadh_c
R_NADt_MitoCore	R_NADt_MitoCore NAD+ pool	FALSE	M_nad_e -> M_nad_c
R_NADHtm_MitoCore	R_NADHtm_MitoCore NADH pool mitochondrial	FALSE	M_nadh_e -> M_nadh_m
R_NADtm_MitoCore	R_NADtm_MitoCore NAD+ pool mitochondrial	FALSE	M_nad_e -> M_nad_m
R_COt	R_COt CO transporter via diffusion	TRUE	M_co_c -> M_co_e
R_NOt	R_NOt NO transport (diffusion)	TRUE	M_no_e -> M_no_c
R_PCHOLHSTDe	R_PCHOLHSTDe Phosphatidylcholine	TRUE	M_pchol_hs_c -> M_pchol_hs_e
R_PSt3	R_PSt3 Phosphatidylserine	TRUE	M_ps_hs_e -> M_ps_hs_c
R_PEt	R_PEt Phosphatidylethanolamine	TRUE	M_pe_hs_e -> M_pe_hs_c

## Sheet: Parameters
Id	Name	Value	Units
cobra_default_lb		-1000
cobra_default_ub		1000
cobra_0_bound		0
minus_inf		-inf
plus_inf		inf
R_ICDHy_lower_bound		-0.1	mmol_per_gDW_per_hr
R_r1434_upper_bound		0.001	mmol_per_gDW_per_hr
R_O2t_upper_bound		19.8	mmol_per_gDW_per_hr
R_HCO3t_MitoCore_upper_bound		1.71	mmol_per_gDW_per_hr
R_GLCt1r_upper_bound		0.9	mmol_per_gDW_per_hr
R_HDCAtr_upper_bound		1	mmol_per_gDW_per_hr
R_L_LACt2r_upper_bound		0.575	mmol_per_gDW_per_hr
R_BHBt_upper_bound		0.048	mmol_per_gDW_per_hr
R_ACACt2_upper_bound		0.114	mmol_per_gDW_per_hr
R_BUTt2r_upper_bound		0.006	mmol_per_gDW_per_hr
R_GLYCt_lower_bound		-0.01	mmol_per_gDW_per_hr
R_HIStiDF_upper_bound		0.01	mmol_per_gDW_per_hr
R_ILEtec_upper_bound		0.004	mmol_per_gDW_per_hr
R_LEUtec_upper_bound		0.016	mmol_per_gDW_per_hr
R_LYStiDF_upper_bound		0.03	mmol_per_gDW_per_hr
R_METtec_upper_bound		0.005	mmol_per_gDW_per_hr
R_PHEtec_upper_bound		0.012	mmol_per_gDW_per_hr
R_r2534_upper_bound		0.012	mmol_per_gDW_per_hr
R_TRPt_upper_bound		0.008	mmol_per_gDW_per_hr
R_VALtec_upper_bound		0.011	mmol_per_gDW_per_hr
R_ARGtiDF_upper_bound		0.007	mmol_per_gDW_per_hr
R_ASPte_lower_bound		-0.154	mmol_per_gDW_per_hr
R_CYStec_upper_bound		0.001	mmol_per_gDW_per_hr
R_GLYt2r_upper_bound		0.009	mmol_per_gDW_per_hr
R_PROt2r_upper_bound		0.004	mmol_per_gDW_per_hr
R_r2526_upper_bound		0.017	mmol_per_gDW_per_hr
R_TYRt_upper_bound		0.011	mmol_per_gDW_per_hr
R_r2532_upper_bound		0.01	mmol_per_gDW_per_hr
R_ALAt2r_upper_bound		0.01	mmol_per_gDW_per_hr
R_ACt2r_lower_bound		-0.01	mmol_per_gDW_per_hr
R_ACt2r_upper_bound		0.01	mmol_per_gDW_per_hr
