# Supplementary material for: Modelling energy metabolism dysregulations in neuromuscular diseases: A case study of calpainopathy
Source: Heliyon. 2024 Dec 9;10(24):e40918. doi: 10.1016/j.heliyon.2024.e40918 (PMC11698924; doi:10.1016/j.heliyon.2024.e40918)
Supplement: MMC 4 — MitoCore metabolic model adapted to a healthy murine metabolism in SBML format. [file mmc4.xml]

<?xml version="1.0" encoding="UTF-8"?>
<sbml xmlns="http://www.sbml.org/sbml/level3/version1/core" xmlns:fbc="http://www.sbml.org/sbml/level3/version1/fbc/version2" xmlns:groups="http://www.sbml.org/sbml/level3/version1/groups/version1" sboTerm="SBO:0000624" level="3" version="1" fbc:required="false" groups:required="false">
  <model metaid="meta_S1SBMLmodel" id="S1SBMLmodel" name="S1SBMLmodel" fbc:strict="true">
    <notes>
      <html xmlns="http://www.w3.org/1999/xhtml">
        <p>Created by Anthony C. Smith (Mon Dec 12 14: 30:48 2016) MRC - Mitochondrial Biology Unit, Cambridge, UK. acs@mrc-mbu.cam.ac.uk</p>
        <p>This metabolic network is based on Recon 2 identifiers (https: //vmh.uni.lu). KEGG Ids can be found in the annotation.</p>
      </html>
    </notes>
    <listOfUnitDefinitions>
      <unitDefinition id="mmol_per_gDW_per_hr">
        <listOfUnits>
          <unit kind="mole" exponent="1" scale="-3" multiplier="1"/>
          <unit kind="gram" exponent="-1" scale="0" multiplier="1"/>
          <unit kind="second" exponent="-1" scale="0" multiplier="3600"/>
        </listOfUnits>
      </unitDefinition>
    </listOfUnitDefinitions>
    <listOfCompartments>
      <compartment id="Cytosol" name="Cytosol" constant="true"/>
      <compartment id="Mitochondrion" name="Mitochondrion" constant="true"/>
      <compartment id="External" name="External" constant="true"/>
    </listOfCompartments>
    <listOfSpecies>
      <species id="M_10fthf_c" name="10-Formyltetrahydrofolate" compartment="Cytosol" hasOnlySubstanceUnits="false" boundaryCondition="false" constant="false" fbc:charge="-2" fbc:chemicalFormula="C20H21N7O7">
        <notes>
          <html xmlns="http://www.w3.org/1999/xhtml">
            <p>RECON2: 10fthf</p>
            <p>KEGG ID: C00234</p>
            <p>FORMULA: C20H21N7O7</p>
            <p>CHARGE: -2</p>
          </html>
        </notes>
      </species>
      <species id="M_10fthf_m" name="10-Formyltetrahydrofolate" compartment="Mitochondrion" hasOnlySubstanceUnits="false" boundaryCondition="false" constant="false" fbc:charge="-2" fbc:chemicalFormula="C20H21N7O7">
        <notes>
          <html xmlns="http://www.w3.org/1999/xhtml">
            <p>RECON2: 10fthf</p>
            <p>KEGG ID: C00234</p>
            <p>FORMULA: C20H21N7O7</p>
            <p>CHARGE: -2</p>
          </html>
        </notes>
      </species>
      <species id="M_13dpg_c" name="3-Phospho-D-glyceroyl phosphate" compartment="Cytosol" hasOnlySubstanceUnits="false" boundaryCondition="false" constant="false" fbc:charge="-4" fbc:chemicalFormula="C3H4O10P2">
        <notes>
          <html xmlns="http://www.w3.org/1999/xhtml">
            <p>RECON2: 13dpg</p>
            <p>KEGG ID: C00236</p>
            <p>FORMULA: C3H4O10P2</p>
            <p>CHARGE: -4</p>
          </html>
        </notes>
      </species>
      <species id="M_1pipdn2c_c" name="delta1-Piperideine-2-carboxylate" compartment="Cytosol" hasOnlySubstanceUnits="false" boundaryCondition="false" constant="false" fbc:charge="0" fbc:chemicalFormula="C6H9NO2">
        <notes>
          <html xmlns="http://www.w3.org/1999/xhtml">
            <p>RECON2: 1pipdn2c</p>
            <p>KEGG ID: C04092</p>
            <p>FORMULA: C6H9NO2</p>
            <p>CHARGE: 0</p>
          </html>
        </notes>
      </species>
      <species id="M_1pyr5c_m" name="(S)-1-Pyrroline-5-carboxylate" compartment="Mitochondrion" hasOnlySubstanceUnits="false" boundaryCondition="false" constant="false" fbc:charge="-1" fbc:chemicalFormula="C5H6NO2">
        <notes>
          <html xmlns="http://www.w3.org/1999/xhtml">
            <p>RECON2: 1pyr5c</p>
            <p>KEGG ID: C03912</p>
            <p>FORMULA: C5H6NO2</p>
            <p>CHARGE: -1</p>
          </html>
        </notes>
      </species>
      <species id="M_2aobut_m" name="L-2-Amino-3-oxobutanoic acid" compartment="Mitochondrion" hasOnlySubstanceUnits="false" boundaryCondition="false" constant="false" fbc:charge="0" fbc:chemicalFormula="C4H7NO3">
        <notes>
          <html xmlns="http://www.w3.org/1999/xhtml">
            <p>RECON2: 2aobut</p>
            <p>KEGG ID: C03508</p>
            <p>FORMULA: C4H7NO3</p>
            <p>CHARGE: 0</p>
          </html>
        </notes>
      </species>
      <species id="M_2hb_c" name="2-Hydroxybutanoic acid" compartment="Cytosol" hasOnlySubstanceUnits="false" boundaryCondition="false" constant="false" fbc:charge="-1" fbc:chemicalFormula="C4H7O3">
        <notes>
          <html xmlns="http://www.w3.org/1999/xhtml">
            <p>RECON2: 2hb</p>
            <p>KEGG ID: C05984</p>
            <p>FORMULA: C4H7O3</p>
            <p>CHARGE: -1</p>
          </html>
        </notes>
      </species>
      <species id="M_2hb_e" name="2-Hydroxybutanoic acid" compartment="External" hasOnlySubstanceUnits="false" boundaryCondition="false" constant="false" fbc:charge="-1" fbc:chemicalFormula="C4H7O3">
        <notes>
          <html xmlns="http://www.w3.org/1999/xhtml">
            <p>RECON2: 2hb</p>
            <p>KEGG ID: C05984</p>
            <p>FORMULA: C4H7O3</p>
            <p>CHARGE: -1</p>
          </html>
        </notes>
      </species>
      <species id="M_2maacoa_m" name="2-Methylacetoacetyl-CoA" compartment="Mitochondrion" hasOnlySubstanceUnits="false" boundaryCondition="false" constant="false" fbc:charge="-4" fbc:chemicalFormula="C26H38N7O18P3S">
        <notes>
          <html xmlns="http://www.w3.org/1999/xhtml">
            <p>RECON2: 2maacoa</p>
            <p>KEGG ID: C03344</p>
            <p>FORMULA: C26H38N7O18P3S</p>
            <p>CHARGE: -4</p>
          </html>
        </notes>
      </species>
      <species id="M_2mb2coa_m" name="2-Methylbut-2-enoyl-CoA" compartment="Mitochondrion" hasOnlySubstanceUnits="false" boundaryCondition="false" constant="false" fbc:charge="-4" fbc:chemicalFormula="C26H38N7O17P3S">
        <notes>
          <html xmlns="http://www.w3.org/1999/xhtml">
            <p>RECON2: 2mb2coa</p>
            <p>KEGG ID: C03345</p>
            <p>FORMULA: C26H38N7O17P3S</p>
            <p>CHARGE: -4</p>
          </html>
        </notes>
      </species>
      <species id="M_2mbcoa_m" name="2-Methylbutanoyl-CoA" compartment="Mitochondrion" hasOnlySubstanceUnits="false" boundaryCondition="false" constant="false" fbc:charge="-4" fbc:chemicalFormula="C26H40N7O17P3S">
        <notes>
          <html xmlns="http://www.w3.org/1999/xhtml">
            <p>RECON2: 2mbcoa</p>
            <p>KEGG ID: C01033</p>
            <p>FORMULA: C26H40N7O17P3S</p>
            <p>CHARGE: -4</p>
          </html>
        </notes>
      </species>
      <species id="M_2mop_m" name="2-Methyl-3-oxopropanoate" compartment="Mitochondrion" hasOnlySubstanceUnits="false" boundaryCondition="false" constant="false" fbc:charge="-1" fbc:chemicalFormula="C4H5O3">
        <notes>
          <html xmlns="http://www.w3.org/1999/xhtml">
            <p>RECON2: 2mop</p>
            <p>KEGG ID: C00349</p>
            <p>FORMULA: C4H5O3</p>
            <p>CHARGE: -1</p>
          </html>
        </notes>
      </species>
      <species id="M_2mp2coa_m" name="2-Methylprop-2-enoyl-CoA" compartment="Mitochondrion" hasOnlySubstanceUnits="false" boundaryCondition="false" constant="false" fbc:charge="-4" fbc:chemicalFormula="C25H36N7O17P3S">
        <notes>
          <html xmlns="http://www.w3.org/1999/xhtml">
            <p>RECON2: 2mp2coa</p>
            <p>KEGG ID: C03460</p>
            <p>FORMULA: C25H36N7O17P3S</p>
            <p>CHARGE: -4</p>
          </html>
        </notes>
      </species>
      <species id="M_2obut_c" name="2-Oxobutanoate" compartment="Cytosol" hasOnlySubstanceUnits="false" boundaryCondition="false" constant="false" fbc:charge="-1" fbc:chemicalFormula="C4H5O3">
        <notes>
          <html xmlns="http://www.w3.org/1999/xhtml">
            <p>RECON2: 2obut</p>
            <p>KEGG ID: C00109</p>
            <p>FORMULA: C4H5O3</p>
            <p>CHARGE: -1</p>
          </html>
        </notes>
      </species>
      <species id="M_2obut_m" name="2-Oxobutanoate" compartment="Mitochondrion" hasOnlySubstanceUnits="false" boundaryCondition="false" constant="false" fbc:charge="-1" fbc:chemicalFormula="C4H5O3">
        <notes>
          <html xmlns="http://www.w3.org/1999/xhtml">
            <p>RECON2: 2obut</p>
            <p>KEGG ID: C00109</p>
            <p>FORMULA: C4H5O3</p>
            <p>CHARGE: -1</p>
          </html>
        </notes>
      </species>
      <species id="M_2oxoadp_c" name="2-Oxoadipate" compartment="Cytosol" hasOnlySubstanceUnits="false" boundaryCondition="false" constant="false" fbc:charge="-2" fbc:chemicalFormula="C6H6O5">
        <notes>
          <html xmlns="http://www.w3.org/1999/xhtml">
            <p>RECON2: 2oxoadp</p>
            <p>KEGG ID: C00322</p>
            <p>FORMULA: C6H6O5</p>
            <p>CHARGE: -2</p>
          </html>
        </notes>
      </species>
      <species id="M_2oxoadp_m" name="2-Oxoadipate" compartment="Mitochondrion" hasOnlySubstanceUnits="false" boundaryCondition="false" constant="false" fbc:charge="-2" fbc:chemicalFormula="C6H6O5">
        <notes>
          <html xmlns="http://www.w3.org/1999/xhtml">
            <p>RECON2: 2oxoadp</p>
            <p>KEGG ID: C00322</p>
            <p>FORMULA: C6H6O5</p>
            <p>CHARGE: -2</p>
          </html>
        </notes>
      </species>
      <species id="M_2pg_c" name="2-Phospho-D-glycerate" compartment="Cytosol" hasOnlySubstanceUnits="false" boundaryCondition="false" constant="false" fbc:charge="-3" fbc:chemicalFormula="C3H4O7P">
        <notes>
          <html xmlns="http://www.w3.org/1999/xhtml">
            <p>RECON2: 2pg</p>
            <p>KEGG ID: C00631</p>
            <p>FORMULA: C3H4O7P</p>
            <p>CHARGE: -3</p>
          </html>
        </notes>
      </species>
      <species id="M_34hpp_c" name="3-(4-Hydroxyphenyl)pyruvate" compartment="Cytosol" hasOnlySubstanceUnits="false" boundaryCondition="false" constant="false" fbc:charge="-1" fbc:chemicalFormula="C9H7O4">
        <notes>
          <html xmlns="http://www.w3.org/1999/xhtml">
            <p>RECON2: 34hpp</p>
            <p>KEGG ID: C01179</p>
            <p>FORMULA: C9H7O4</p>
            <p>CHARGE: -1</p>
          </html>
        </notes>
      </species>
      <species id="M_3hanthrn_c" name="3-Hydroxyanthranilate" compartment="Cytosol" hasOnlySubstanceUnits="false" boundaryCondition="false" constant="false" fbc:charge="0" fbc:chemicalFormula="C7H7NO3">
        <notes>
          <html xmlns="http://www.w3.org/1999/xhtml">
            <p>RECON2: 3hanthrn</p>
            <p>KEGG ID: C00632</p>
            <p>FORMULA: C7H7NO3</p>
            <p>CHARGE: 0</p>
          </html>
        </notes>
      </species>
      <species id="M_3hbcoa_m" name="(S)-3-Hydroxybutanoyl-CoA" compartment="Mitochondrion" hasOnlySubstanceUnits="false" boundaryCondition="false" constant="false" fbc:charge="-4" fbc:chemicalFormula="C25H38N7O18P3S">
        <notes>
          <html xmlns="http://www.w3.org/1999/xhtml">
            <p>RECON2: 3hbcoa</p>
            <p>KEGG ID: C01144</p>
            <p>FORMULA: C25H38N7O18P3S</p>
            <p>CHARGE: -4</p>
          </html>
        </notes>
      </species>
      <species id="M_3hexdcoa_m" name="(S)-3-Hydroxyhexadecanoyl-CoA" compartment="Mitochondrion" hasOnlySubstanceUnits="false" boundaryCondition="false" constant="false" fbc:charge="-4" fbc:chemicalFormula="C37H62N7O18P3S">
        <notes>
          <html xmlns="http://www.w3.org/1999/xhtml">
            <p>RECON2: 3hexdcoa</p>
            <p>KEGG ID: C05258</p>
            <p>FORMULA: C37H62N7O18P3S</p>
            <p>CHARGE: -4</p>
          </html>
        </notes>
      </species>
      <species id="M_3hibutcoa_m" name="(S)-3-Hydroxyisobutyryl-CoA" compartment="Mitochondrion" hasOnlySubstanceUnits="false" boundaryCondition="false" constant="false" fbc:charge="-4" fbc:chemicalFormula="C25H38N7O18P3S">
        <notes>
          <html xmlns="http://www.w3.org/1999/xhtml">
            <p>RECON2: 3hibutcoa</p>
            <p>KEGG ID: C06000</p>
            <p>FORMULA: C25H38N7O18P3S</p>
            <p>CHARGE: -4</p>
          </html>
        </notes>
      </species>
      <species id="M_3hmbcoa_m" name="(2S,3S)-3-Hydroxy-2-methylbutanoyl-CoA" compartment="Mitochondrion" hasOnlySubstanceUnits="false" boundaryCondition="false" constant="false" fbc:charge="-4" fbc:chemicalFormula="C26H40N7O18P3S">
        <notes>
          <html xmlns="http://www.w3.org/1999/xhtml">
            <p>RECON2: 3hmbcoa</p>
            <p>KEGG ID: C04405</p>
            <p>FORMULA: C26H40N7O18P3S</p>
            <p>CHARGE: -4</p>
          </html>
        </notes>
      </species>
      <species id="M_3hmp_m" name="3-Hydroxy-2-methylpropanoate" compartment="Mitochondrion" hasOnlySubstanceUnits="false" boundaryCondition="false" constant="false" fbc:charge="-1" fbc:chemicalFormula="C4H7O3">
        <notes>
          <html xmlns="http://www.w3.org/1999/xhtml">
            <p>RECON2: 3hmp</p>
            <p>KEGG ID: C01188</p>
            <p>FORMULA: C4H7O3</p>
            <p>CHARGE: -1</p>
          </html>
        </notes>
      </species>
      <species id="M_3mb2coa_m" name="3-Methylcrotonyl-CoA" compartment="Mitochondrion" hasOnlySubstanceUnits="false" boundaryCondition="false" constant="false" fbc:charge="-4" fbc:chemicalFormula="C26H38N7O17P3S">
        <notes>
          <html xmlns="http://www.w3.org/1999/xhtml">
            <p>RECON2: 3mb2coa</p>
            <p>KEGG ID: C03069</p>
            <p>FORMULA: C26H38N7O17P3S</p>
            <p>CHARGE: -4</p>
          </html>
        </notes>
      </species>
      <species id="M_3mgcoa_m" name="3-Methylglutaconyl-CoA" compartment="Mitochondrion" hasOnlySubstanceUnits="false" boundaryCondition="false" constant="false" fbc:charge="-5" fbc:chemicalFormula="C27H37N7O19P3S">
        <notes>
          <html xmlns="http://www.w3.org/1999/xhtml">
            <p>RECON2: 3mgcoa</p>
            <p>KEGG ID: C03231</p>
            <p>FORMULA: C27H37N7O19P3S</p>
            <p>CHARGE: -5</p>
          </html>
        </notes>
      </species>
      <species id="M_3mob_m" name="3-Methyl-2-oxobutanoic acid" compartment="Mitochondrion" hasOnlySubstanceUnits="false" boundaryCondition="false" constant="false" fbc:charge="-1" fbc:chemicalFormula="C5H7O3">
        <notes>
          <html xmlns="http://www.w3.org/1999/xhtml">
            <p>RECON2: 3mob</p>
            <p>KEGG ID: C00141</p>
            <p>FORMULA: C5H7O3</p>
            <p>CHARGE: -1</p>
          </html>
        </notes>
      </species>
      <species id="M_3mop_m" name="(S)-3-Methyl-2-oxopentanoic acid" compartment="Mitochondrion" hasOnlySubstanceUnits="false" boundaryCondition="false" constant="false" fbc:charge="-1" fbc:chemicalFormula="C6H9O3">
        <notes>
          <html xmlns="http://www.w3.org/1999/xhtml">
            <p>RECON2: 3mop</p>
            <p>KEGG ID: C00671</p>
            <p>FORMULA: C6H9O3</p>
            <p>CHARGE: -1</p>
          </html>
        </notes>
      </species>
      <species id="M_3odcoa_m" name="3-Oxodecanoyl-CoA" compartment="Mitochondrion" hasOnlySubstanceUnits="false" boundaryCondition="false" constant="false" fbc:charge="-4" fbc:chemicalFormula="C31H48N7O18P3S">
        <notes>
          <html xmlns="http://www.w3.org/1999/xhtml">
            <p>RECON2: 3odcoa</p>
            <p>KEGG ID: C05265</p>
            <p>FORMULA: C31H48N7O18P3S</p>
            <p>CHARGE: -4</p>
          </html>
        </notes>
      </species>
      <species id="M_3oddcoa_m" name="3-Oxododecanoyl-CoA" compartment="Mitochondrion" hasOnlySubstanceUnits="false" boundaryCondition="false" constant="false" fbc:charge="-4" fbc:chemicalFormula="C33H52N7O18P3S">
        <notes>
          <html xmlns="http://www.w3.org/1999/xhtml">
            <p>RECON2: 3oddcoa</p>
            <p>KEGG ID: C05263</p>
            <p>FORMULA: C33H52N7O18P3S</p>
            <p>CHARGE: -4</p>
          </html>
        </notes>
      </species>
      <species id="M_3pg_c" name="3-Phospho-D-glycerate" compartment="Cytosol" hasOnlySubstanceUnits="false" boundaryCondition="false" constant="false" fbc:charge="-3" fbc:chemicalFormula="C3H4O7P">
        <notes>
          <html xmlns="http://www.w3.org/1999/xhtml">
            <p>RECON2: 3pg</p>
            <p>KEGG ID: C00197</p>
            <p>FORMULA: C3H4O7P</p>
            <p>CHARGE: -3</p>
          </html>
        </notes>
      </species>
      <species id="M_3php_c" name="3-Phosphonooxypyruvate" compartment="Cytosol" hasOnlySubstanceUnits="false" boundaryCondition="false" constant="false" fbc:charge="-3" fbc:chemicalFormula="C3H2O7P">
        <notes>
          <html xmlns="http://www.w3.org/1999/xhtml">
            <p>RECON2: 3php</p>
            <p>KEGG ID: C03232</p>
            <p>FORMULA: C3H2O7P</p>
            <p>CHARGE: -3</p>
          </html>
        </notes>
      </species>
      <species id="M_3sala_c" name="3-Sulfino-L-alanine" compartment="Cytosol" hasOnlySubstanceUnits="false" boundaryCondition="false" constant="false" fbc:charge="-2" fbc:chemicalFormula="C3H5NO4S">
        <notes>
          <html xmlns="http://www.w3.org/1999/xhtml">
            <p>RECON2: 3sala</p>
            <p>KEGG ID: C00606</p>
            <p>FORMULA: C3H5NO4S</p>
            <p>CHARGE: -2</p>
          </html>
        </notes>
      </species>
      <species id="M_3snpyr_c" name="3-Sulfinylpyruvate" compartment="Cytosol" hasOnlySubstanceUnits="false" boundaryCondition="false" constant="false" fbc:charge="-2" fbc:chemicalFormula="C3H2O5S">
        <notes>
          <html xmlns="http://www.w3.org/1999/xhtml">
            <p>RECON2: 3snpyr</p>
            <p>KEGG ID: C05527</p>
            <p>FORMULA: C3H2O5S</p>
            <p>CHARGE: -2</p>
          </html>
        </notes>
      </species>
      <species id="M_3tetd7ecoa_m" name="trans-Tetradec-2-enoyl-CoA" compartment="Mitochondrion" hasOnlySubstanceUnits="false" boundaryCondition="false" constant="false" fbc:charge="-4" fbc:chemicalFormula="C35H56N7O18P3S">
        <notes>
          <html xmlns="http://www.w3.org/1999/xhtml">
            <p>RECON2: 3tetd7ecoa</p>
            <p>KEGG ID: C05273</p>
            <p>FORMULA: C35H56N7O18P3S</p>
            <p>CHARGE: -4</p>
          </html>
        </notes>
      </species>
      <species id="M_4aabutn_m" name="4-Acetamidobutanoate" compartment="Mitochondrion" hasOnlySubstanceUnits="false" boundaryCondition="false" constant="false" fbc:charge="-1" fbc:chemicalFormula="C6H10NO3">
        <notes>
          <html xmlns="http://www.w3.org/1999/xhtml">
            <p>RECON2: 4aabutn</p>
            <p>KEGG ID: C02946</p>
            <p>FORMULA: C6H10NO3</p>
            <p>CHARGE: -1</p>
          </html>
        </notes>
      </species>
      <species id="M_4abut_c" name="4-Aminobutanoate" compartment="Cytosol" hasOnlySubstanceUnits="false" boundaryCondition="false" constant="false" fbc:charge="0" fbc:chemicalFormula="C4H9NO2">
        <notes>
          <html xmlns="http://www.w3.org/1999/xhtml">
            <p>RECON2: 4abut</p>
            <p>KEGG ID: C00334</p>
            <p>FORMULA: C4H9NO2</p>
            <p>CHARGE: 0</p>
          </html>
        </notes>
      </species>
      <species id="M_4abut_m" name="4-Aminobutanoate" compartment="Mitochondrion" hasOnlySubstanceUnits="false" boundaryCondition="false" constant="false" fbc:charge="0" fbc:chemicalFormula="C4H9NO2">
        <notes>
          <html xmlns="http://www.w3.org/1999/xhtml">
            <p>RECON2: 4abut</p>
            <p>KEGG ID: C00334</p>
            <p>FORMULA: C4H9NO2</p>
            <p>CHARGE: 0</p>
          </html>
        </notes>
      </species>
      <species id="M_4abutn_c" name="4-Aminobutyraldehyde" compartment="Cytosol" hasOnlySubstanceUnits="false" boundaryCondition="false" constant="false" fbc:charge="1" fbc:chemicalFormula="C4H10NO">
        <notes>
          <html xmlns="http://www.w3.org/1999/xhtml">
            <p>RECON2: 4abutn</p>
            <p>KEGG ID: C00555</p>
            <p>FORMULA: C4H10NO</p>
            <p>CHARGE: 1</p>
          </html>
        </notes>
      </species>
      <species id="M_4fumacac_c" name="4-Fumarylacetoacetate" compartment="Cytosol" hasOnlySubstanceUnits="false" boundaryCondition="false" constant="false" fbc:charge="-2" fbc:chemicalFormula="C8H6O6">
        <notes>
          <html xmlns="http://www.w3.org/1999/xhtml">
            <p>RECON2: 4fumacac</p>
            <p>KEGG ID: C01061</p>
            <p>FORMULA: C8H6O6</p>
            <p>CHARGE: -2</p>
          </html>
        </notes>
      </species>
      <species id="M_4izp_c" name="4-Imidazolone-5-propanoate" compartment="Cytosol" hasOnlySubstanceUnits="false" boundaryCondition="false" constant="false" fbc:charge="-1" fbc:chemicalFormula="C6H7N2O3">
        <notes>
          <html xmlns="http://www.w3.org/1999/xhtml">
            <p>RECON2: 4izp</p>
            <p>KEGG ID: C03680</p>
            <p>FORMULA: C6H7N2O3</p>
            <p>CHARGE: -1</p>
          </html>
        </notes>
      </species>
      <species id="M_4mlacac_c" name="4-Maleylacetoacetate" compartment="Cytosol" hasOnlySubstanceUnits="false" boundaryCondition="false" constant="false" fbc:charge="-2" fbc:chemicalFormula="C8H6O6">
        <notes>
          <html xmlns="http://www.w3.org/1999/xhtml">
            <p>RECON2: 4mlacac</p>
            <p>KEGG ID: C01036</p>
            <p>FORMULA: C8H6O6</p>
            <p>CHARGE: -2</p>
          </html>
        </notes>
      </species>
      <species id="M_4mop_m" name="4-Methyl-2-oxopentanoate" compartment="Mitochondrion" hasOnlySubstanceUnits="false" boundaryCondition="false" constant="false" fbc:charge="-1" fbc:chemicalFormula="C6H9O3">
        <notes>
          <html xmlns="http://www.w3.org/1999/xhtml">
            <p>RECON2: 4mop</p>
            <p>KEGG ID: C00233</p>
            <p>FORMULA: C6H9O3</p>
            <p>CHARGE: -1</p>
          </html>
        </notes>
      </species>
      <species id="M_5aop_c" name="5-Aminolevulinate" compartment="Cytosol" hasOnlySubstanceUnits="false" boundaryCondition="false" constant="false" fbc:charge="0" fbc:chemicalFormula="C5H9NO3">
        <notes>
          <html xmlns="http://www.w3.org/1999/xhtml">
            <p>RECON2: 5aop</p>
            <p>KEGG ID: C00430</p>
            <p>FORMULA: C5H9NO3</p>
            <p>CHARGE: 0</p>
          </html>
        </notes>
      </species>
      <species id="M_5aop_m" name="5-Aminolevulinate" compartment="Mitochondrion" hasOnlySubstanceUnits="false" boundaryCondition="false" constant="false" fbc:charge="0" fbc:chemicalFormula="C5H9NO3">
        <notes>
          <html xmlns="http://www.w3.org/1999/xhtml">
            <p>RECON2: 5aop</p>
            <p>KEGG ID: C00430</p>
            <p>FORMULA: C5H9NO3</p>
            <p>CHARGE: 0</p>
          </html>
        </notes>
      </species>
      <species id="M_5forthf_c" name="5-Formiminotetrahydrofolate" compartment="Cytosol" hasOnlySubstanceUnits="false" boundaryCondition="false" constant="false" fbc:charge="-2" fbc:chemicalFormula="C20H22N8O6">
        <notes>
          <html xmlns="http://www.w3.org/1999/xhtml">
            <p>RECON2: 5forthf</p>
            <p>KEGG ID: C00664</p>
            <p>FORMULA: C20H22N8O6</p>
            <p>CHARGE: -2</p>
          </html>
        </notes>
      </species>
      <species id="M_6a2ohxnt_c" name="6-Amino-2-oxohexanoate" compartment="Cytosol" hasOnlySubstanceUnits="false" boundaryCondition="false" constant="false" fbc:charge="0" fbc:chemicalFormula="C6H11NO3">
        <notes>
          <html xmlns="http://www.w3.org/1999/xhtml">
            <p>RECON2: 6a2ohxnt</p>
            <p>KEGG ID: C03239</p>
            <p>FORMULA: C6H11NO3</p>
            <p>CHARGE: 0</p>
          </html>
        </notes>
      </species>
      <species id="M_6pgc_c" name="6-Phospho-D-gluconate" compartment="Cytosol" hasOnlySubstanceUnits="false" boundaryCondition="false" constant="false" fbc:charge="-3" fbc:chemicalFormula="C6H10O10P">
        <notes>
          <html xmlns="http://www.w3.org/1999/xhtml">
            <p>RECON2: 6pgc</p>
            <p>KEGG ID: C00345</p>
            <p>FORMULA: C6H10O10P</p>
            <p>CHARGE: -3</p>
          </html>
        </notes>
      </species>
      <species id="M_6pgl_c" name="D-Glucono-1,5-lactone 6-phosphate" compartment="Cytosol" hasOnlySubstanceUnits="false" boundaryCondition="false" constant="false" fbc:charge="-2" fbc:chemicalFormula="C6H9O9P">
        <notes>
          <html xmlns="http://www.w3.org/1999/xhtml">
            <p>RECON2: 6pgl</p>
            <p>KEGG ID: C01236</p>
            <p>FORMULA: C6H9O9P</p>
            <p>CHARGE: -2</p>
          </html>
        </notes>
      </species>
      <species id="M_aacoa_m" name="Acetoacetyl-CoA" compartment="Mitochondrion" hasOnlySubstanceUnits="false" boundaryCondition="false" constant="false" fbc:charge="-4" fbc:chemicalFormula="C25H36N7O18P3S">
        <notes>
          <html xmlns="http://www.w3.org/1999/xhtml">
            <p>RECON2: aacoa</p>
            <p>KEGG ID: C00332</p>
            <p>FORMULA: C25H36N7O18P3S</p>
            <p>CHARGE: -4</p>
          </html>
        </notes>
      </species>
      <species id="M_aact_m" name="Aminoacetone" compartment="Mitochondrion" hasOnlySubstanceUnits="false" boundaryCondition="false" constant="false" fbc:charge="1" fbc:chemicalFormula="C3H8NO">
        <notes>
          <html xmlns="http://www.w3.org/1999/xhtml">
            <p>RECON2: aact</p>
            <p>KEGG ID: C01888</p>
            <p>FORMULA: C3H8NO</p>
            <p>CHARGE: 1</p>
          </html>
        </notes>
      </species>
      <species id="M_ac_c" name="Acetate" compartment="Cytosol" hasOnlySubstanceUnits="false" boundaryCondition="false" constant="false" fbc:charge="-1" fbc:chemicalFormula="C2H3O2">
        <notes>
          <html xmlns="http://www.w3.org/1999/xhtml">
            <p>RECON2: ac</p>
            <p>KEGG ID: C00033</p>
            <p>FORMULA: C2H3O2</p>
            <p>CHARGE: -1</p>
          </html>
        </notes>
      </species>
      <species id="M_ac_e" name="Acetate" compartment="External" hasOnlySubstanceUnits="false" boundaryCondition="false" constant="false" fbc:charge="-1" fbc:chemicalFormula="C2H3O2">
        <notes>
          <html xmlns="http://www.w3.org/1999/xhtml">
            <p>RECON2: ac</p>
            <p>KEGG ID: C00033</p>
            <p>FORMULA: C2H3O2</p>
            <p>CHARGE: -1</p>
          </html>
        </notes>
      </species>
      <species id="M_ac_m" name="Acetate" compartment="Mitochondrion" hasOnlySubstanceUnits="false" boundaryCondition="false" constant="false" fbc:charge="-1" fbc:chemicalFormula="C2H3O2">
        <notes>
          <html xmlns="http://www.w3.org/1999/xhtml">
            <p>RECON2: ac</p>
            <p>KEGG ID: C00033</p>
            <p>FORMULA: C2H3O2</p>
            <p>CHARGE: -1</p>
          </html>
        </notes>
      </species>
      <species id="M_acac_c" name="Acetoacetate" compartment="Cytosol" hasOnlySubstanceUnits="false" boundaryCondition="false" constant="false" fbc:charge="-1" fbc:chemicalFormula="C4H5O3">
        <notes>
          <html xmlns="http://www.w3.org/1999/xhtml">
            <p>RECON2: acac</p>
            <p>KEGG ID: C00164</p>
            <p>FORMULA: C4H5O3</p>
            <p>CHARGE: -1</p>
          </html>
        </notes>
      </species>
      <species id="M_acac_e" name="Acetoacetate" compartment="External" hasOnlySubstanceUnits="false" boundaryCondition="false" constant="false" fbc:charge="-1" fbc:chemicalFormula="C4H5O3">
        <notes>
          <html xmlns="http://www.w3.org/1999/xhtml">
            <p>RECON2: acac</p>
            <p>KEGG ID: C00164</p>
            <p>FORMULA: C4H5O3</p>
            <p>CHARGE: -1</p>
          </html>
        </notes>
      </species>
      <species id="M_acac_m" name="Acetoacetate" compartment="Mitochondrion" hasOnlySubstanceUnits="false" boundaryCondition="false" constant="false" fbc:charge="-1" fbc:chemicalFormula="C4H5O3">
        <notes>
          <html xmlns="http://www.w3.org/1999/xhtml">
            <p>RECON2: acac</p>
            <p>KEGG ID: C00164</p>
            <p>FORMULA: C4H5O3</p>
            <p>CHARGE: -1</p>
          </html>
        </notes>
      </species>
      <species id="M_acald_c" name="Acetaldehyde" compartment="Cytosol" hasOnlySubstanceUnits="false" boundaryCondition="false" constant="false" fbc:charge="0" fbc:chemicalFormula="C2H4O">
        <notes>
          <html xmlns="http://www.w3.org/1999/xhtml">
            <p>RECON2: acald</p>
            <p>KEGG ID: C00084</p>
            <p>FORMULA: C2H4O</p>
            <p>CHARGE: 0</p>
          </html>
        </notes>
      </species>
      <species id="M_acald_m" name="Acetaldehyde" compartment="Mitochondrion" hasOnlySubstanceUnits="false" boundaryCondition="false" constant="false" fbc:charge="0" fbc:chemicalFormula="C2H4O">
        <notes>
          <html xmlns="http://www.w3.org/1999/xhtml">
            <p>RECON2: acald</p>
            <p>KEGG ID: C00084</p>
            <p>FORMULA: C2H4O</p>
            <p>CHARGE: 0</p>
          </html>
        </notes>
      </species>
      <species id="M_accoa_c" name="Acetyl-CoA" compartment="Cytosol" hasOnlySubstanceUnits="false" boundaryCondition="false" constant="false" fbc:charge="-4" fbc:chemicalFormula="C23H34N7O17P3S">
        <notes>
          <html xmlns="http://www.w3.org/1999/xhtml">
            <p>RECON2: accoa</p>
            <p>KEGG ID: C00024</p>
            <p>FORMULA: C23H34N7O17P3S</p>
            <p>CHARGE: -4</p>
          </html>
        </notes>
      </species>
      <species id="M_accoa_m" name="Acetyl-CoA" compartment="Mitochondrion" hasOnlySubstanceUnits="false" boundaryCondition="false" constant="false" fbc:charge="-4" fbc:chemicalFormula="C23H34N7O17P3S">
        <notes>
          <html xmlns="http://www.w3.org/1999/xhtml">
            <p>RECON2: accoa</p>
            <p>KEGG ID: C00024</p>
            <p>FORMULA: C23H34N7O17P3S</p>
            <p>CHARGE: -4</p>
          </html>
        </notes>
      </species>
      <species id="M_adn_c" name="Adenosine" compartment="Cytosol" hasOnlySubstanceUnits="false" boundaryCondition="false" constant="false" fbc:charge="0" fbc:chemicalFormula="C10H13N5O4">
        <notes>
          <html xmlns="http://www.w3.org/1999/xhtml">
            <p>RECON2: adn</p>
            <p>KEGG ID: C00212</p>
            <p>FORMULA: C10H13N5O4</p>
            <p>CHARGE: 0</p>
          </html>
        </notes>
      </species>
      <species id="M_adp_c" name="ADP" compartment="Cytosol" hasOnlySubstanceUnits="false" boundaryCondition="false" constant="false" fbc:charge="-3" fbc:chemicalFormula="C10H12N5O10P2">
        <notes>
          <html xmlns="http://www.w3.org/1999/xhtml">
            <p>RECON2: adp</p>
            <p>KEGG ID: C00008</p>
            <p>FORMULA: C10H12N5O10P2</p>
            <p>CHARGE: -3</p>
          </html>
        </notes>
      </species>
      <species id="M_adp_m" name="ADP" compartment="Mitochondrion" hasOnlySubstanceUnits="false" boundaryCondition="false" constant="false" fbc:charge="-3" fbc:chemicalFormula="C10H12N5O10P2">
        <notes>
          <html xmlns="http://www.w3.org/1999/xhtml">
            <p>RECON2: adp</p>
            <p>KEGG ID: C00008</p>
            <p>FORMULA: C10H12N5O10P2</p>
            <p>CHARGE: -3</p>
          </html>
        </notes>
      </species>
      <species id="M_agm_m" name="Agmatine" compartment="Mitochondrion" hasOnlySubstanceUnits="false" boundaryCondition="false" constant="false" fbc:charge="2" fbc:chemicalFormula="C5H16N4">
        <notes>
          <html xmlns="http://www.w3.org/1999/xhtml">
            <p>RECON2: agm</p>
            <p>KEGG ID: C00179</p>
            <p>FORMULA: C5H16N4</p>
            <p>CHARGE: 2</p>
          </html>
        </notes>
      </species>
      <species id="M_ahcys_c" name="S-Adenosyl-L-homocysteine" compartment="Cytosol" hasOnlySubstanceUnits="false" boundaryCondition="false" constant="false" fbc:charge="0" fbc:chemicalFormula="C14H20N6O5S">
        <notes>
          <html xmlns="http://www.w3.org/1999/xhtml">
            <p>RECON2: ahcys</p>
            <p>KEGG ID: C00021</p>
            <p>FORMULA: C14H20N6O5S</p>
            <p>CHARGE: 0</p>
          </html>
        </notes>
      </species>
      <species id="M_akg_c" name="2-Oxoglutarate" compartment="Cytosol" hasOnlySubstanceUnits="false" boundaryCondition="false" constant="false" fbc:charge="-2" fbc:chemicalFormula="C5H4O5">
        <notes>
          <html xmlns="http://www.w3.org/1999/xhtml">
            <p>RECON2: akg</p>
            <p>KEGG ID: C00026</p>
            <p>FORMULA: C5H4O5</p>
            <p>CHARGE: -2</p>
          </html>
        </notes>
      </species>
      <species id="M_akg_e" name="2-Oxoglutarate" compartment="External" hasOnlySubstanceUnits="false" boundaryCondition="false" constant="false" fbc:charge="-2" fbc:chemicalFormula="C5H4O5">
        <notes>
          <html xmlns="http://www.w3.org/1999/xhtml">
            <p>RECON2: akg</p>
            <p>KEGG ID: C00026</p>
            <p>FORMULA: C5H4O5</p>
            <p>CHARGE: -2</p>
          </html>
        </notes>
      </species>
      <species id="M_akg_m" name="2-Oxoglutarate" compartment="Mitochondrion" hasOnlySubstanceUnits="false" boundaryCondition="false" constant="false" fbc:charge="-2" fbc:chemicalFormula="C5H4O5">
        <notes>
          <html xmlns="http://www.w3.org/1999/xhtml">
            <p>RECON2: akg</p>
            <p>KEGG ID: C00026</p>
            <p>FORMULA: C5H4O5</p>
            <p>CHARGE: -2</p>
          </html>
        </notes>
      </species>
      <species id="M_ala_B_c" name="beta-Alanine" compartment="Cytosol" hasOnlySubstanceUnits="false" boundaryCondition="false" constant="false" fbc:charge="0" fbc:chemicalFormula="C3H7NO2">
        <notes>
          <html xmlns="http://www.w3.org/1999/xhtml">
            <p>RECON2: ala_B</p>
            <p>KEGG ID: C00099</p>
            <p>FORMULA: C3H7NO2</p>
            <p>CHARGE: 0</p>
          </html>
        </notes>
      </species>
      <species id="M_ala_B_e" name="beta-Alanine" compartment="External" hasOnlySubstanceUnits="false" boundaryCondition="false" constant="false" fbc:charge="0" fbc:chemicalFormula="C3H7NO2">
        <notes>
          <html xmlns="http://www.w3.org/1999/xhtml">
            <p>RECON2: ala_B</p>
            <p>KEGG ID: C00099</p>
            <p>FORMULA: C3H7NO2</p>
            <p>CHARGE: 0</p>
          </html>
        </notes>
      </species>
      <species id="M_ala_B_m" name="beta-Alanine" compartment="Mitochondrion" hasOnlySubstanceUnits="false" boundaryCondition="false" constant="false" fbc:charge="0" fbc:chemicalFormula="C3H7NO2">
        <notes>
          <html xmlns="http://www.w3.org/1999/xhtml">
            <p>RECON2: ala_B</p>
            <p>KEGG ID: C00099</p>
            <p>FORMULA: C3H7NO2</p>
            <p>CHARGE: 0</p>
          </html>
        </notes>
      </species>
      <species id="M_ala_L_c" name="L-Alanine" compartment="Cytosol" hasOnlySubstanceUnits="false" boundaryCondition="false" constant="false" fbc:charge="0" fbc:chemicalFormula="C3H7NO2">
        <notes>
          <html xmlns="http://www.w3.org/1999/xhtml">
            <p>RECON2: ala_L</p>
            <p>KEGG ID: C00041</p>
            <p>FORMULA: C3H7NO2</p>
            <p>CHARGE: 0</p>
          </html>
        </notes>
      </species>
      <species id="M_ala_L_e" name="L-Alanine" compartment="External" hasOnlySubstanceUnits="false" boundaryCondition="false" constant="false" fbc:charge="0" fbc:chemicalFormula="C3H7NO2">
        <notes>
          <html xmlns="http://www.w3.org/1999/xhtml">
            <p>RECON2: ala_L</p>
            <p>KEGG ID: C00041</p>
            <p>FORMULA: C3H7NO2</p>
            <p>CHARGE: 0</p>
          </html>
        </notes>
      </species>
      <species id="M_ala_L_m" name="L-Alanine" compartment="Mitochondrion" hasOnlySubstanceUnits="false" boundaryCondition="false" constant="false" fbc:charge="0" fbc:chemicalFormula="C3H7NO2">
        <notes>
          <html xmlns="http://www.w3.org/1999/xhtml">
            <p>RECON2: ala_L</p>
            <p>KEGG ID: C00041</p>
            <p>FORMULA: C3H7NO2</p>
            <p>CHARGE: 0</p>
          </html>
        </notes>
      </species>
      <species id="M_alpa_hs_m" name="1-Acyl-sn-glycerol 3-phosphate" compartment="Mitochondrion" hasOnlySubstanceUnits="false" boundaryCondition="false" constant="false" fbc:charge="-2" fbc:chemicalFormula="C4H8O7PR">
        <notes>
          <html xmlns="http://www.w3.org/1999/xhtml">
            <p>RECON2: alpa_hs</p>
            <p>KEGG ID: C00681</p>
            <p>FORMULA: C4H8O7PR</p>
            <p>CHARGE: -2</p>
          </html>
        </notes>
      </species>
      <species id="M_alpro_m" name="S-Aminomethyldihydrolipoylprotein" compartment="Mitochondrion" hasOnlySubstanceUnits="false" boundaryCondition="false" constant="false" fbc:charge="1" fbc:chemicalFormula="C9H19N2OS2R">
        <notes>
          <html xmlns="http://www.w3.org/1999/xhtml">
            <p>RECON2: alpro</p>
            <p>KEGG ID: C01242</p>
            <p>FORMULA: C9H19N2OS2R</p>
            <p>CHARGE: 1</p>
          </html>
        </notes>
      </species>
      <species id="M_am6sa_c" name="2-Aminomuconate semialdehyde" compartment="Cytosol" hasOnlySubstanceUnits="false" boundaryCondition="false" constant="false" fbc:charge="0" fbc:chemicalFormula="C6H7NO3">
        <notes>
          <html xmlns="http://www.w3.org/1999/xhtml">
            <p>RECON2: am6sa</p>
            <p>KEGG ID: C03824</p>
            <p>FORMULA: C6H7NO3</p>
            <p>CHARGE: 0</p>
          </html>
        </notes>
      </species>
      <species id="M_amet_c" name="S-Adenosyl-L-methionine" compartment="Cytosol" hasOnlySubstanceUnits="false" boundaryCondition="false" constant="false" fbc:charge="1" fbc:chemicalFormula="C15H23N6O5S">
        <notes>
          <html xmlns="http://www.w3.org/1999/xhtml">
            <p>RECON2: amet</p>
            <p>KEGG ID: C00019</p>
            <p>FORMULA: C15H23N6O5S</p>
            <p>CHARGE: 1</p>
          </html>
        </notes>
      </species>
      <species id="M_amp_c" name="AMP" compartment="Cytosol" hasOnlySubstanceUnits="false" boundaryCondition="false" constant="false" fbc:charge="-2" fbc:chemicalFormula="C10H12N5O7P">
        <notes>
          <html xmlns="http://www.w3.org/1999/xhtml">
            <p>RECON2: amp</p>
            <p>KEGG ID: C00020</p>
            <p>FORMULA: C10H12N5O7P</p>
            <p>CHARGE: -2</p>
          </html>
        </notes>
      </species>
      <species id="M_amp_m" name="AMP" compartment="Mitochondrion" hasOnlySubstanceUnits="false" boundaryCondition="false" constant="false" fbc:charge="-2" fbc:chemicalFormula="C10H12N5O7P">
        <notes>
          <html xmlns="http://www.w3.org/1999/xhtml">
            <p>RECON2: amp</p>
            <p>KEGG ID: C00020</p>
            <p>FORMULA: C10H12N5O7P</p>
            <p>CHARGE: -2</p>
          </html>
        </notes>
      </species>
      <species id="M_amuco_c" name="2-Aminomuconate" compartment="Cytosol" hasOnlySubstanceUnits="false" boundaryCondition="false" constant="false" fbc:charge="-1" fbc:chemicalFormula="C6H6NO4">
        <notes>
          <html xmlns="http://www.w3.org/1999/xhtml">
            <p>RECON2: amuco</p>
            <p>KEGG ID: C02220</p>
            <p>FORMULA: C6H6NO4</p>
            <p>CHARGE: -1</p>
          </html>
        </notes>
      </species>
      <species id="M_aprut_m" name="N-Acetylputrescine" compartment="Mitochondrion" hasOnlySubstanceUnits="false" boundaryCondition="false" constant="false" fbc:charge="1" fbc:chemicalFormula="C6H15N2O">
        <notes>
          <html xmlns="http://www.w3.org/1999/xhtml">
            <p>RECON2: aprut</p>
            <p>KEGG ID: C02714</p>
            <p>FORMULA: C6H15N2O</p>
            <p>CHARGE: 1</p>
          </html>
        </notes>
      </species>
      <species id="M_arg_L_c" name="L-Arginine" compartment="Cytosol" hasOnlySubstanceUnits="false" boundaryCondition="false" constant="false" fbc:charge="1" fbc:chemicalFormula="C6H15N4O2">
        <notes>
          <html xmlns="http://www.w3.org/1999/xhtml">
            <p>RECON2: arg_L</p>
            <p>KEGG ID: C00062</p>
            <p>FORMULA: C6H15N4O2</p>
            <p>CHARGE: 1</p>
          </html>
        </notes>
      </species>
      <species id="M_arg_L_e" name="L-Arginine" compartment="External" hasOnlySubstanceUnits="false" boundaryCondition="false" constant="false" fbc:charge="1" fbc:chemicalFormula="C6H15N4O2">
        <notes>
          <html xmlns="http://www.w3.org/1999/xhtml">
            <p>RECON2: arg_L</p>
            <p>KEGG ID: C00062</p>
            <p>FORMULA: C6H15N4O2</p>
            <p>CHARGE: 1</p>
          </html>
        </notes>
      </species>
      <species id="M_arg_L_m" name="L-Arginine" compartment="Mitochondrion" hasOnlySubstanceUnits="false" boundaryCondition="false" constant="false" fbc:charge="1" fbc:chemicalFormula="C6H15N4O2">
        <notes>
          <html xmlns="http://www.w3.org/1999/xhtml">
            <p>RECON2: arg_L</p>
            <p>KEGG ID: C00062</p>
            <p>FORMULA: C6H15N4O2</p>
            <p>CHARGE: 1</p>
          </html>
        </notes>
      </species>
      <species id="M_argsuc_c" name="N-(L-Arginino)succinate" compartment="Cytosol" hasOnlySubstanceUnits="false" boundaryCondition="false" constant="false" fbc:charge="-1" fbc:chemicalFormula="C10H17N4O6">
        <notes>
          <html xmlns="http://www.w3.org/1999/xhtml">
            <p>RECON2: argsuc</p>
            <p>KEGG ID: C03406</p>
            <p>FORMULA: C10H17N4O6</p>
            <p>CHARGE: -1</p>
          </html>
        </notes>
      </species>
      <species id="M_argsuc_e" name="N-(L-Arginino)succinate" compartment="External" hasOnlySubstanceUnits="false" boundaryCondition="false" constant="false" fbc:charge="-1" fbc:chemicalFormula="C10H17N4O6">
        <notes>
          <html xmlns="http://www.w3.org/1999/xhtml">
            <p>RECON2: argsuc</p>
            <p>KEGG ID: C03406</p>
            <p>FORMULA: C10H17N4O6</p>
            <p>CHARGE: -1</p>
          </html>
        </notes>
      </species>
      <species id="M_asn_L_c" name="L-Asparagine" compartment="Cytosol" hasOnlySubstanceUnits="false" boundaryCondition="false" constant="false" fbc:charge="0" fbc:chemicalFormula="C4H8N2O3">
        <notes>
          <html xmlns="http://www.w3.org/1999/xhtml">
            <p>RECON2: asn_L</p>
            <p>KEGG ID: C00152</p>
            <p>FORMULA: C4H8N2O3</p>
            <p>CHARGE: 0</p>
          </html>
        </notes>
      </species>
      <species id="M_asn_L_e" name="L-Asparagine" compartment="External" hasOnlySubstanceUnits="false" boundaryCondition="false" constant="false" fbc:charge="0" fbc:chemicalFormula="C4H8N2O3">
        <notes>
          <html xmlns="http://www.w3.org/1999/xhtml">
            <p>RECON2: asn_L</p>
            <p>KEGG ID: C00152</p>
            <p>FORMULA: C4H8N2O3</p>
            <p>CHARGE: 0</p>
          </html>
        </notes>
      </species>
      <species id="M_asn_L_m" name="L-Asparagine" compartment="Mitochondrion" hasOnlySubstanceUnits="false" boundaryCondition="false" constant="false" fbc:charge="0" fbc:chemicalFormula="C4H8N2O3">
        <notes>
          <html xmlns="http://www.w3.org/1999/xhtml">
            <p>RECON2: asn_L</p>
            <p>KEGG ID: C00152</p>
            <p>FORMULA: C4H8N2O3</p>
            <p>CHARGE: 0</p>
          </html>
        </notes>
      </species>
      <species id="M_asp_L_c" name="L-Aspartate" compartment="Cytosol" hasOnlySubstanceUnits="false" boundaryCondition="false" constant="false" fbc:charge="-1" fbc:chemicalFormula="C4H6NO4">
        <notes>
          <html xmlns="http://www.w3.org/1999/xhtml">
            <p>RECON2: asp_L</p>
            <p>KEGG ID: C00049</p>
            <p>FORMULA: C4H6NO4</p>
            <p>CHARGE: -1</p>
          </html>
        </notes>
      </species>
      <species id="M_asp_L_e" name="L-Aspartate" compartment="External" hasOnlySubstanceUnits="false" boundaryCondition="false" constant="false" fbc:charge="-1" fbc:chemicalFormula="C4H6NO4">
        <notes>
          <html xmlns="http://www.w3.org/1999/xhtml">
            <p>RECON2: asp_L</p>
            <p>KEGG ID: C00049</p>
            <p>FORMULA: C4H6NO4</p>
            <p>CHARGE: -1</p>
          </html>
        </notes>
      </species>
      <species id="M_asp_L_m" name="L-Aspartate" compartment="Mitochondrion" hasOnlySubstanceUnits="false" boundaryCondition="false" constant="false" fbc:charge="-1" fbc:chemicalFormula="C4H6NO4">
        <notes>
          <html xmlns="http://www.w3.org/1999/xhtml">
            <p>RECON2: asp_L</p>
            <p>KEGG ID: C00049</p>
            <p>FORMULA: C4H6NO4</p>
            <p>CHARGE: -1</p>
          </html>
        </notes>
      </species>
      <species id="M_atp_c" name="ATP" compartment="Cytosol" hasOnlySubstanceUnits="false" boundaryCondition="false" constant="false" fbc:charge="-4" fbc:chemicalFormula="C10H12N5O13P3">
        <notes>
          <html xmlns="http://www.w3.org/1999/xhtml">
            <p>RECON2: atp</p>
            <p>KEGG ID: C00002</p>
            <p>FORMULA: C10H12N5O13P3</p>
            <p>CHARGE: -4</p>
          </html>
        </notes>
      </species>
      <species id="M_atp_m" name="ATP" compartment="Mitochondrion" hasOnlySubstanceUnits="false" boundaryCondition="false" constant="false" fbc:charge="-4" fbc:chemicalFormula="C10H12N5O13P3">
        <notes>
          <html xmlns="http://www.w3.org/1999/xhtml">
            <p>RECON2: atp</p>
            <p>KEGG ID: C00002</p>
            <p>FORMULA: C10H12N5O13P3</p>
            <p>CHARGE: -4</p>
          </html>
        </notes>
      </species>
      <species id="M_b2coa_m" name="Crotonoyl-CoA" compartment="Mitochondrion" hasOnlySubstanceUnits="false" boundaryCondition="false" constant="false" fbc:charge="-4" fbc:chemicalFormula="C25H36N7O17P3S">
        <notes>
          <html xmlns="http://www.w3.org/1999/xhtml">
            <p>RECON2: b2coa</p>
            <p>KEGG ID: C00877</p>
            <p>FORMULA: C25H36N7O17P3S</p>
            <p>CHARGE: -4</p>
          </html>
        </notes>
      </species>
      <species id="M_bhb_c" name="(R)-3-Hydroxybutanoate" compartment="Cytosol" hasOnlySubstanceUnits="false" boundaryCondition="false" constant="false" fbc:charge="-1" fbc:chemicalFormula="C4H7O3">
        <notes>
          <html xmlns="http://www.w3.org/1999/xhtml">
            <p>RECON2: bhb</p>
            <p>KEGG ID: C01089</p>
            <p>FORMULA: C4H7O3</p>
            <p>CHARGE: -1</p>
          </html>
        </notes>
      </species>
      <species id="M_bhb_e" name="(R)-3-Hydroxybutanoate" compartment="External" hasOnlySubstanceUnits="false" boundaryCondition="false" constant="false" fbc:charge="-1" fbc:chemicalFormula="C4H7O3">
        <notes>
          <html xmlns="http://www.w3.org/1999/xhtml">
            <p>RECON2: bhb</p>
            <p>KEGG ID: C01089</p>
            <p>FORMULA: C4H7O3</p>
            <p>CHARGE: -1</p>
          </html>
        </notes>
      </species>
      <species id="M_bhb_m" name="(R)-3-Hydroxybutanoate" compartment="Mitochondrion" hasOnlySubstanceUnits="false" boundaryCondition="false" constant="false" fbc:charge="-1" fbc:chemicalFormula="C4H7O3">
        <notes>
          <html xmlns="http://www.w3.org/1999/xhtml">
            <p>RECON2: bhb</p>
            <p>KEGG ID: C01089</p>
            <p>FORMULA: C4H7O3</p>
            <p>CHARGE: -1</p>
          </html>
        </notes>
      </species>
      <species id="M_bilirub_c" name="Bilirubin" compartment="Cytosol" hasOnlySubstanceUnits="false" boundaryCondition="false" constant="false" fbc:charge="-2" fbc:chemicalFormula="C33H34N4O6">
        <notes>
          <html xmlns="http://www.w3.org/1999/xhtml">
            <p>RECON2: bilirub</p>
            <p>KEGG ID: C00486</p>
            <p>FORMULA: C33H34N4O6</p>
            <p>CHARGE: -2</p>
          </html>
        </notes>
      </species>
      <species id="M_bilirub_e" name="Bilirubin" compartment="External" hasOnlySubstanceUnits="false" boundaryCondition="false" constant="false" fbc:charge="-2" fbc:chemicalFormula="C33H34N4O6">
        <notes>
          <html xmlns="http://www.w3.org/1999/xhtml">
            <p>RECON2: bilirub</p>
            <p>KEGG ID: C00486</p>
            <p>FORMULA: C33H34N4O6</p>
            <p>CHARGE: -2</p>
          </html>
        </notes>
      </species>
      <species id="M_biliverd_c" name="Biliverdin" compartment="Cytosol" hasOnlySubstanceUnits="false" boundaryCondition="false" constant="false" fbc:charge="-2" fbc:chemicalFormula="C33H32N4O6">
        <notes>
          <html xmlns="http://www.w3.org/1999/xhtml">
            <p>RECON2: biliverd</p>
            <p>KEGG ID: C00500</p>
            <p>FORMULA: C33H32N4O6</p>
            <p>CHARGE: -2</p>
          </html>
        </notes>
      </species>
      <species id="M_biomass_c" name="Biomass" compartment="Cytosol" hasOnlySubstanceUnits="false" boundaryCondition="false" constant="false" fbc:charge="0" fbc:chemicalFormula="N/A">
        <notes>
          <html xmlns="http://www.w3.org/1999/xhtml">
            <p>RECON2: N/A</p>
            <p>KEGG ID: N/A</p>
            <p>FORMULA: N/A</p>
            <p>CHARGE: 0</p>
          </html>
        </notes>
      </species>
      <species id="M_biomass_e" name="Biomass" compartment="External" hasOnlySubstanceUnits="false" boundaryCondition="false" constant="false" fbc:charge="0" fbc:chemicalFormula="N/A">
        <notes>
          <html xmlns="http://www.w3.org/1999/xhtml">
            <p>RECON2: N/A</p>
            <p>KEGG ID: N/A</p>
            <p>FORMULA: N/A</p>
            <p>CHARGE: 0</p>
          </html>
        </notes>
      </species>
      <species id="M_biomass_m" name="Biomass" compartment="Mitochondrion" hasOnlySubstanceUnits="false" boundaryCondition="false" constant="false" fbc:charge="0" fbc:chemicalFormula="N/A">
        <notes>
          <html xmlns="http://www.w3.org/1999/xhtml">
            <p>RECON2: N/A</p>
            <p>KEGG ID: N/A</p>
            <p>FORMULA: N/A</p>
            <p>CHARGE: 0</p>
          </html>
        </notes>
      </species>
      <species id="M_btcoa_m" name="Butanoyl-CoA" compartment="Mitochondrion" hasOnlySubstanceUnits="false" boundaryCondition="false" constant="false" fbc:charge="-4" fbc:chemicalFormula="C25H38N7O17P3S">
        <notes>
          <html xmlns="http://www.w3.org/1999/xhtml">
            <p>RECON2: btcoa</p>
            <p>KEGG ID: C00136</p>
            <p>FORMULA: C25H38N7O17P3S</p>
            <p>CHARGE: -4</p>
          </html>
        </notes>
      </species>
      <species id="M_but_c" name="Butanoic acid" compartment="Cytosol" hasOnlySubstanceUnits="false" boundaryCondition="false" constant="false" fbc:charge="-1" fbc:chemicalFormula="C4H7O2">
        <notes>
          <html xmlns="http://www.w3.org/1999/xhtml">
            <p>RECON2: but</p>
            <p>KEGG ID: C00246</p>
            <p>FORMULA: C4H7O2</p>
            <p>CHARGE: -1</p>
          </html>
        </notes>
      </species>
      <species id="M_but_e" name="Butanoic acid" compartment="External" hasOnlySubstanceUnits="false" boundaryCondition="false" constant="false" fbc:charge="-1" fbc:chemicalFormula="C4H7O2">
        <notes>
          <html xmlns="http://www.w3.org/1999/xhtml">
            <p>RECON2: but</p>
            <p>KEGG ID: C00246</p>
            <p>FORMULA: C4H7O2</p>
            <p>CHARGE: -1</p>
          </html>
        </notes>
      </species>
      <species id="M_but_m" name="Butanoic acid" compartment="Mitochondrion" hasOnlySubstanceUnits="false" boundaryCondition="false" constant="false" fbc:charge="-1" fbc:chemicalFormula="C4H7O2">
        <notes>
          <html xmlns="http://www.w3.org/1999/xhtml">
            <p>RECON2: but</p>
            <p>KEGG ID: C00246</p>
            <p>FORMULA: C4H7O2</p>
            <p>CHARGE: -1</p>
          </html>
        </notes>
      </species>
      <species id="M_cbp_m" name="Carbamoyl phosphate" compartment="Mitochondrion" hasOnlySubstanceUnits="false" boundaryCondition="false" constant="false" fbc:charge="-2" fbc:chemicalFormula="CH2NO5P">
        <notes>
          <html xmlns="http://www.w3.org/1999/xhtml">
            <p>RECON2: cbp</p>
            <p>KEGG ID: C00169</p>
            <p>FORMULA: CH2NO5P</p>
            <p>CHARGE: -2</p>
          </html>
        </notes>
      </species>
      <species id="M_cdp_m" name="CDP" compartment="Mitochondrion" hasOnlySubstanceUnits="false" boundaryCondition="false" constant="false" fbc:charge="-3" fbc:chemicalFormula="C9H12N3O11P2">
        <notes>
          <html xmlns="http://www.w3.org/1999/xhtml">
            <p>RECON2: cdp</p>
            <p>KEGG ID: C00112</p>
            <p>FORMULA: C9H12N3O11P2</p>
            <p>CHARGE: -3</p>
          </html>
        </notes>
      </species>
      <species id="M_cdpdag_hs_m" name="CDP-diacylglycerol" compartment="Mitochondrion" hasOnlySubstanceUnits="false" boundaryCondition="false" constant="false" fbc:charge="-2" fbc:chemicalFormula="C12H17N3O11P2FULLRCO2FULLR2CO2">
        <notes>
          <html xmlns="http://www.w3.org/1999/xhtml">
            <p>RECON2: cdpdag_hs</p>
            <p>KEGG ID: C00269</p>
            <p>FORMULA: C12H17N3O11P2FULLRCO2FULLR2CO2</p>
            <p>CHARGE: -2</p>
          </html>
        </notes>
      </species>
      <species id="M_cgly_c" name="Cys-Gly" compartment="Cytosol" hasOnlySubstanceUnits="false" boundaryCondition="false" constant="false" fbc:charge="0" fbc:chemicalFormula="C5H10N2O3S">
        <notes>
          <html xmlns="http://www.w3.org/1999/xhtml">
            <p>RECON2: cgly</p>
            <p>KEGG ID: C01419</p>
            <p>FORMULA: C5H10N2O3S</p>
            <p>CHARGE: 0</p>
          </html>
        </notes>
      </species>
      <species id="M_chol_c" name="Choline" compartment="Cytosol" hasOnlySubstanceUnits="false" boundaryCondition="false" constant="false" fbc:charge="1" fbc:chemicalFormula="C5H14NO">
        <notes>
          <html xmlns="http://www.w3.org/1999/xhtml">
            <p>RECON2: chol</p>
            <p>KEGG ID: C00114</p>
            <p>FORMULA: C5H14NO</p>
            <p>CHARGE: 1</p>
          </html>
        </notes>
      </species>
      <species id="M_chol_e" name="Choline" compartment="External" hasOnlySubstanceUnits="false" boundaryCondition="false" constant="false" fbc:charge="1" fbc:chemicalFormula="C5H14NO">
        <notes>
          <html xmlns="http://www.w3.org/1999/xhtml">
            <p>RECON2: chol</p>
            <p>KEGG ID: C00114</p>
            <p>FORMULA: C5H14NO</p>
            <p>CHARGE: 1</p>
          </html>
        </notes>
      </species>
      <species id="M_chol_m" name="Choline" compartment="Mitochondrion" hasOnlySubstanceUnits="false" boundaryCondition="false" constant="false" fbc:charge="1" fbc:chemicalFormula="C5H14NO">
        <notes>
          <html xmlns="http://www.w3.org/1999/xhtml">
            <p>RECON2: chol</p>
            <p>KEGG ID: C00114</p>
            <p>FORMULA: C5H14NO</p>
            <p>CHARGE: 1</p>
          </html>
        </notes>
      </species>
      <species id="M_cit_c" name="Citrate" compartment="Cytosol" hasOnlySubstanceUnits="false" boundaryCondition="false" constant="false" fbc:charge="-3" fbc:chemicalFormula="C6H5O7">
        <notes>
          <html xmlns="http://www.w3.org/1999/xhtml">
            <p>RECON2: cit</p>
            <p>KEGG ID: C00158</p>
            <p>FORMULA: C6H5O7</p>
            <p>CHARGE: -3</p>
          </html>
        </notes>
      </species>
      <species id="M_cit_e" name="Citrate" compartment="External" hasOnlySubstanceUnits="false" boundaryCondition="false" constant="false" fbc:charge="-3" fbc:chemicalFormula="C6H5O7">
        <notes>
          <html xmlns="http://www.w3.org/1999/xhtml">
            <p>RECON2: cit</p>
            <p>KEGG ID: C00158</p>
            <p>FORMULA: C6H5O7</p>
            <p>CHARGE: -3</p>
          </html>
        </notes>
      </species>
      <species id="M_cit_m" name="Citrate" compartment="Mitochondrion" hasOnlySubstanceUnits="false" boundaryCondition="false" constant="false" fbc:charge="-3" fbc:chemicalFormula="C6H5O7">
        <notes>
          <html xmlns="http://www.w3.org/1999/xhtml">
            <p>RECON2: cit</p>
            <p>KEGG ID: C00158</p>
            <p>FORMULA: C6H5O7</p>
            <p>CHARGE: -3</p>
          </html>
        </notes>
      </species>
      <species id="M_citr_L_c" name="L-Citrulline" compartment="Cytosol" hasOnlySubstanceUnits="false" boundaryCondition="false" constant="false" fbc:charge="0" fbc:chemicalFormula="C6H13N3O3">
        <notes>
          <html xmlns="http://www.w3.org/1999/xhtml">
            <p>RECON2: citr_L</p>
            <p>KEGG ID: C00327</p>
            <p>FORMULA: C6H13N3O3</p>
            <p>CHARGE: 0</p>
          </html>
        </notes>
      </species>
      <species id="M_citr_L_e" name="L-Citrulline" compartment="External" hasOnlySubstanceUnits="false" boundaryCondition="false" constant="false" fbc:charge="0" fbc:chemicalFormula="C6H13N3O3">
        <notes>
          <html xmlns="http://www.w3.org/1999/xhtml">
            <p>RECON2: citr_L</p>
            <p>KEGG ID: C00327</p>
            <p>FORMULA: C6H13N3O3</p>
            <p>CHARGE: 0</p>
          </html>
        </notes>
      </species>
      <species id="M_citr_L_m" name="L-Citrulline" compartment="Mitochondrion" hasOnlySubstanceUnits="false" boundaryCondition="false" constant="false" fbc:charge="0" fbc:chemicalFormula="C6H13N3O3">
        <notes>
          <html xmlns="http://www.w3.org/1999/xhtml">
            <p>RECON2: citr_L</p>
            <p>KEGG ID: C00327</p>
            <p>FORMULA: C6H13N3O3</p>
            <p>CHARGE: 0</p>
          </html>
        </notes>
      </species>
      <species id="M_clpn_hs_m" name="Cardiolipin" compartment="Mitochondrion" hasOnlySubstanceUnits="false" boundaryCondition="false" constant="false" fbc:charge="-2" fbc:chemicalFormula="C9H16O9P2FULLRCO2FULLR2CO2FULLRCO2FULLR2CO2">
        <notes>
          <html xmlns="http://www.w3.org/1999/xhtml">
            <p>RECON2: clpn_hs</p>
            <p>KEGG ID: C05980</p>
            <p>FORMULA: C9H16O9P2FULLRCO2FULLR2CO2FULLRCO2FULLR2CO2</p>
            <p>CHARGE: -2</p>
          </html>
        </notes>
      </species>
      <species id="M_cmp_m" name="CMP" compartment="Mitochondrion" hasOnlySubstanceUnits="false" boundaryCondition="false" constant="false" fbc:charge="-2" fbc:chemicalFormula="C9H12N3O8P">
        <notes>
          <html xmlns="http://www.w3.org/1999/xhtml">
            <p>RECON2: cmp</p>
            <p>KEGG ID: C00055</p>
            <p>FORMULA: C9H12N3O8P</p>
            <p>CHARGE: -2</p>
          </html>
        </notes>
      </species>
      <species id="M_cmusa_c" name="2-Amino-3-carboxymuconate semialdehyde" compartment="Cytosol" hasOnlySubstanceUnits="false" boundaryCondition="false" constant="false" fbc:charge="-1" fbc:chemicalFormula="C7H6NO5">
        <notes>
          <html xmlns="http://www.w3.org/1999/xhtml">
            <p>RECON2: cmusa</p>
            <p>KEGG ID: C04409</p>
            <p>FORMULA: C7H6NO5</p>
            <p>CHARGE: -1</p>
          </html>
        </notes>
      </species>
      <species id="M_co_c" name="CO" compartment="Cytosol" hasOnlySubstanceUnits="false" boundaryCondition="false" constant="false" fbc:charge="0" fbc:chemicalFormula="CO">
        <notes>
          <html xmlns="http://www.w3.org/1999/xhtml">
            <p>RECON2: co</p>
            <p>KEGG ID: C00237</p>
            <p>FORMULA: CO</p>
            <p>CHARGE: 0</p>
          </html>
        </notes>
      </species>
      <species id="M_co_e" name="CO" compartment="External" hasOnlySubstanceUnits="false" boundaryCondition="false" constant="false" fbc:charge="0" fbc:chemicalFormula="CO">
        <notes>
          <html xmlns="http://www.w3.org/1999/xhtml">
            <p>RECON2: co</p>
            <p>KEGG ID: C00237</p>
            <p>FORMULA: CO</p>
            <p>CHARGE: 0</p>
          </html>
        </notes>
      </species>
      <species id="M_co2_c" name="CO2" compartment="Cytosol" hasOnlySubstanceUnits="false" boundaryCondition="false" constant="false" fbc:charge="0" fbc:chemicalFormula="CO2">
        <notes>
          <html xmlns="http://www.w3.org/1999/xhtml">
            <p>RECON2: co2</p>
            <p>KEGG ID: C00011</p>
            <p>FORMULA: CO2</p>
            <p>CHARGE: 0</p>
          </html>
        </notes>
      </species>
      <species id="M_co2_e" name="CO2" compartment="External" hasOnlySubstanceUnits="false" boundaryCondition="false" constant="false" fbc:charge="0" fbc:chemicalFormula="CO2">
        <notes>
          <html xmlns="http://www.w3.org/1999/xhtml">
            <p>RECON2: co2</p>
            <p>KEGG ID: C00011</p>
            <p>FORMULA: CO2</p>
            <p>CHARGE: 0</p>
          </html>
        </notes>
      </species>
      <species id="M_co2_m" name="CO2" compartment="Mitochondrion" hasOnlySubstanceUnits="false" boundaryCondition="false" constant="false" fbc:charge="0" fbc:chemicalFormula="CO2">
        <notes>
          <html xmlns="http://www.w3.org/1999/xhtml">
            <p>RECON2: co2</p>
            <p>KEGG ID: C00011</p>
            <p>FORMULA: CO2</p>
            <p>CHARGE: 0</p>
          </html>
        </notes>
      </species>
      <species id="M_coa_c" name="CoA" compartment="Cytosol" hasOnlySubstanceUnits="false" boundaryCondition="false" constant="false" fbc:charge="-4" fbc:chemicalFormula="C21H32N7O16P3S">
        <notes>
          <html xmlns="http://www.w3.org/1999/xhtml">
            <p>RECON2: coa</p>
            <p>KEGG ID: C00010</p>
            <p>FORMULA: C21H32N7O16P3S</p>
            <p>CHARGE: -4</p>
          </html>
        </notes>
      </species>
      <species id="M_coa_m" name="CoA" compartment="Mitochondrion" hasOnlySubstanceUnits="false" boundaryCondition="false" constant="false" fbc:charge="-4" fbc:chemicalFormula="C21H32N7O16P3S">
        <notes>
          <html xmlns="http://www.w3.org/1999/xhtml">
            <p>RECON2: coa</p>
            <p>KEGG ID: C00010</p>
            <p>FORMULA: C21H32N7O16P3S</p>
            <p>CHARGE: -4</p>
          </html>
        </notes>
      </species>
      <species id="M_cpppg3_c" name="Coproporphyrinogen III" compartment="Cytosol" hasOnlySubstanceUnits="false" boundaryCondition="false" constant="false" fbc:charge="-4" fbc:chemicalFormula="C36H40N4O8">
        <notes>
          <html xmlns="http://www.w3.org/1999/xhtml">
            <p>RECON2: cpppg3</p>
            <p>KEGG ID: C03263</p>
            <p>FORMULA: C36H40N4O8</p>
            <p>CHARGE: -4</p>
          </html>
        </notes>
      </species>
      <species id="M_creat_c" name="Creatine" compartment="Cytosol" hasOnlySubstanceUnits="false" boundaryCondition="false" constant="false" fbc:charge="0" fbc:chemicalFormula="C4H9N3O2">
        <notes>
          <html xmlns="http://www.w3.org/1999/xhtml">
            <p>RECON2: creat</p>
            <p>KEGG ID: C00300</p>
            <p>FORMULA: C4H9N3O2</p>
            <p>CHARGE: 0</p>
          </html>
        </notes>
      </species>
      <species id="M_creat_e" name="Creatine" compartment="External" hasOnlySubstanceUnits="false" boundaryCondition="false" constant="false" fbc:charge="0" fbc:chemicalFormula="C4H9N3O2">
        <notes>
          <html xmlns="http://www.w3.org/1999/xhtml">
            <p>RECON2: creat</p>
            <p>KEGG ID: C00300</p>
            <p>FORMULA: C4H9N3O2</p>
            <p>CHARGE: 0</p>
          </html>
        </notes>
      </species>
      <species id="M_creat_m" name="Creatine" compartment="Mitochondrion" hasOnlySubstanceUnits="false" boundaryCondition="false" constant="false" fbc:charge="0" fbc:chemicalFormula="C4H9N3O2">
        <notes>
          <html xmlns="http://www.w3.org/1999/xhtml">
            <p>RECON2: creat</p>
            <p>KEGG ID: C00300</p>
            <p>FORMULA: C4H9N3O2</p>
            <p>CHARGE: 0</p>
          </html>
        </notes>
      </species>
      <species id="M_crn_c" name="L-Carnitine" compartment="Cytosol" hasOnlySubstanceUnits="false" boundaryCondition="false" constant="false" fbc:charge="0" fbc:chemicalFormula="C7H15NO3">
        <notes>
          <html xmlns="http://www.w3.org/1999/xhtml">
            <p>RECON2: crn</p>
            <p>KEGG ID: C00318</p>
            <p>FORMULA: C7H15NO3</p>
            <p>CHARGE: 0</p>
          </html>
        </notes>
      </species>
      <species id="M_crn_m" name="L-Carnitine" compartment="Mitochondrion" hasOnlySubstanceUnits="false" boundaryCondition="false" constant="false" fbc:charge="0" fbc:chemicalFormula="C7H15NO3">
        <notes>
          <html xmlns="http://www.w3.org/1999/xhtml">
            <p>RECON2: crn</p>
            <p>KEGG ID: C00318</p>
            <p>FORMULA: C7H15NO3</p>
            <p>CHARGE: 0</p>
          </html>
        </notes>
      </species>
      <species id="M_ctp_m" name="CTP" compartment="Mitochondrion" hasOnlySubstanceUnits="false" boundaryCondition="false" constant="false" fbc:charge="-4" fbc:chemicalFormula="C9H12N3O14P3">
        <notes>
          <html xmlns="http://www.w3.org/1999/xhtml">
            <p>RECON2: ctp</p>
            <p>KEGG ID: C00063</p>
            <p>FORMULA: C9H12N3O14P3</p>
            <p>CHARGE: -4</p>
          </html>
        </notes>
      </species>
      <species id="M_cyan_c" name="Cyanide ion" compartment="Cytosol" hasOnlySubstanceUnits="false" boundaryCondition="false" constant="false" fbc:charge="0" fbc:chemicalFormula="CHN">
        <notes>
          <html xmlns="http://www.w3.org/1999/xhtml">
            <p>RECON2: cyan</p>
            <p>KEGG ID: C00177</p>
            <p>FORMULA: CHN</p>
            <p>CHARGE: 0</p>
          </html>
        </notes>
      </species>
      <species id="M_cyan_e" name="Cyanide ion" compartment="External" hasOnlySubstanceUnits="false" boundaryCondition="false" constant="false" fbc:charge="0" fbc:chemicalFormula="CHN">
        <notes>
          <html xmlns="http://www.w3.org/1999/xhtml">
            <p>RECON2: cyan</p>
            <p>KEGG ID: C00177</p>
            <p>FORMULA: CHN</p>
            <p>CHARGE: 0</p>
          </html>
        </notes>
      </species>
      <species id="M_cyan_m" name="Cyanide ion" compartment="Mitochondrion" hasOnlySubstanceUnits="false" boundaryCondition="false" constant="false" fbc:charge="0" fbc:chemicalFormula="CHN">
        <notes>
          <html xmlns="http://www.w3.org/1999/xhtml">
            <p>RECON2: cyan</p>
            <p>KEGG ID: C00177</p>
            <p>FORMULA: CHN</p>
            <p>CHARGE: 0</p>
          </html>
        </notes>
      </species>
      <species id="M_cys_L_c" name="L-Cysteine" compartment="Cytosol" hasOnlySubstanceUnits="false" boundaryCondition="false" constant="false" fbc:charge="0" fbc:chemicalFormula="C3H7NO2S">
        <notes>
          <html xmlns="http://www.w3.org/1999/xhtml">
            <p>RECON2: cys_L</p>
            <p>KEGG ID: C00097</p>
            <p>FORMULA: C3H7NO2S</p>
            <p>CHARGE: 0</p>
          </html>
        </notes>
      </species>
      <species id="M_cys_L_e" name="L-Cysteine" compartment="External" hasOnlySubstanceUnits="false" boundaryCondition="false" constant="false" fbc:charge="0" fbc:chemicalFormula="C3H7NO2S">
        <notes>
          <html xmlns="http://www.w3.org/1999/xhtml">
            <p>RECON2: cys_L</p>
            <p>KEGG ID: C00097</p>
            <p>FORMULA: C3H7NO2S</p>
            <p>CHARGE: 0</p>
          </html>
        </notes>
      </species>
      <species id="M_cys_L_m" name="L-Cysteine" compartment="Mitochondrion" hasOnlySubstanceUnits="false" boundaryCondition="false" constant="false" fbc:charge="0" fbc:chemicalFormula="C3H7NO2S">
        <notes>
          <html xmlns="http://www.w3.org/1999/xhtml">
            <p>RECON2: cys_L</p>
            <p>KEGG ID: C00097</p>
            <p>FORMULA: C3H7NO2S</p>
            <p>CHARGE: 0</p>
          </html>
        </notes>
      </species>
      <species id="M_cyst_L_c" name="L-Cystathionine" compartment="Cytosol" hasOnlySubstanceUnits="false" boundaryCondition="false" constant="false" fbc:charge="0" fbc:chemicalFormula="C7H14N2O4S">
        <notes>
          <html xmlns="http://www.w3.org/1999/xhtml">
            <p>RECON2: cyst_L</p>
            <p>KEGG ID: C02291</p>
            <p>FORMULA: C7H14N2O4S</p>
            <p>CHARGE: 0</p>
          </html>
        </notes>
      </species>
      <species id="M_dc2coa_m" name="trans-Dec-2-enoyl-CoA" compartment="Mitochondrion" hasOnlySubstanceUnits="false" boundaryCondition="false" constant="false" fbc:charge="-4" fbc:chemicalFormula="C31H48N7O17P3S">
        <notes>
          <html xmlns="http://www.w3.org/1999/xhtml">
            <p>RECON2: dc2coa</p>
            <p>KEGG ID: C05275</p>
            <p>FORMULA: C31H48N7O17P3S</p>
            <p>CHARGE: -4</p>
          </html>
        </notes>
      </species>
      <species id="M_dcacoa_m" name="Decanoyl-CoA" compartment="Mitochondrion" hasOnlySubstanceUnits="false" boundaryCondition="false" constant="false" fbc:charge="-4" fbc:chemicalFormula="C31H50N7O17P3S">
        <notes>
          <html xmlns="http://www.w3.org/1999/xhtml">
            <p>RECON2: dcacoa</p>
            <p>KEGG ID: C05274</p>
            <p>FORMULA: C31H50N7O17P3S</p>
            <p>CHARGE: -4</p>
          </html>
        </notes>
      </species>
      <species id="M_dcamp_c" name="N6-(1,2-Dicarboxyethyl)-AMP" compartment="Cytosol" hasOnlySubstanceUnits="false" boundaryCondition="false" constant="false" fbc:charge="-4" fbc:chemicalFormula="C14H14N5O11P">
        <notes>
          <html xmlns="http://www.w3.org/1999/xhtml">
            <p>RECON2: dcamp</p>
            <p>KEGG ID: C03794</p>
            <p>FORMULA: C14H14N5O11P</p>
            <p>CHARGE: -4</p>
          </html>
        </notes>
      </species>
      <species id="M_dd2coa_m" name="2-trans-Dodecenoyl-CoA" compartment="Mitochondrion" hasOnlySubstanceUnits="false" boundaryCondition="false" constant="false" fbc:charge="-4" fbc:chemicalFormula="C33H52N7O17P3S">
        <notes>
          <html xmlns="http://www.w3.org/1999/xhtml">
            <p>RECON2: dd2coa</p>
            <p>KEGG ID: C03221</p>
            <p>FORMULA: C33H52N7O17P3S</p>
            <p>CHARGE: -4</p>
          </html>
        </notes>
      </species>
      <species id="M_ddcacoa_m" name="Lauroyl-CoA" compartment="Mitochondrion" hasOnlySubstanceUnits="false" boundaryCondition="false" constant="false" fbc:charge="-4" fbc:chemicalFormula="C33H54N7O17P3S">
        <notes>
          <html xmlns="http://www.w3.org/1999/xhtml">
            <p>RECON2: ddcacoa</p>
            <p>KEGG ID: C01832</p>
            <p>FORMULA: C33H54N7O17P3S</p>
            <p>CHARGE: -4</p>
          </html>
        </notes>
      </species>
      <species id="M_dhap_c" name="Glycerone phosphate" compartment="Cytosol" hasOnlySubstanceUnits="false" boundaryCondition="false" constant="false" fbc:charge="-2" fbc:chemicalFormula="C3H5O6P">
        <notes>
          <html xmlns="http://www.w3.org/1999/xhtml">
            <p>RECON2: dhap</p>
            <p>KEGG ID: C00111</p>
            <p>FORMULA: C3H5O6P</p>
            <p>CHARGE: -2</p>
          </html>
        </notes>
      </species>
      <species id="M_dhbpt_c" name="Dihydrobiopterin" compartment="Cytosol" hasOnlySubstanceUnits="false" boundaryCondition="false" constant="false" fbc:charge="0" fbc:chemicalFormula="C9H13N5O3">
        <notes>
          <html xmlns="http://www.w3.org/1999/xhtml">
            <p>RECON2: dhbpt</p>
            <p>KEGG ID: C00268</p>
            <p>FORMULA: C9H13N5O3</p>
            <p>CHARGE: 0</p>
          </html>
        </notes>
      </species>
      <species id="M_dhlpro_m" name="Dihydrolipoylprotein" compartment="Mitochondrion" hasOnlySubstanceUnits="false" boundaryCondition="false" constant="false" fbc:charge="0" fbc:chemicalFormula="C8H16NOS2R">
        <notes>
          <html xmlns="http://www.w3.org/1999/xhtml">
            <p>RECON2: dhlpro</p>
            <p>KEGG ID: C02972</p>
            <p>FORMULA: C8H16NOS2R</p>
            <p>CHARGE: 0</p>
          </html>
        </notes>
      </species>
      <species id="M_e4p_c" name="D-Erythrose 4-phosphate" compartment="Cytosol" hasOnlySubstanceUnits="false" boundaryCondition="false" constant="false" fbc:charge="-2" fbc:chemicalFormula="C4H7O7P">
        <notes>
          <html xmlns="http://www.w3.org/1999/xhtml">
            <p>RECON2: e4p</p>
            <p>KEGG ID: C00279</p>
            <p>FORMULA: C4H7O7P</p>
            <p>CHARGE: -2</p>
          </html>
        </notes>
      </species>
      <species id="M_etoh_c" name="Ethanol" compartment="Cytosol" hasOnlySubstanceUnits="false" boundaryCondition="false" constant="false" fbc:charge="0" fbc:chemicalFormula="C2H6O">
        <notes>
          <html xmlns="http://www.w3.org/1999/xhtml">
            <p>RECON2: etoh</p>
            <p>KEGG ID: C00469</p>
            <p>FORMULA: C2H6O</p>
            <p>CHARGE: 0</p>
          </html>
        </notes>
      </species>
      <species id="M_etoh_e" name="Ethanol" compartment="External" hasOnlySubstanceUnits="false" boundaryCondition="false" constant="false" fbc:charge="0" fbc:chemicalFormula="C2H6O">
        <notes>
          <html xmlns="http://www.w3.org/1999/xhtml">
            <p>RECON2: etoh</p>
            <p>KEGG ID: C00469</p>
            <p>FORMULA: C2H6O</p>
            <p>CHARGE: 0</p>
          </html>
        </notes>
      </species>
      <species id="M_f6p_c" name="D-Fructose 6-phosphate" compartment="Cytosol" hasOnlySubstanceUnits="false" boundaryCondition="false" constant="false" fbc:charge="-2" fbc:chemicalFormula="C6H11O9P">
        <notes>
          <html xmlns="http://www.w3.org/1999/xhtml">
            <p>RECON2: f6p</p>
            <p>KEGG ID: C00085</p>
            <p>FORMULA: C6H11O9P</p>
            <p>CHARGE: -2</p>
          </html>
        </notes>
      </species>
      <species id="M_fdp_c" name="D-Fructose 1,6-bisphosphate" compartment="Cytosol" hasOnlySubstanceUnits="false" boundaryCondition="false" constant="false" fbc:charge="-2" fbc:chemicalFormula="C6H11O9P">
        <notes>
          <html xmlns="http://www.w3.org/1999/xhtml">
            <p>RECON2: fdp</p>
            <p>KEGG ID: C00354</p>
            <p>FORMULA: C6H11O9P</p>
            <p>CHARGE: -2</p>
          </html>
        </notes>
      </species>
      <species id="M_fe2_c" name="Fe2" compartment="Cytosol" hasOnlySubstanceUnits="false" boundaryCondition="false" constant="false" fbc:charge="2" fbc:chemicalFormula="Fe">
        <notes>
          <html xmlns="http://www.w3.org/1999/xhtml">
            <p>RECON2: fe2</p>
            <p>KEGG ID: C14818</p>
            <p>FORMULA: Fe</p>
            <p>CHARGE: 2</p>
          </html>
        </notes>
      </species>
      <species id="M_fe2_e" name="Fe2" compartment="External" hasOnlySubstanceUnits="false" boundaryCondition="false" constant="false" fbc:charge="2" fbc:chemicalFormula="Fe">
        <notes>
          <html xmlns="http://www.w3.org/1999/xhtml">
            <p>RECON2: fe2</p>
            <p>KEGG ID: C14818</p>
            <p>FORMULA: Fe</p>
            <p>CHARGE: 2</p>
          </html>
        </notes>
      </species>
      <species id="M_fe2_m" name="Fe2" compartment="Mitochondrion" hasOnlySubstanceUnits="false" boundaryCondition="false" constant="false" fbc:charge="2" fbc:chemicalFormula="Fe">
        <notes>
          <html xmlns="http://www.w3.org/1999/xhtml">
            <p>RECON2: fe2</p>
            <p>KEGG ID: C14818</p>
            <p>FORMULA: Fe</p>
            <p>CHARGE: 2</p>
          </html>
        </notes>
      </species>
      <species id="M_ficytC_m" name="Ferricytochrome c" compartment="Mitochondrion" hasOnlySubstanceUnits="false" boundaryCondition="false" constant="false" fbc:charge="3" fbc:chemicalFormula="C42H54FeN8O6S2">
        <notes>
          <html xmlns="http://www.w3.org/1999/xhtml">
            <p>RECON2: ficytC</p>
            <p>KEGG ID: C00125</p>
            <p>FORMULA: C42H54FeN8O6S2</p>
            <p>CHARGE: 3</p>
          </html>
        </notes>
      </species>
      <species id="M_focytC_m" name="Ferrocytochrome c" compartment="Mitochondrion" hasOnlySubstanceUnits="false" boundaryCondition="false" constant="false" fbc:charge="2" fbc:chemicalFormula="C42H54FeN8O6S2">
        <notes>
          <html xmlns="http://www.w3.org/1999/xhtml">
            <p>RECON2: focytC</p>
            <p>KEGG ID: C00126</p>
            <p>FORMULA: C42H54FeN8O6S2</p>
            <p>CHARGE: 2</p>
          </html>
        </notes>
      </species>
      <species id="M_for_c" name="Formate" compartment="Cytosol" hasOnlySubstanceUnits="false" boundaryCondition="false" constant="false" fbc:charge="-1" fbc:chemicalFormula="CH1O2">
        <notes>
          <html xmlns="http://www.w3.org/1999/xhtml">
            <p>RECON2: for</p>
            <p>KEGG ID: C00058</p>
            <p>FORMULA: CH1O2</p>
            <p>CHARGE: -1</p>
          </html>
        </notes>
      </species>
      <species id="M_for_e" name="Formate" compartment="External" hasOnlySubstanceUnits="false" boundaryCondition="false" constant="false" fbc:charge="-1" fbc:chemicalFormula="CH1O2">
        <notes>
          <html xmlns="http://www.w3.org/1999/xhtml">
            <p>RECON2: for</p>
            <p>KEGG ID: C00058</p>
            <p>FORMULA: CH1O2</p>
            <p>CHARGE: -1</p>
          </html>
        </notes>
      </species>
      <species id="M_for_m" name="Formate" compartment="Mitochondrion" hasOnlySubstanceUnits="false" boundaryCondition="false" constant="false" fbc:charge="-1" fbc:chemicalFormula="CH1O2">
        <notes>
          <html xmlns="http://www.w3.org/1999/xhtml">
            <p>RECON2: for</p>
            <p>KEGG ID: C00058</p>
            <p>FORMULA: CH1O2</p>
            <p>CHARGE: -1</p>
          </html>
        </notes>
      </species>
      <species id="M_forglu_c" name="N-Formimino-L-glutamate" compartment="Cytosol" hasOnlySubstanceUnits="false" boundaryCondition="false" constant="false" fbc:charge="-2" fbc:chemicalFormula="C6H8N2O4">
        <notes>
          <html xmlns="http://www.w3.org/1999/xhtml">
            <p>RECON2: forglu</p>
            <p>KEGG ID: C00439</p>
            <p>FORMULA: C6H8N2O4</p>
            <p>CHARGE: -2</p>
          </html>
        </notes>
      </species>
      <species id="M_fum_c" name="Fumarate" compartment="Cytosol" hasOnlySubstanceUnits="false" boundaryCondition="false" constant="false" fbc:charge="-2" fbc:chemicalFormula="C4H2O4">
        <notes>
          <html xmlns="http://www.w3.org/1999/xhtml">
            <p>RECON2: fum</p>
            <p>KEGG ID: C00122</p>
            <p>FORMULA: C4H2O4</p>
            <p>CHARGE: -2</p>
          </html>
        </notes>
      </species>
      <species id="M_fum_e" name="Fumarate" compartment="External" hasOnlySubstanceUnits="false" boundaryCondition="false" constant="false" fbc:charge="-2" fbc:chemicalFormula="C4H2O4">
        <notes>
          <html xmlns="http://www.w3.org/1999/xhtml">
            <p>RECON2: fum</p>
            <p>KEGG ID: C00122</p>
            <p>FORMULA: C4H2O4</p>
            <p>CHARGE: -2</p>
          </html>
        </notes>
      </species>
      <species id="M_fum_m" name="Fumarate" compartment="Mitochondrion" hasOnlySubstanceUnits="false" boundaryCondition="false" constant="false" fbc:charge="-2" fbc:chemicalFormula="C4H2O4">
        <notes>
          <html xmlns="http://www.w3.org/1999/xhtml">
            <p>RECON2: fum</p>
            <p>KEGG ID: C00122</p>
            <p>FORMULA: C4H2O4</p>
            <p>CHARGE: -2</p>
          </html>
        </notes>
      </species>
      <species id="M_g3p_c" name="D-Glyceraldehyde 3-phosphate" compartment="Cytosol" hasOnlySubstanceUnits="false" boundaryCondition="false" constant="false" fbc:charge="-2" fbc:chemicalFormula="C3H5O6P">
        <notes>
          <html xmlns="http://www.w3.org/1999/xhtml">
            <p>RECON2: g3p</p>
            <p>KEGG ID: C00118</p>
            <p>FORMULA: C3H5O6P</p>
            <p>CHARGE: -2</p>
          </html>
        </notes>
      </species>
      <species id="M_g6p_c" name="D-Glucose 6-phosphate" compartment="Cytosol" hasOnlySubstanceUnits="false" boundaryCondition="false" constant="false" fbc:charge="-2" fbc:chemicalFormula="C6H11O9P">
        <notes>
          <html xmlns="http://www.w3.org/1999/xhtml">
            <p>RECON2: g6p</p>
            <p>KEGG ID: C00092</p>
            <p>FORMULA: C6H11O9P</p>
            <p>CHARGE: -2</p>
          </html>
        </notes>
      </species>
      <species id="M_gdp_c" name="GDP" compartment="Cytosol" hasOnlySubstanceUnits="false" boundaryCondition="false" constant="false" fbc:charge="-3" fbc:chemicalFormula="C10H12N5O11P2">
        <notes>
          <html xmlns="http://www.w3.org/1999/xhtml">
            <p>RECON2: gdp</p>
            <p>KEGG ID: C00035</p>
            <p>FORMULA: C10H12N5O11P2</p>
            <p>CHARGE: -3</p>
          </html>
        </notes>
      </species>
      <species id="M_gdp_m" name="GDP" compartment="Mitochondrion" hasOnlySubstanceUnits="false" boundaryCondition="false" constant="false" fbc:charge="-3" fbc:chemicalFormula="C10H12N5O11P2">
        <notes>
          <html xmlns="http://www.w3.org/1999/xhtml">
            <p>RECON2: gdp</p>
            <p>KEGG ID: C00035</p>
            <p>FORMULA: C10H12N5O11P2</p>
            <p>CHARGE: -3</p>
          </html>
        </notes>
      </species>
      <species id="M_glc_D_c" name="D-Glucose" compartment="Cytosol" hasOnlySubstanceUnits="false" boundaryCondition="false" constant="false" fbc:charge="0" fbc:chemicalFormula="C6H12O6">
        <notes>
          <html xmlns="http://www.w3.org/1999/xhtml">
            <p>RECON2: glc_D</p>
            <p>KEGG ID: C00031</p>
            <p>FORMULA: C6H12O6</p>
            <p>CHARGE: 0</p>
          </html>
        </notes>
      </species>
      <species id="M_glc_D_e" name="D-Glucose" compartment="External" hasOnlySubstanceUnits="false" boundaryCondition="false" constant="false" fbc:charge="0" fbc:chemicalFormula="C6H12O6">
        <notes>
          <html xmlns="http://www.w3.org/1999/xhtml">
            <p>RECON2: glc_D</p>
            <p>KEGG ID: C00031</p>
            <p>FORMULA: C6H12O6</p>
            <p>CHARGE: 0</p>
          </html>
        </notes>
      </species>
      <species id="M_gln_L_c" name="L-Glutamine" compartment="Cytosol" hasOnlySubstanceUnits="false" boundaryCondition="false" constant="false" fbc:charge="0" fbc:chemicalFormula="C5H10N2O3">
        <notes>
          <html xmlns="http://www.w3.org/1999/xhtml">
            <p>RECON2: gln_L</p>
            <p>KEGG ID: C00064</p>
            <p>FORMULA: C5H10N2O3</p>
            <p>CHARGE: 0</p>
          </html>
        </notes>
      </species>
      <species id="M_gln_L_e" name="L-Glutamine" compartment="External" hasOnlySubstanceUnits="false" boundaryCondition="false" constant="false" fbc:charge="0" fbc:chemicalFormula="C5H10N2O3">
        <notes>
          <html xmlns="http://www.w3.org/1999/xhtml">
            <p>RECON2: gln_L</p>
            <p>KEGG ID: C00064</p>
            <p>FORMULA: C5H10N2O3</p>
            <p>CHARGE: 0</p>
          </html>
        </notes>
      </species>
      <species id="M_gln_L_m" name="L-Glutamine" compartment="Mitochondrion" hasOnlySubstanceUnits="false" boundaryCondition="false" constant="false" fbc:charge="0" fbc:chemicalFormula="C5H10N2O3">
        <notes>
          <html xmlns="http://www.w3.org/1999/xhtml">
            <p>RECON2: gln_L</p>
            <p>KEGG ID: C00064</p>
            <p>FORMULA: C5H10N2O3</p>
            <p>CHARGE: 0</p>
          </html>
        </notes>
      </species>
      <species id="M_glu_L_c" name="L-Glutamate" compartment="Cytosol" hasOnlySubstanceUnits="false" boundaryCondition="false" constant="false" fbc:charge="-1" fbc:chemicalFormula="C5H8NO4">
        <notes>
          <html xmlns="http://www.w3.org/1999/xhtml">
            <p>RECON2: glu_L</p>
            <p>KEGG ID: C00025</p>
            <p>FORMULA: C5H8NO4</p>
            <p>CHARGE: -1</p>
          </html>
        </notes>
      </species>
      <species id="M_glu_L_e" name="L-Glutamate" compartment="External" hasOnlySubstanceUnits="false" boundaryCondition="false" constant="false" fbc:charge="-1" fbc:chemicalFormula="C5H8NO4">
        <notes>
          <html xmlns="http://www.w3.org/1999/xhtml">
            <p>RECON2: glu_L</p>
            <p>KEGG ID: C00025</p>
            <p>FORMULA: C5H8NO4</p>
            <p>CHARGE: -1</p>
          </html>
        </notes>
      </species>
      <species id="M_glu_L_m" name="L-Glutamate" compartment="Mitochondrion" hasOnlySubstanceUnits="false" boundaryCondition="false" constant="false" fbc:charge="-1" fbc:chemicalFormula="C5H8NO4">
        <notes>
          <html xmlns="http://www.w3.org/1999/xhtml">
            <p>RECON2: glu_L</p>
            <p>KEGG ID: C00025</p>
            <p>FORMULA: C5H8NO4</p>
            <p>CHARGE: -1</p>
          </html>
        </notes>
      </species>
      <species id="M_glu5p_m" name="L-Glutamyl 5-phosphate" compartment="Mitochondrion" hasOnlySubstanceUnits="false" boundaryCondition="false" constant="false" fbc:charge="-2" fbc:chemicalFormula="C5H8NO7P">
        <notes>
          <html xmlns="http://www.w3.org/1999/xhtml">
            <p>RECON2: glu5p</p>
            <p>KEGG ID: C03287</p>
            <p>FORMULA: C5H8NO7P</p>
            <p>CHARGE: -2</p>
          </html>
        </notes>
      </species>
      <species id="M_glu5sa_m" name="L-Glutamate 5-semialdehyde" compartment="Mitochondrion" hasOnlySubstanceUnits="false" boundaryCondition="false" constant="false" fbc:charge="0" fbc:chemicalFormula="C5H9NO3">
        <notes>
          <html xmlns="http://www.w3.org/1999/xhtml">
            <p>RECON2: glu5sa</p>
            <p>KEGG ID: C01165</p>
            <p>FORMULA: C5H9NO3</p>
            <p>CHARGE: 0</p>
          </html>
        </notes>
      </species>
      <species id="M_glucys_c" name="gamma-L-Glutamyl-L-cysteine" compartment="Cytosol" hasOnlySubstanceUnits="false" boundaryCondition="false" constant="false" fbc:charge="-1" fbc:chemicalFormula="C8H13N2O5S">
        <notes>
          <html xmlns="http://www.w3.org/1999/xhtml">
            <p>RECON2: glucys</p>
            <p>KEGG ID: C00669</p>
            <p>FORMULA: C8H13N2O5S</p>
            <p>CHARGE: -1</p>
          </html>
        </notes>
      </species>
      <species id="M_glutcoa_m" name="Glutaryl-CoA" compartment="Mitochondrion" hasOnlySubstanceUnits="false" boundaryCondition="false" constant="false" fbc:charge="-5" fbc:chemicalFormula="C26H37N7O19P3S">
        <notes>
          <html xmlns="http://www.w3.org/1999/xhtml">
            <p>RECON2: glutcoa</p>
            <p>KEGG ID: C00527</p>
            <p>FORMULA: C26H37N7O19P3S</p>
            <p>CHARGE: -5</p>
          </html>
        </notes>
      </species>
      <species id="M_gly_c" name="Glycine" compartment="Cytosol" hasOnlySubstanceUnits="false" boundaryCondition="false" constant="false" fbc:charge="0" fbc:chemicalFormula="C2H5NO2">
        <notes>
          <html xmlns="http://www.w3.org/1999/xhtml">
            <p>RECON2: gly</p>
            <p>KEGG ID: C00037</p>
            <p>FORMULA: C2H5NO2</p>
            <p>CHARGE: 0</p>
          </html>
        </notes>
      </species>
      <species id="M_gly_e" name="Glycine" compartment="External" hasOnlySubstanceUnits="false" boundaryCondition="false" constant="false" fbc:charge="0" fbc:chemicalFormula="C2H5NO2">
        <notes>
          <html xmlns="http://www.w3.org/1999/xhtml">
            <p>RECON2: gly</p>
            <p>KEGG ID: C00037</p>
            <p>FORMULA: C2H5NO2</p>
            <p>CHARGE: 0</p>
          </html>
        </notes>
      </species>
      <species id="M_gly_m" name="Glycine" compartment="Mitochondrion" hasOnlySubstanceUnits="false" boundaryCondition="false" constant="false" fbc:charge="0" fbc:chemicalFormula="C2H5NO2">
        <notes>
          <html xmlns="http://www.w3.org/1999/xhtml">
            <p>RECON2: gly</p>
            <p>KEGG ID: C00037</p>
            <p>FORMULA: C2H5NO2</p>
            <p>CHARGE: 0</p>
          </html>
        </notes>
      </species>
      <species id="M_glyc_c" name="Glycerol" compartment="Cytosol" hasOnlySubstanceUnits="false" boundaryCondition="false" constant="false" fbc:charge="0" fbc:chemicalFormula="C3H8O3">
        <notes>
          <html xmlns="http://www.w3.org/1999/xhtml">
            <p>RECON2: glyc</p>
            <p>KEGG ID: C00116</p>
            <p>FORMULA: C3H8O3</p>
            <p>CHARGE: 0</p>
          </html>
        </notes>
      </species>
      <species id="M_glyc_e" name="Glycerol" compartment="External" hasOnlySubstanceUnits="false" boundaryCondition="false" constant="false" fbc:charge="0" fbc:chemicalFormula="C3H8O3">
        <notes>
          <html xmlns="http://www.w3.org/1999/xhtml">
            <p>RECON2: glyc</p>
            <p>KEGG ID: C00116</p>
            <p>FORMULA: C3H8O3</p>
            <p>CHARGE: 0</p>
          </html>
        </notes>
      </species>
      <species id="M_glyc_m" name="Glycerol" compartment="Mitochondrion" hasOnlySubstanceUnits="false" boundaryCondition="false" constant="false" fbc:charge="0" fbc:chemicalFormula="C3H8O3">
        <notes>
          <html xmlns="http://www.w3.org/1999/xhtml">
            <p>RECON2: glyc</p>
            <p>KEGG ID: C00116</p>
            <p>FORMULA: C3H8O3</p>
            <p>CHARGE: 0</p>
          </html>
        </notes>
      </species>
      <species id="M_glyc3p_c" name="sn-Glycerol 3-phosphate" compartment="Cytosol" hasOnlySubstanceUnits="false" boundaryCondition="false" constant="false" fbc:charge="-2" fbc:chemicalFormula="C3H7O6P">
        <notes>
          <html xmlns="http://www.w3.org/1999/xhtml">
            <p>RECON2: glyc3p</p>
            <p>KEGG ID: C00093</p>
            <p>FORMULA: C3H7O6P</p>
            <p>CHARGE: -2</p>
          </html>
        </notes>
      </species>
      <species id="M_glyc3p_m" name="sn-Glycerol 3-phosphate" compartment="Mitochondrion" hasOnlySubstanceUnits="false" boundaryCondition="false" constant="false" fbc:charge="-2" fbc:chemicalFormula="C3H7O6P">
        <notes>
          <html xmlns="http://www.w3.org/1999/xhtml">
            <p>RECON2: glyc3p</p>
            <p>KEGG ID: C00093</p>
            <p>FORMULA: C3H7O6P</p>
            <p>CHARGE: -2</p>
          </html>
        </notes>
      </species>
      <species id="M_gthox_c" name="Glutathione disulfide" compartment="Cytosol" hasOnlySubstanceUnits="false" boundaryCondition="false" constant="false" fbc:charge="-2" fbc:chemicalFormula="C20H30N6O12S2">
        <notes>
          <html xmlns="http://www.w3.org/1999/xhtml">
            <p>RECON2: gthox</p>
            <p>KEGG ID: C00127</p>
            <p>FORMULA: C20H30N6O12S2</p>
            <p>CHARGE: -2</p>
          </html>
        </notes>
      </species>
      <species id="M_gthox_m" name="Glutathione disulfide" compartment="Mitochondrion" hasOnlySubstanceUnits="false" boundaryCondition="false" constant="false" fbc:charge="-2" fbc:chemicalFormula="C20H30N6O12S2">
        <notes>
          <html xmlns="http://www.w3.org/1999/xhtml">
            <p>RECON2: gthox</p>
            <p>KEGG ID: C00127</p>
            <p>FORMULA: C20H30N6O12S2</p>
            <p>CHARGE: -2</p>
          </html>
        </notes>
      </species>
      <species id="M_gthrd_c" name="Glutathione" compartment="Cytosol" hasOnlySubstanceUnits="false" boundaryCondition="false" constant="false" fbc:charge="-1" fbc:chemicalFormula="C10H16N3O6S">
        <notes>
          <html xmlns="http://www.w3.org/1999/xhtml">
            <p>RECON2: gthrd</p>
            <p>KEGG ID: C00051</p>
            <p>FORMULA: C10H16N3O6S</p>
            <p>CHARGE: -1</p>
          </html>
        </notes>
      </species>
      <species id="M_gthrd_m" name="Glutathione" compartment="Mitochondrion" hasOnlySubstanceUnits="false" boundaryCondition="false" constant="false" fbc:charge="-1" fbc:chemicalFormula="C10H16N3O6S">
        <notes>
          <html xmlns="http://www.w3.org/1999/xhtml">
            <p>RECON2: gthrd</p>
            <p>KEGG ID: C00051</p>
            <p>FORMULA: C10H16N3O6S</p>
            <p>CHARGE: -1</p>
          </html>
        </notes>
      </species>
      <species id="M_gtp_c" name="GTP" compartment="Cytosol" hasOnlySubstanceUnits="false" boundaryCondition="false" constant="false" fbc:charge="-4" fbc:chemicalFormula="C10H12N5O14P3">
        <notes>
          <html xmlns="http://www.w3.org/1999/xhtml">
            <p>RECON2: gtp</p>
            <p>KEGG ID: C00044</p>
            <p>FORMULA: C10H12N5O14P3</p>
            <p>CHARGE: -4</p>
          </html>
        </notes>
      </species>
      <species id="M_gtp_m" name="GTP" compartment="Mitochondrion" hasOnlySubstanceUnits="false" boundaryCondition="false" constant="false" fbc:charge="-4" fbc:chemicalFormula="C10H12N5O14P3">
        <notes>
          <html xmlns="http://www.w3.org/1999/xhtml">
            <p>RECON2: gtp</p>
            <p>KEGG ID: C00044</p>
            <p>FORMULA: C10H12N5O14P3</p>
            <p>CHARGE: -4</p>
          </html>
        </notes>
      </species>
      <species id="M_h_c" name="H" compartment="Cytosol" hasOnlySubstanceUnits="false" boundaryCondition="false" constant="false" fbc:charge="1" fbc:chemicalFormula="H">
        <notes>
          <html xmlns="http://www.w3.org/1999/xhtml">
            <p>RECON2: h</p>
            <p>KEGG ID: C00080</p>
            <p>FORMULA: H</p>
            <p>CHARGE: 1</p>
          </html>
        </notes>
      </species>
      <species id="M_h_e" name="H" compartment="External" hasOnlySubstanceUnits="false" boundaryCondition="false" constant="false" fbc:charge="1" fbc:chemicalFormula="H">
        <notes>
          <html xmlns="http://www.w3.org/1999/xhtml">
            <p>RECON2: h</p>
            <p>KEGG ID: C00080</p>
            <p>FORMULA: H</p>
            <p>CHARGE: 1</p>
          </html>
        </notes>
      </species>
      <species id="M_h_m" name="H" compartment="Mitochondrion" hasOnlySubstanceUnits="false" boundaryCondition="false" constant="false" fbc:charge="1" fbc:chemicalFormula="H">
        <notes>
          <html xmlns="http://www.w3.org/1999/xhtml">
            <p>RECON2: h</p>
            <p>KEGG ID: C00080</p>
            <p>FORMULA: H</p>
            <p>CHARGE: 1</p>
          </html>
        </notes>
      </species>
      <species id="M_PMF_c" name="Proton Motive Force" compartment="Cytosol" hasOnlySubstanceUnits="false" boundaryCondition="false" constant="false" fbc:charge="1" fbc:chemicalFormula="H">
        <notes>
          <html xmlns="http://www.w3.org/1999/xhtml">
            <p>RECON2: N/A</p>
            <p>KEGG ID: N/A</p>
            <p>FORMULA: H</p>
            <p>CHARGE: 1</p>
          </html>
        </notes>
      </species>
      <species id="M_PMF_m" name="Proton Motive Force" compartment="Mitochondrion" hasOnlySubstanceUnits="false" boundaryCondition="false" constant="false" fbc:charge="1" fbc:chemicalFormula="H">
        <notes>
          <html xmlns="http://www.w3.org/1999/xhtml">
            <p>RECON2: N/A</p>
            <p>KEGG ID: N/A</p>
            <p>FORMULA: H</p>
            <p>CHARGE: 1</p>
          </html>
        </notes>
      </species>
      <species id="M_h2o_c" name="H2O" compartment="Cytosol" hasOnlySubstanceUnits="false" boundaryCondition="false" constant="false" fbc:charge="0" fbc:chemicalFormula="H2O">
        <notes>
          <html xmlns="http://www.w3.org/1999/xhtml">
            <p>RECON2: h2o</p>
            <p>KEGG ID: C00001</p>
            <p>FORMULA: H2O</p>
            <p>CHARGE: 0</p>
          </html>
        </notes>
      </species>
      <species id="M_h2o_e" name="H2O" compartment="External" hasOnlySubstanceUnits="false" boundaryCondition="false" constant="false" fbc:charge="0" fbc:chemicalFormula="H2O">
        <notes>
          <html xmlns="http://www.w3.org/1999/xhtml">
            <p>RECON2: h2o</p>
            <p>KEGG ID: C00001</p>
            <p>FORMULA: H2O</p>
            <p>CHARGE: 0</p>
          </html>
        </notes>
      </species>
      <species id="M_h2o_m" name="H2O" compartment="Mitochondrion" hasOnlySubstanceUnits="false" boundaryCondition="false" constant="false" fbc:charge="0" fbc:chemicalFormula="H2O">
        <notes>
          <html xmlns="http://www.w3.org/1999/xhtml">
            <p>RECON2: h2o</p>
            <p>KEGG ID: C00001</p>
            <p>FORMULA: H2O</p>
            <p>CHARGE: 0</p>
          </html>
        </notes>
      </species>
      <species id="M_h2o2_c" name="Hydrogen peroxide" compartment="Cytosol" hasOnlySubstanceUnits="false" boundaryCondition="false" constant="false" fbc:charge="0" fbc:chemicalFormula="H2O2">
        <notes>
          <html xmlns="http://www.w3.org/1999/xhtml">
            <p>RECON2: h2o2</p>
            <p>KEGG ID: C00027</p>
            <p>FORMULA: H2O2</p>
            <p>CHARGE: 0</p>
          </html>
        </notes>
      </species>
      <species id="M_h2o2_m" name="Hydrogen peroxide" compartment="Mitochondrion" hasOnlySubstanceUnits="false" boundaryCondition="false" constant="false" fbc:charge="0" fbc:chemicalFormula="H2O2">
        <notes>
          <html xmlns="http://www.w3.org/1999/xhtml">
            <p>RECON2: h2o2</p>
            <p>KEGG ID: C00027</p>
            <p>FORMULA: H2O2</p>
            <p>CHARGE: 0</p>
          </html>
        </notes>
      </species>
      <species id="M_HC00250_c" name="Hydrogen sulfide" compartment="Cytosol" hasOnlySubstanceUnits="false" boundaryCondition="false" constant="false" fbc:charge="-1" fbc:chemicalFormula="HS">
        <notes>
          <html xmlns="http://www.w3.org/1999/xhtml">
            <p>RECON2: HC00250</p>
            <p>KEGG ID: C00283</p>
            <p>FORMULA: HS</p>
            <p>CHARGE: -1</p>
          </html>
        </notes>
      </species>
      <species id="M_HC00250_e" name="Hydrogen sulfide" compartment="External" hasOnlySubstanceUnits="false" boundaryCondition="false" constant="false" fbc:charge="-1" fbc:chemicalFormula="HS">
        <notes>
          <html xmlns="http://www.w3.org/1999/xhtml">
            <p>RECON2: HC00250</p>
            <p>KEGG ID: C00283</p>
            <p>FORMULA: HS</p>
            <p>CHARGE: -1</p>
          </html>
        </notes>
      </species>
      <species id="M_HC01401_m" name="(S)-3-Hydroxydodecanoyl-CoA" compartment="Mitochondrion" hasOnlySubstanceUnits="false" boundaryCondition="false" constant="false" fbc:charge="-4" fbc:chemicalFormula="C33H54N7O18P3S">
        <notes>
          <html xmlns="http://www.w3.org/1999/xhtml">
            <p>RECON2: HC01401</p>
            <p>KEGG ID: C05262</p>
            <p>FORMULA: C33H54N7O18P3S</p>
            <p>CHARGE: -4</p>
          </html>
        </notes>
      </species>
      <species id="M_HC01403_m" name="(S)-Hydroxydecanoyl-CoA" compartment="Mitochondrion" hasOnlySubstanceUnits="false" boundaryCondition="false" constant="false" fbc:charge="-4" fbc:chemicalFormula="C31H50N7O18P3S">
        <notes>
          <html xmlns="http://www.w3.org/1999/xhtml">
            <p>RECON2: HC01403</p>
            <p>KEGG ID: C05264</p>
            <p>FORMULA: C31H50N7O18P3S</p>
            <p>CHARGE: -4</p>
          </html>
        </notes>
      </species>
      <species id="M_HC01405_m" name="(S)-3-Hydroxyoctanoyl-CoA" compartment="Mitochondrion" hasOnlySubstanceUnits="false" boundaryCondition="false" constant="false" fbc:charge="-4" fbc:chemicalFormula="C29H46N7O18P3S">
        <notes>
          <html xmlns="http://www.w3.org/1999/xhtml">
            <p>RECON2: HC01405</p>
            <p>KEGG ID: C05266</p>
            <p>FORMULA: C29H46N7O18P3S</p>
            <p>CHARGE: -4</p>
          </html>
        </notes>
      </species>
      <species id="M_HC01406_m" name="3-Oxooctanoyl-CoA" compartment="Mitochondrion" hasOnlySubstanceUnits="false" boundaryCondition="false" constant="false" fbc:charge="-4" fbc:chemicalFormula="C29H44N7O18P3S">
        <notes>
          <html xmlns="http://www.w3.org/1999/xhtml">
            <p>RECON2: HC01406</p>
            <p>KEGG ID: C05267</p>
            <p>FORMULA: C29H44N7O18P3S</p>
            <p>CHARGE: -4</p>
          </html>
        </notes>
      </species>
      <species id="M_HC01407_m" name="(S)-Hydroxyhexanoyl-CoA" compartment="Mitochondrion" hasOnlySubstanceUnits="false" boundaryCondition="false" constant="false" fbc:charge="-4" fbc:chemicalFormula="C27H42N7O18P3S">
        <notes>
          <html xmlns="http://www.w3.org/1999/xhtml">
            <p>RECON2: HC01407</p>
            <p>KEGG ID: C05268</p>
            <p>FORMULA: C27H42N7O18P3S</p>
            <p>CHARGE: -4</p>
          </html>
        </notes>
      </species>
      <species id="M_HC01408_m" name="3-Oxohexanoyl-CoA" compartment="Mitochondrion" hasOnlySubstanceUnits="false" boundaryCondition="false" constant="false" fbc:charge="-4" fbc:chemicalFormula="C27H40N7O18P3S">
        <notes>
          <html xmlns="http://www.w3.org/1999/xhtml">
            <p>RECON2: HC01408</p>
            <p>KEGG ID: C05269</p>
            <p>FORMULA: C27H40N7O18P3S</p>
            <p>CHARGE: -4</p>
          </html>
        </notes>
      </species>
      <species id="M_HC01409_m" name="Hexanoyl-CoA" compartment="Mitochondrion" hasOnlySubstanceUnits="false" boundaryCondition="false" constant="false" fbc:charge="-4" fbc:chemicalFormula="C27H42N7O17P3S">
        <notes>
          <html xmlns="http://www.w3.org/1999/xhtml">
            <p>RECON2: HC01409</p>
            <p>KEGG ID: C05270</p>
            <p>FORMULA: C27H42N7O17P3S</p>
            <p>CHARGE: -4</p>
          </html>
        </notes>
      </species>
      <species id="M_HC01410_m" name="trans-Hex-2-enoyl-CoA" compartment="Mitochondrion" hasOnlySubstanceUnits="false" boundaryCondition="false" constant="false" fbc:charge="-4" fbc:chemicalFormula="C27H40N7O17P3S">
        <notes>
          <html xmlns="http://www.w3.org/1999/xhtml">
            <p>RECON2: HC01410</p>
            <p>KEGG ID: C05271</p>
            <p>FORMULA: C27H40N7O17P3S</p>
            <p>CHARGE: -4</p>
          </html>
        </notes>
      </species>
      <species id="M_HC01415_m" name="trans-Oct-2-enoyl-CoA" compartment="Mitochondrion" hasOnlySubstanceUnits="false" boundaryCondition="false" constant="false" fbc:charge="-4" fbc:chemicalFormula="C29H44N7O17P3S">
        <notes>
          <html xmlns="http://www.w3.org/1999/xhtml">
            <p>RECON2: HC01415</p>
            <p>KEGG ID: C05276</p>
            <p>FORMULA: C29H44N7O17P3S</p>
            <p>CHARGE: -4</p>
          </html>
        </notes>
      </species>
      <species id="M_hco3_c" name="HCO3-" compartment="Cytosol" hasOnlySubstanceUnits="false" boundaryCondition="false" constant="false" fbc:charge="-1" fbc:chemicalFormula="CHO3">
        <notes>
          <html xmlns="http://www.w3.org/1999/xhtml">
            <p>RECON2: hco3</p>
            <p>KEGG ID: C00288</p>
            <p>FORMULA: CHO3</p>
            <p>CHARGE: -1</p>
          </html>
        </notes>
      </species>
      <species id="M_hco3_e" name="HCO3-" compartment="External" hasOnlySubstanceUnits="false" boundaryCondition="false" constant="false" fbc:charge="-1" fbc:chemicalFormula="CHO3">
        <notes>
          <html xmlns="http://www.w3.org/1999/xhtml">
            <p>RECON2: hco3</p>
            <p>KEGG ID: C00288</p>
            <p>FORMULA: CHO3</p>
            <p>CHARGE: -1</p>
          </html>
        </notes>
      </species>
      <species id="M_hco3_m" name="HCO3-" compartment="Mitochondrion" hasOnlySubstanceUnits="false" boundaryCondition="false" constant="false" fbc:charge="-1" fbc:chemicalFormula="CHO3">
        <notes>
          <html xmlns="http://www.w3.org/1999/xhtml">
            <p>RECON2: hco3</p>
            <p>KEGG ID: C00288</p>
            <p>FORMULA: CHO3</p>
            <p>CHARGE: -1</p>
          </html>
        </notes>
      </species>
      <species id="M_hcys_L_c" name="Homocysteine" compartment="Cytosol" hasOnlySubstanceUnits="false" boundaryCondition="false" constant="false" fbc:charge="0" fbc:chemicalFormula="C4H9NO2S">
        <notes>
          <html xmlns="http://www.w3.org/1999/xhtml">
            <p>RECON2: hcys_L</p>
            <p>KEGG ID: C05330</p>
            <p>FORMULA: C4H9NO2S</p>
            <p>CHARGE: 0</p>
          </html>
        </notes>
      </species>
      <species id="M_hdca_c" name="Hexadecanoic acid" compartment="Cytosol" hasOnlySubstanceUnits="false" boundaryCondition="false" constant="false" fbc:charge="-1" fbc:chemicalFormula="C16H31O2">
        <notes>
          <html xmlns="http://www.w3.org/1999/xhtml">
            <p>RECON2: hdca</p>
            <p>KEGG ID: C00249</p>
            <p>FORMULA: C16H31O2</p>
            <p>CHARGE: -1</p>
          </html>
        </notes>
      </species>
      <species id="M_hdca_e" name="Hexadecanoic acid" compartment="External" hasOnlySubstanceUnits="false" boundaryCondition="false" constant="false" fbc:charge="-1" fbc:chemicalFormula="C16H31O2">
        <notes>
          <html xmlns="http://www.w3.org/1999/xhtml">
            <p>RECON2: hdca</p>
            <p>KEGG ID: C00249</p>
            <p>FORMULA: C16H31O2</p>
            <p>CHARGE: -1</p>
          </html>
        </notes>
      </species>
      <species id="M_hdca_m" name="Hexadecanoic acid" compartment="Mitochondrion" hasOnlySubstanceUnits="false" boundaryCondition="false" constant="false" fbc:charge="-1" fbc:chemicalFormula="C16H31O2">
        <notes>
          <html xmlns="http://www.w3.org/1999/xhtml">
            <p>RECON2: hdca</p>
            <p>KEGG ID: C00249</p>
            <p>FORMULA: C16H31O2</p>
            <p>CHARGE: -1</p>
          </html>
        </notes>
      </species>
      <species id="M_hgentis_c" name="Homogentisate" compartment="Cytosol" hasOnlySubstanceUnits="false" boundaryCondition="false" constant="false" fbc:charge="-1" fbc:chemicalFormula="C8H7O4">
        <notes>
          <html xmlns="http://www.w3.org/1999/xhtml">
            <p>RECON2: hgentis</p>
            <p>KEGG ID: C00544</p>
            <p>FORMULA: C8H7O4</p>
            <p>CHARGE: -1</p>
          </html>
        </notes>
      </species>
      <species id="M_his_L_c" name="L-Histidine" compartment="Cytosol" hasOnlySubstanceUnits="false" boundaryCondition="false" constant="false" fbc:charge="0" fbc:chemicalFormula="C6H9N3O2">
        <notes>
          <html xmlns="http://www.w3.org/1999/xhtml">
            <p>RECON2: his_L</p>
            <p>KEGG ID: C00135</p>
            <p>FORMULA: C6H9N3O2</p>
            <p>CHARGE: 0</p>
          </html>
        </notes>
      </species>
      <species id="M_his_L_e" name="L-Histidine" compartment="External" hasOnlySubstanceUnits="false" boundaryCondition="false" constant="false" fbc:charge="0" fbc:chemicalFormula="C6H9N3O2">
        <notes>
          <html xmlns="http://www.w3.org/1999/xhtml">
            <p>RECON2: his_L</p>
            <p>KEGG ID: C00135</p>
            <p>FORMULA: C6H9N3O2</p>
            <p>CHARGE: 0</p>
          </html>
        </notes>
      </species>
      <species id="M_his_L_m" name="L-Histidine" compartment="Mitochondrion" hasOnlySubstanceUnits="false" boundaryCondition="false" constant="false" fbc:charge="0" fbc:chemicalFormula="C6H9N3O2">
        <notes>
          <html xmlns="http://www.w3.org/1999/xhtml">
            <p>RECON2: his_L</p>
            <p>KEGG ID: C00135</p>
            <p>FORMULA: C6H9N3O2</p>
            <p>CHARGE: 0</p>
          </html>
        </notes>
      </species>
      <species id="M_hLkynr_c" name="3-Hydroxy-L-kynurenine" compartment="Cytosol" hasOnlySubstanceUnits="false" boundaryCondition="false" constant="false" fbc:charge="0" fbc:chemicalFormula="C10H12N2O4">
        <notes>
          <html xmlns="http://www.w3.org/1999/xhtml">
            <p>RECON2: hLkynr</p>
            <p>KEGG ID: C03227</p>
            <p>FORMULA: C10H12N2O4</p>
            <p>CHARGE: 0</p>
          </html>
        </notes>
      </species>
      <species id="M_hmbil_c" name="Hydroxymethylbilane" compartment="Cytosol" hasOnlySubstanceUnits="false" boundaryCondition="false" constant="false" fbc:charge="-8" fbc:chemicalFormula="C40H38N4O17">
        <notes>
          <html xmlns="http://www.w3.org/1999/xhtml">
            <p>RECON2: hmbil</p>
            <p>KEGG ID: C01024</p>
            <p>FORMULA: C40H38N4O17</p>
            <p>CHARGE: -8</p>
          </html>
        </notes>
      </species>
      <species id="M_hmgcoa_m" name="(S)-3-Hydroxy-3-methylglutaryl-CoA" compartment="Mitochondrion" hasOnlySubstanceUnits="false" boundaryCondition="false" constant="false" fbc:charge="-5" fbc:chemicalFormula="C27H39N7O20P3S">
        <notes>
          <html xmlns="http://www.w3.org/1999/xhtml">
            <p>RECON2: hmgcoa</p>
            <p>KEGG ID: C00356</p>
            <p>FORMULA: C27H39N7O20P3S</p>
            <p>CHARGE: -5</p>
          </html>
        </notes>
      </species>
      <species id="M_ibcoa_m" name="2-Methylpropanoyl-CoA" compartment="Mitochondrion" hasOnlySubstanceUnits="false" boundaryCondition="false" constant="false" fbc:charge="-4" fbc:chemicalFormula="C25H38N7O17P3S">
        <notes>
          <html xmlns="http://www.w3.org/1999/xhtml">
            <p>RECON2: ibcoa</p>
            <p>KEGG ID: C00630</p>
            <p>FORMULA: C25H38N7O17P3S</p>
            <p>CHARGE: -4</p>
          </html>
        </notes>
      </species>
      <species id="M_icit_c" name="Isocitrate" compartment="Cytosol" hasOnlySubstanceUnits="false" boundaryCondition="false" constant="false" fbc:charge="-3" fbc:chemicalFormula="C6H5O7">
        <notes>
          <html xmlns="http://www.w3.org/1999/xhtml">
            <p>RECON2: icit</p>
            <p>KEGG ID: C00311</p>
            <p>FORMULA: C6H5O7</p>
            <p>CHARGE: -3</p>
          </html>
        </notes>
      </species>
      <species id="M_icit_e" name="Isocitrate" compartment="External" hasOnlySubstanceUnits="false" boundaryCondition="false" constant="false" fbc:charge="-3" fbc:chemicalFormula="C6H5O7">
        <notes>
          <html xmlns="http://www.w3.org/1999/xhtml">
            <p>RECON2: icit</p>
            <p>KEGG ID: C00311</p>
            <p>FORMULA: C6H5O7</p>
            <p>CHARGE: -3</p>
          </html>
        </notes>
      </species>
      <species id="M_icit_m" name="Isocitrate" compartment="Mitochondrion" hasOnlySubstanceUnits="false" boundaryCondition="false" constant="false" fbc:charge="-3" fbc:chemicalFormula="C6H5O7">
        <notes>
          <html xmlns="http://www.w3.org/1999/xhtml">
            <p>RECON2: icit</p>
            <p>KEGG ID: C00311</p>
            <p>FORMULA: C6H5O7</p>
            <p>CHARGE: -3</p>
          </html>
        </notes>
      </species>
      <species id="M_ile_L_c" name="L-Isoleucine" compartment="Cytosol" hasOnlySubstanceUnits="false" boundaryCondition="false" constant="false" fbc:charge="0" fbc:chemicalFormula="C6H13NO2">
        <notes>
          <html xmlns="http://www.w3.org/1999/xhtml">
            <p>RECON2: ile_L</p>
            <p>KEGG ID: C00407</p>
            <p>FORMULA: C6H13NO2</p>
            <p>CHARGE: 0</p>
          </html>
        </notes>
      </species>
      <species id="M_ile_L_e" name="L-Isoleucine" compartment="External" hasOnlySubstanceUnits="false" boundaryCondition="false" constant="false" fbc:charge="0" fbc:chemicalFormula="C6H13NO2">
        <notes>
          <html xmlns="http://www.w3.org/1999/xhtml">
            <p>RECON2: ile_L</p>
            <p>KEGG ID: C00407</p>
            <p>FORMULA: C6H13NO2</p>
            <p>CHARGE: 0</p>
          </html>
        </notes>
      </species>
      <species id="M_ile_L_m" name="L-Isoleucine" compartment="Mitochondrion" hasOnlySubstanceUnits="false" boundaryCondition="false" constant="false" fbc:charge="0" fbc:chemicalFormula="C6H13NO2">
        <notes>
          <html xmlns="http://www.w3.org/1999/xhtml">
            <p>RECON2: ile_L</p>
            <p>KEGG ID: C00407</p>
            <p>FORMULA: C6H13NO2</p>
            <p>CHARGE: 0</p>
          </html>
        </notes>
      </species>
      <species id="M_imp_c" name="IMP" compartment="Cytosol" hasOnlySubstanceUnits="false" boundaryCondition="false" constant="false" fbc:charge="-2" fbc:chemicalFormula="C10H11N4O8P">
        <notes>
          <html xmlns="http://www.w3.org/1999/xhtml">
            <p>RECON2: imp</p>
            <p>KEGG ID: C00130</p>
            <p>FORMULA: C10H11N4O8P</p>
            <p>CHARGE: -2</p>
          </html>
        </notes>
      </species>
      <species id="M_ivcoa_m" name="3-Methylbutanoyl-CoA" compartment="Mitochondrion" hasOnlySubstanceUnits="false" boundaryCondition="false" constant="false" fbc:charge="-4" fbc:chemicalFormula="C26H40N7O17P3S">
        <notes>
          <html xmlns="http://www.w3.org/1999/xhtml">
            <p>RECON2: ivcoa</p>
            <p>KEGG ID: C02939</p>
            <p>FORMULA: C26H40N7O17P3S</p>
            <p>CHARGE: -4</p>
          </html>
        </notes>
      </species>
      <species id="M_L2aadp_c" name="L-2-Aminoadipate" compartment="Cytosol" hasOnlySubstanceUnits="false" boundaryCondition="false" constant="false" fbc:charge="-1" fbc:chemicalFormula="C6H10NO4">
        <notes>
          <html xmlns="http://www.w3.org/1999/xhtml">
            <p>RECON2: L2aadp</p>
            <p>KEGG ID: C00956</p>
            <p>FORMULA: C6H10NO4</p>
            <p>CHARGE: -1</p>
          </html>
        </notes>
      </species>
      <species id="M_L2aadp_m" name="L-2-Aminoadipate" compartment="Mitochondrion" hasOnlySubstanceUnits="false" boundaryCondition="false" constant="false" fbc:charge="-1" fbc:chemicalFormula="C6H10NO4">
        <notes>
          <html xmlns="http://www.w3.org/1999/xhtml">
            <p>RECON2: L2aadp</p>
            <p>KEGG ID: C00956</p>
            <p>FORMULA: C6H10NO4</p>
            <p>CHARGE: -1</p>
          </html>
        </notes>
      </species>
      <species id="M_L2aadp6sa_c" name="L-2-Aminoadipate 6-semialdehyde" compartment="Cytosol" hasOnlySubstanceUnits="false" boundaryCondition="false" constant="false" fbc:charge="0" fbc:chemicalFormula="C6H11NO3">
        <notes>
          <html xmlns="http://www.w3.org/1999/xhtml">
            <p>RECON2: L2aadp6sa</p>
            <p>KEGG ID: C04076</p>
            <p>FORMULA: C6H11NO3</p>
            <p>CHARGE: 0</p>
          </html>
        </notes>
      </species>
      <species id="M_L2aadp6sa_m" name="L-2-Aminoadipate 6-semialdehyde" compartment="Mitochondrion" hasOnlySubstanceUnits="false" boundaryCondition="false" constant="false" fbc:charge="0" fbc:chemicalFormula="C6H11NO3">
        <notes>
          <html xmlns="http://www.w3.org/1999/xhtml">
            <p>RECON2: L2aadp6sa</p>
            <p>KEGG ID: C04076</p>
            <p>FORMULA: C6H11NO3</p>
            <p>CHARGE: 0</p>
          </html>
        </notes>
      </species>
      <species id="M_lac_D_m" name="(R)-Lactate" compartment="Mitochondrion" hasOnlySubstanceUnits="false" boundaryCondition="false" constant="false" fbc:charge="-1" fbc:chemicalFormula="C3H5O3">
        <notes>
          <html xmlns="http://www.w3.org/1999/xhtml">
            <p>RECON2: lac_D</p>
            <p>KEGG ID: C00256</p>
            <p>FORMULA: C3H5O3</p>
            <p>CHARGE: -1</p>
          </html>
        </notes>
      </species>
      <species id="M_lac_L_c" name="(S)-Lactate" compartment="Cytosol" hasOnlySubstanceUnits="false" boundaryCondition="false" constant="false" fbc:charge="-1" fbc:chemicalFormula="C3H5O3">
        <notes>
          <html xmlns="http://www.w3.org/1999/xhtml">
            <p>RECON2: lac_L</p>
            <p>KEGG ID: C00186</p>
            <p>FORMULA: C3H5O3</p>
            <p>CHARGE: -1</p>
          </html>
        </notes>
      </species>
      <species id="M_lac_L_e" name="(S)-Lactate" compartment="External" hasOnlySubstanceUnits="false" boundaryCondition="false" constant="false" fbc:charge="-1" fbc:chemicalFormula="C3H5O3">
        <notes>
          <html xmlns="http://www.w3.org/1999/xhtml">
            <p>RECON2: lac_L</p>
            <p>KEGG ID: C00186</p>
            <p>FORMULA: C3H5O3</p>
            <p>CHARGE: -1</p>
          </html>
        </notes>
      </species>
      <species id="M_leu_L_c" name="L-Leucine" compartment="Cytosol" hasOnlySubstanceUnits="false" boundaryCondition="false" constant="false" fbc:charge="0" fbc:chemicalFormula="C6H13NO2">
        <notes>
          <html xmlns="http://www.w3.org/1999/xhtml">
            <p>RECON2: leu_L</p>
            <p>KEGG ID: C00123</p>
            <p>FORMULA: C6H13NO2</p>
            <p>CHARGE: 0</p>
          </html>
        </notes>
      </species>
      <species id="M_leu_L_e" name="L-Leucine" compartment="External" hasOnlySubstanceUnits="false" boundaryCondition="false" constant="false" fbc:charge="0" fbc:chemicalFormula="C6H13NO2">
        <notes>
          <html xmlns="http://www.w3.org/1999/xhtml">
            <p>RECON2: leu_L</p>
            <p>KEGG ID: C00123</p>
            <p>FORMULA: C6H13NO2</p>
            <p>CHARGE: 0</p>
          </html>
        </notes>
      </species>
      <species id="M_leu_L_m" name="L-Leucine" compartment="Mitochondrion" hasOnlySubstanceUnits="false" boundaryCondition="false" constant="false" fbc:charge="0" fbc:chemicalFormula="C6H13NO2">
        <notes>
          <html xmlns="http://www.w3.org/1999/xhtml">
            <p>RECON2: leu_L</p>
            <p>KEGG ID: C00123</p>
            <p>FORMULA: C6H13NO2</p>
            <p>CHARGE: 0</p>
          </html>
        </notes>
      </species>
      <species id="M_Lfmkynr_c" name="L-Formylkynurenine" compartment="Cytosol" hasOnlySubstanceUnits="false" boundaryCondition="false" constant="false" fbc:charge="0" fbc:chemicalFormula="C11H12N2O4">
        <notes>
          <html xmlns="http://www.w3.org/1999/xhtml">
            <p>RECON2: Lfmkynr</p>
            <p>KEGG ID: C02700</p>
            <p>FORMULA: C11H12N2O4</p>
            <p>CHARGE: 0</p>
          </html>
        </notes>
      </species>
      <species id="M_lgt_S_m" name="(R)-S-Lactoylglutathione" compartment="Mitochondrion" hasOnlySubstanceUnits="false" boundaryCondition="false" constant="false" fbc:charge="-1" fbc:chemicalFormula="C13H20N3O8S">
        <notes>
          <html xmlns="http://www.w3.org/1999/xhtml">
            <p>RECON2: lgt_S</p>
            <p>KEGG ID: C03451</p>
            <p>FORMULA: C13H20N3O8S</p>
            <p>CHARGE: -1</p>
          </html>
        </notes>
      </species>
      <species id="M_Lkynr_c" name="L-Kynurenine" compartment="Cytosol" hasOnlySubstanceUnits="false" boundaryCondition="false" constant="false" fbc:charge="0" fbc:chemicalFormula="C10H12N2O3">
        <notes>
          <html xmlns="http://www.w3.org/1999/xhtml">
            <p>RECON2: Lkynr</p>
            <p>KEGG ID: C00328</p>
            <p>FORMULA: C10H12N2O3</p>
            <p>CHARGE: 0</p>
          </html>
        </notes>
      </species>
      <species id="M_Lpipecol_c" name="L-Pipecolate" compartment="Cytosol" hasOnlySubstanceUnits="false" boundaryCondition="false" constant="false" fbc:charge="0" fbc:chemicalFormula="C6H11NO2">
        <notes>
          <html xmlns="http://www.w3.org/1999/xhtml">
            <p>RECON2: Lpipecol</p>
            <p>KEGG ID: C00408</p>
            <p>FORMULA: C6H11NO2</p>
            <p>CHARGE: 0</p>
          </html>
        </notes>
      </species>
      <species id="M_lpro_m" name="Lipoylprotein" compartment="Mitochondrion" hasOnlySubstanceUnits="false" boundaryCondition="false" constant="false" fbc:charge="0" fbc:chemicalFormula="C8H14NOS2R">
        <notes>
          <html xmlns="http://www.w3.org/1999/xhtml">
            <p>RECON2: lpro</p>
            <p>KEGG ID: C02051</p>
            <p>FORMULA: C8H14NOS2R</p>
            <p>CHARGE: 0</p>
          </html>
        </notes>
      </species>
      <species id="M_lys_L_c" name="L-Lysine" compartment="Cytosol" hasOnlySubstanceUnits="false" boundaryCondition="false" constant="false" fbc:charge="1" fbc:chemicalFormula="C6H15N2O2">
        <notes>
          <html xmlns="http://www.w3.org/1999/xhtml">
            <p>RECON2: lys_L</p>
            <p>KEGG ID: C00047</p>
            <p>FORMULA: C6H15N2O2</p>
            <p>CHARGE: 1</p>
          </html>
        </notes>
      </species>
      <species id="M_lys_L_e" name="L-Lysine" compartment="External" hasOnlySubstanceUnits="false" boundaryCondition="false" constant="false" fbc:charge="1" fbc:chemicalFormula="C6H15N2O2">
        <notes>
          <html xmlns="http://www.w3.org/1999/xhtml">
            <p>RECON2: lys_L</p>
            <p>KEGG ID: C00047</p>
            <p>FORMULA: C6H15N2O2</p>
            <p>CHARGE: 1</p>
          </html>
        </notes>
      </species>
      <species id="M_lys_L_m" name="L-Lysine" compartment="Mitochondrion" hasOnlySubstanceUnits="false" boundaryCondition="false" constant="false" fbc:charge="1" fbc:chemicalFormula="C6H15N2O2">
        <notes>
          <html xmlns="http://www.w3.org/1999/xhtml">
            <p>RECON2: lys_L</p>
            <p>KEGG ID: C00047</p>
            <p>FORMULA: C6H15N2O2</p>
            <p>CHARGE: 1</p>
          </html>
        </notes>
      </species>
      <species id="M_mal_L_c" name="(S)-Malate" compartment="Cytosol" hasOnlySubstanceUnits="false" boundaryCondition="false" constant="false" fbc:charge="-2" fbc:chemicalFormula="C4H4O5">
        <notes>
          <html xmlns="http://www.w3.org/1999/xhtml">
            <p>RECON2: mal_L</p>
            <p>KEGG ID: C00149</p>
            <p>FORMULA: C4H4O5</p>
            <p>CHARGE: -2</p>
          </html>
        </notes>
      </species>
      <species id="M_mal_L_e" name="(S)-Malate" compartment="External" hasOnlySubstanceUnits="false" boundaryCondition="false" constant="false" fbc:charge="-2" fbc:chemicalFormula="C4H4O5">
        <notes>
          <html xmlns="http://www.w3.org/1999/xhtml">
            <p>RECON2: mal_L</p>
            <p>KEGG ID: C00149</p>
            <p>FORMULA: C4H4O5</p>
            <p>CHARGE: -2</p>
          </html>
        </notes>
      </species>
      <species id="M_mal_L_m" name="(S)-Malate" compartment="Mitochondrion" hasOnlySubstanceUnits="false" boundaryCondition="false" constant="false" fbc:charge="-2" fbc:chemicalFormula="C4H4O5">
        <notes>
          <html xmlns="http://www.w3.org/1999/xhtml">
            <p>RECON2: mal_L</p>
            <p>KEGG ID: C00149</p>
            <p>FORMULA: C4H4O5</p>
            <p>CHARGE: -2</p>
          </html>
        </notes>
      </species>
      <species id="M_mercplac_c" name="3-Mercaptolactate" compartment="Cytosol" hasOnlySubstanceUnits="false" boundaryCondition="false" constant="false" fbc:charge="-1" fbc:chemicalFormula="C3H5O3S">
        <notes>
          <html xmlns="http://www.w3.org/1999/xhtml">
            <p>RECON2: mercplac</p>
            <p>KEGG ID: C05823</p>
            <p>FORMULA: C3H5O3S</p>
            <p>CHARGE: -1</p>
          </html>
        </notes>
      </species>
      <species id="M_mercplac_e" name="3-Mercaptolactate" compartment="External" hasOnlySubstanceUnits="false" boundaryCondition="false" constant="false" fbc:charge="-1" fbc:chemicalFormula="C3H5O3S">
        <notes>
          <html xmlns="http://www.w3.org/1999/xhtml">
            <p>RECON2: mercplac</p>
            <p>KEGG ID: C05823</p>
            <p>FORMULA: C3H5O3S</p>
            <p>CHARGE: -1</p>
          </html>
        </notes>
      </species>
      <species id="M_mercppyr_c" name="Mercaptopyruvate" compartment="Cytosol" hasOnlySubstanceUnits="false" boundaryCondition="false" constant="false" fbc:charge="-1" fbc:chemicalFormula="C3H3O3S">
        <notes>
          <html xmlns="http://www.w3.org/1999/xhtml">
            <p>RECON2: mercppyr</p>
            <p>KEGG ID: C00957</p>
            <p>FORMULA: C3H3O3S</p>
            <p>CHARGE: -1</p>
          </html>
        </notes>
      </species>
      <species id="M_mercppyr_m" name="Mercaptopyruvate" compartment="Mitochondrion" hasOnlySubstanceUnits="false" boundaryCondition="false" constant="false" fbc:charge="-1" fbc:chemicalFormula="C3H3O3S">
        <notes>
          <html xmlns="http://www.w3.org/1999/xhtml">
            <p>RECON2: mercppyr</p>
            <p>KEGG ID: C00957</p>
            <p>FORMULA: C3H3O3S</p>
            <p>CHARGE: -1</p>
          </html>
        </notes>
      </species>
      <species id="M_met_L_c" name="L-Methionine" compartment="Cytosol" hasOnlySubstanceUnits="false" boundaryCondition="false" constant="false" fbc:charge="0" fbc:chemicalFormula="C5H11NO2S">
        <notes>
          <html xmlns="http://www.w3.org/1999/xhtml">
            <p>RECON2: met_L</p>
            <p>KEGG ID: C00073</p>
            <p>FORMULA: C5H11NO2S</p>
            <p>CHARGE: 0</p>
          </html>
        </notes>
      </species>
      <species id="M_met_L_e" name="L-Methionine" compartment="External" hasOnlySubstanceUnits="false" boundaryCondition="false" constant="false" fbc:charge="0" fbc:chemicalFormula="C5H11NO2S">
        <notes>
          <html xmlns="http://www.w3.org/1999/xhtml">
            <p>RECON2: met_L</p>
            <p>KEGG ID: C00073</p>
            <p>FORMULA: C5H11NO2S</p>
            <p>CHARGE: 0</p>
          </html>
        </notes>
      </species>
      <species id="M_met_L_m" name="L-Methionine" compartment="Mitochondrion" hasOnlySubstanceUnits="false" boundaryCondition="false" constant="false" fbc:charge="0" fbc:chemicalFormula="C5H11NO2S">
        <notes>
          <html xmlns="http://www.w3.org/1999/xhtml">
            <p>RECON2: met_L</p>
            <p>KEGG ID: C00073</p>
            <p>FORMULA: C5H11NO2S</p>
            <p>CHARGE: 0</p>
          </html>
        </notes>
      </species>
      <species id="M_methf_c" name="5,10-Methenyltetrahydrofolate" compartment="Cytosol" hasOnlySubstanceUnits="false" boundaryCondition="false" constant="false" fbc:charge="-1" fbc:chemicalFormula="C20H20N7O6">
        <notes>
          <html xmlns="http://www.w3.org/1999/xhtml">
            <p>RECON2: methf</p>
            <p>KEGG ID: C00445</p>
            <p>FORMULA: C20H20N7O6</p>
            <p>CHARGE: -1</p>
          </html>
        </notes>
      </species>
      <species id="M_methf_m" name="5,10-Methenyltetrahydrofolate" compartment="Mitochondrion" hasOnlySubstanceUnits="false" boundaryCondition="false" constant="false" fbc:charge="-1" fbc:chemicalFormula="C20H20N7O6">
        <notes>
          <html xmlns="http://www.w3.org/1999/xhtml">
            <p>RECON2: methf</p>
            <p>KEGG ID: C00445</p>
            <p>FORMULA: C20H20N7O6</p>
            <p>CHARGE: -1</p>
          </html>
        </notes>
      </species>
      <species id="M_mlthf_c" name="5,10-Methylenetetrahydrofolate" compartment="Cytosol" hasOnlySubstanceUnits="false" boundaryCondition="false" constant="false" fbc:charge="-2" fbc:chemicalFormula="C20H21N7O6">
        <notes>
          <html xmlns="http://www.w3.org/1999/xhtml">
            <p>RECON2: mlthf</p>
            <p>KEGG ID: C00143</p>
            <p>FORMULA: C20H21N7O6</p>
            <p>CHARGE: -2</p>
          </html>
        </notes>
      </species>
      <species id="M_mlthf_m" name="5,10-Methylenetetrahydrofolate" compartment="Mitochondrion" hasOnlySubstanceUnits="false" boundaryCondition="false" constant="false" fbc:charge="-2" fbc:chemicalFormula="C20H21N7O6">
        <notes>
          <html xmlns="http://www.w3.org/1999/xhtml">
            <p>RECON2: mlthf</p>
            <p>KEGG ID: C00143</p>
            <p>FORMULA: C20H21N7O6</p>
            <p>CHARGE: -2</p>
          </html>
        </notes>
      </species>
      <species id="M_mmcoa_R_m" name="(R)-Methylmalonyl-CoA" compartment="Mitochondrion" hasOnlySubstanceUnits="false" boundaryCondition="false" constant="false" fbc:charge="-5" fbc:chemicalFormula="C25H35N7O19P3S">
        <notes>
          <html xmlns="http://www.w3.org/1999/xhtml">
            <p>RECON2: mmcoa_R</p>
            <p>KEGG ID: C01213</p>
            <p>FORMULA: C25H35N7O19P3S</p>
            <p>CHARGE: -5</p>
          </html>
        </notes>
      </species>
      <species id="M_mmcoa_S_m" name="(S)-Methylmalonyl-CoA" compartment="Mitochondrion" hasOnlySubstanceUnits="false" boundaryCondition="false" constant="false" fbc:charge="-5" fbc:chemicalFormula="C25H35N7O19P3S">
        <notes>
          <html xmlns="http://www.w3.org/1999/xhtml">
            <p>RECON2: mmcoa_S</p>
            <p>KEGG ID: C00683</p>
            <p>FORMULA: C25H35N7O19P3S</p>
            <p>CHARGE: -5</p>
          </html>
        </notes>
      </species>
      <species id="M_msa_m" name="3-Oxopropanoate" compartment="Mitochondrion" hasOnlySubstanceUnits="false" boundaryCondition="false" constant="false" fbc:charge="-1" fbc:chemicalFormula="C3H3O3">
        <notes>
          <html xmlns="http://www.w3.org/1999/xhtml">
            <p>RECON2: msa</p>
            <p>KEGG ID: C00222</p>
            <p>FORMULA: C3H3O3</p>
            <p>CHARGE: -1</p>
          </html>
        </notes>
      </species>
      <species id="M_mthgxl_m" name="Methylglyoxal" compartment="Mitochondrion" hasOnlySubstanceUnits="false" boundaryCondition="false" constant="false" fbc:charge="0" fbc:chemicalFormula="C3H4O2">
        <notes>
          <html xmlns="http://www.w3.org/1999/xhtml">
            <p>RECON2: mthgxl</p>
            <p>KEGG ID: C00546</p>
            <p>FORMULA: C3H4O2</p>
            <p>CHARGE: 0</p>
          </html>
        </notes>
      </species>
      <species id="M_n4abutn_m" name="N4-Acetylaminobutanal" compartment="Mitochondrion" hasOnlySubstanceUnits="false" boundaryCondition="false" constant="false" fbc:charge="0" fbc:chemicalFormula="C6H11NO2">
        <notes>
          <html xmlns="http://www.w3.org/1999/xhtml">
            <p>RECON2: n4abutn</p>
            <p>KEGG ID: C05936</p>
            <p>FORMULA: C6H11NO2</p>
            <p>CHARGE: 0</p>
          </html>
        </notes>
      </species>
      <species id="M_nad_c" name="NAD" compartment="Cytosol" hasOnlySubstanceUnits="false" boundaryCondition="false" constant="false" fbc:charge="-1" fbc:chemicalFormula="C21H26N7O14P2">
        <notes>
          <html xmlns="http://www.w3.org/1999/xhtml">
            <p>RECON2: nad</p>
            <p>KEGG ID: C00003</p>
            <p>FORMULA: C21H26N7O14P2</p>
            <p>CHARGE: -1</p>
          </html>
        </notes>
      </species>
      <species id="M_nad_e" name="NAD" compartment="External" hasOnlySubstanceUnits="false" boundaryCondition="false" constant="false" fbc:charge="-1" fbc:chemicalFormula="C21H26N7O14P2">
        <notes>
          <html xmlns="http://www.w3.org/1999/xhtml">
            <p>RECON2: nad</p>
            <p>KEGG ID: C00003</p>
            <p>FORMULA: C21H26N7O14P2</p>
            <p>CHARGE: -1</p>
          </html>
        </notes>
      </species>
      <species id="M_nad_m" name="NAD" compartment="Mitochondrion" hasOnlySubstanceUnits="false" boundaryCondition="false" constant="false" fbc:charge="-1" fbc:chemicalFormula="C21H26N7O14P2">
        <notes>
          <html xmlns="http://www.w3.org/1999/xhtml">
            <p>RECON2: nad</p>
            <p>KEGG ID: C00003</p>
            <p>FORMULA: C21H26N7O14P2</p>
            <p>CHARGE: -1</p>
          </html>
        </notes>
      </species>
      <species id="M_nadh_c" name="NADH" compartment="Cytosol" hasOnlySubstanceUnits="false" boundaryCondition="false" constant="false" fbc:charge="-2" fbc:chemicalFormula="C21H27N7O14P2">
        <notes>
          <html xmlns="http://www.w3.org/1999/xhtml">
            <p>RECON2: nadh</p>
            <p>KEGG ID: C00004</p>
            <p>FORMULA: C21H27N7O14P2</p>
            <p>CHARGE: -2</p>
          </html>
        </notes>
      </species>
      <species id="M_nadh_e" name="NADH" compartment="External" hasOnlySubstanceUnits="false" boundaryCondition="false" constant="false" fbc:charge="-2" fbc:chemicalFormula="C21H27N7O14P2">
        <notes>
          <html xmlns="http://www.w3.org/1999/xhtml">
            <p>RECON2: nadh</p>
            <p>KEGG ID: C00004</p>
            <p>FORMULA: C21H27N7O14P2</p>
            <p>CHARGE: -2</p>
          </html>
        </notes>
      </species>
      <species id="M_nadh_m" name="NADH" compartment="Mitochondrion" hasOnlySubstanceUnits="false" boundaryCondition="false" constant="false" fbc:charge="-2" fbc:chemicalFormula="C21H27N7O14P2">
        <notes>
          <html xmlns="http://www.w3.org/1999/xhtml">
            <p>RECON2: nadh</p>
            <p>KEGG ID: C00004</p>
            <p>FORMULA: C21H27N7O14P2</p>
            <p>CHARGE: -2</p>
          </html>
        </notes>
      </species>
      <species id="M_nadp_c" name="NADP" compartment="Cytosol" hasOnlySubstanceUnits="false" boundaryCondition="false" constant="false" fbc:charge="-3" fbc:chemicalFormula="C21H25N7O17P3">
        <notes>
          <html xmlns="http://www.w3.org/1999/xhtml">
            <p>RECON2: nadp</p>
            <p>KEGG ID: C00006</p>
            <p>FORMULA: C21H25N7O17P3</p>
            <p>CHARGE: -3</p>
          </html>
        </notes>
      </species>
      <species id="M_nadp_m" name="NADP" compartment="Mitochondrion" hasOnlySubstanceUnits="false" boundaryCondition="false" constant="false" fbc:charge="-3" fbc:chemicalFormula="C21H25N7O17P3">
        <notes>
          <html xmlns="http://www.w3.org/1999/xhtml">
            <p>RECON2: nadp</p>
            <p>KEGG ID: C00006</p>
            <p>FORMULA: C21H25N7O17P3</p>
            <p>CHARGE: -3</p>
          </html>
        </notes>
      </species>
      <species id="M_nadph_c" name="NADPH" compartment="Cytosol" hasOnlySubstanceUnits="false" boundaryCondition="false" constant="false" fbc:charge="-4" fbc:chemicalFormula="C21H26N7O17P3">
        <notes>
          <html xmlns="http://www.w3.org/1999/xhtml">
            <p>RECON2: nadph</p>
            <p>KEGG ID: C00005</p>
            <p>FORMULA: C21H26N7O17P3</p>
            <p>CHARGE: -4</p>
          </html>
        </notes>
      </species>
      <species id="M_nadph_m" name="NADPH" compartment="Mitochondrion" hasOnlySubstanceUnits="false" boundaryCondition="false" constant="false" fbc:charge="-4" fbc:chemicalFormula="C21H26N7O17P3">
        <notes>
          <html xmlns="http://www.w3.org/1999/xhtml">
            <p>RECON2: nadph</p>
            <p>KEGG ID: C00005</p>
            <p>FORMULA: C21H26N7O17P3</p>
            <p>CHARGE: -4</p>
          </html>
        </notes>
      </species>
      <species id="M_nh4_c" name="Ammonia" compartment="Cytosol" hasOnlySubstanceUnits="false" boundaryCondition="false" constant="false" fbc:charge="1" fbc:chemicalFormula="H4N">
        <notes>
          <html xmlns="http://www.w3.org/1999/xhtml">
            <p>RECON2: nh4</p>
            <p>KEGG ID: C00014</p>
            <p>FORMULA: H4N</p>
            <p>CHARGE: 1</p>
          </html>
        </notes>
      </species>
      <species id="M_nh4_e" name="Ammonia" compartment="External" hasOnlySubstanceUnits="false" boundaryCondition="false" constant="false" fbc:charge="1" fbc:chemicalFormula="H4N">
        <notes>
          <html xmlns="http://www.w3.org/1999/xhtml">
            <p>RECON2: nh4</p>
            <p>KEGG ID: C00014</p>
            <p>FORMULA: H4N</p>
            <p>CHARGE: 1</p>
          </html>
        </notes>
      </species>
      <species id="M_nh4_m" name="Ammonia" compartment="Mitochondrion" hasOnlySubstanceUnits="false" boundaryCondition="false" constant="false" fbc:charge="1" fbc:chemicalFormula="H4N">
        <notes>
          <html xmlns="http://www.w3.org/1999/xhtml">
            <p>RECON2: nh4</p>
            <p>KEGG ID: C00014</p>
            <p>FORMULA: H4N</p>
            <p>CHARGE: 1</p>
          </html>
        </notes>
      </species>
      <species id="M_no_c" name="Nitric oxide" compartment="Cytosol" hasOnlySubstanceUnits="false" boundaryCondition="false" constant="false" fbc:charge="0" fbc:chemicalFormula="NO">
        <notes>
          <html xmlns="http://www.w3.org/1999/xhtml">
            <p>RECON2: no</p>
            <p>KEGG ID: C00533</p>
            <p>FORMULA: NO</p>
            <p>CHARGE: 0</p>
          </html>
        </notes>
      </species>
      <species id="M_no_e" name="Nitric oxide" compartment="External" hasOnlySubstanceUnits="false" boundaryCondition="false" constant="false" fbc:charge="0" fbc:chemicalFormula="NO">
        <notes>
          <html xmlns="http://www.w3.org/1999/xhtml">
            <p>RECON2: no</p>
            <p>KEGG ID: C00533</p>
            <p>FORMULA: NO</p>
            <p>CHARGE: 0</p>
          </html>
        </notes>
      </species>
      <species id="M_nwharg_c" name="N(omega)-Hydroxyarginine" compartment="Cytosol" hasOnlySubstanceUnits="false" boundaryCondition="false" constant="false" fbc:charge="1" fbc:chemicalFormula="C6H15N4O3">
        <notes>
          <html xmlns="http://www.w3.org/1999/xhtml">
            <p>RECON2: nwharg</p>
            <p>KEGG ID: C05933</p>
            <p>FORMULA: C6H15N4O3</p>
            <p>CHARGE: 1</p>
          </html>
        </notes>
      </species>
      <species id="M_o2_c" name="Oxygen" compartment="Cytosol" hasOnlySubstanceUnits="false" boundaryCondition="false" constant="false" fbc:charge="0" fbc:chemicalFormula="O2">
        <notes>
          <html xmlns="http://www.w3.org/1999/xhtml">
            <p>RECON2: o2</p>
            <p>KEGG ID: C00007</p>
            <p>FORMULA: O2</p>
            <p>CHARGE: 0</p>
          </html>
        </notes>
      </species>
      <species id="M_o2_e" name="Oxygen" compartment="External" hasOnlySubstanceUnits="false" boundaryCondition="false" constant="false" fbc:charge="0" fbc:chemicalFormula="O2">
        <notes>
          <html xmlns="http://www.w3.org/1999/xhtml">
            <p>RECON2: o2</p>
            <p>KEGG ID: C00007</p>
            <p>FORMULA: O2</p>
            <p>CHARGE: 0</p>
          </html>
        </notes>
      </species>
      <species id="M_o2_m" name="Oxygen" compartment="Mitochondrion" hasOnlySubstanceUnits="false" boundaryCondition="false" constant="false" fbc:charge="0" fbc:chemicalFormula="O2">
        <notes>
          <html xmlns="http://www.w3.org/1999/xhtml">
            <p>RECON2: o2</p>
            <p>KEGG ID: C00007</p>
            <p>FORMULA: O2</p>
            <p>CHARGE: 0</p>
          </html>
        </notes>
      </species>
      <species id="M_o2s_m" name="O2.-" compartment="Mitochondrion" hasOnlySubstanceUnits="false" boundaryCondition="false" constant="false" fbc:charge="-1" fbc:chemicalFormula="O2">
        <notes>
          <html xmlns="http://www.w3.org/1999/xhtml">
            <p>RECON2: o2s</p>
            <p>KEGG ID: C00704</p>
            <p>FORMULA: O2</p>
            <p>CHARGE: -1</p>
          </html>
        </notes>
      </species>
      <species id="M_oaa_c" name="Oxaloacetate" compartment="Cytosol" hasOnlySubstanceUnits="false" boundaryCondition="false" constant="false" fbc:charge="-2" fbc:chemicalFormula="C4H2O5">
        <notes>
          <html xmlns="http://www.w3.org/1999/xhtml">
            <p>RECON2: oaa</p>
            <p>KEGG ID: C00036</p>
            <p>FORMULA: C4H2O5</p>
            <p>CHARGE: -2</p>
          </html>
        </notes>
      </species>
      <species id="M_oaa_e" name="Oxaloacetate" compartment="External" hasOnlySubstanceUnits="false" boundaryCondition="false" constant="false" fbc:charge="-2" fbc:chemicalFormula="C4H2O5">
        <notes>
          <html xmlns="http://www.w3.org/1999/xhtml">
            <p>RECON2: oaa</p>
            <p>KEGG ID: C00036</p>
            <p>FORMULA: C4H2O5</p>
            <p>CHARGE: -2</p>
          </html>
        </notes>
      </species>
      <species id="M_oaa_m" name="Oxaloacetate" compartment="Mitochondrion" hasOnlySubstanceUnits="false" boundaryCondition="false" constant="false" fbc:charge="-2" fbc:chemicalFormula="C4H2O5">
        <notes>
          <html xmlns="http://www.w3.org/1999/xhtml">
            <p>RECON2: oaa</p>
            <p>KEGG ID: C00036</p>
            <p>FORMULA: C4H2O5</p>
            <p>CHARGE: -2</p>
          </html>
        </notes>
      </species>
      <species id="M_occoa_m" name="Octanoyl-CoA" compartment="Mitochondrion" hasOnlySubstanceUnits="false" boundaryCondition="false" constant="false" fbc:charge="-4" fbc:chemicalFormula="C29H46N7O17P3S">
        <notes>
          <html xmlns="http://www.w3.org/1999/xhtml">
            <p>RECON2: occoa</p>
            <p>KEGG ID: C01944</p>
            <p>FORMULA: C29H46N7O17P3S</p>
            <p>CHARGE: -4</p>
          </html>
        </notes>
      </species>
      <species id="M_orn_c" name="L-Ornithine" compartment="Cytosol" hasOnlySubstanceUnits="false" boundaryCondition="false" constant="false" fbc:charge="1" fbc:chemicalFormula="C5H13N2O2">
        <notes>
          <html xmlns="http://www.w3.org/1999/xhtml">
            <p>RECON2: orn</p>
            <p>KEGG ID: C00077</p>
            <p>FORMULA: C5H13N2O2</p>
            <p>CHARGE: 1</p>
          </html>
        </notes>
      </species>
      <species id="M_orn_m" name="L-Ornithine" compartment="Mitochondrion" hasOnlySubstanceUnits="false" boundaryCondition="false" constant="false" fbc:charge="1" fbc:chemicalFormula="C5H13N2O2">
        <notes>
          <html xmlns="http://www.w3.org/1999/xhtml">
            <p>RECON2: orn</p>
            <p>KEGG ID: C00077</p>
            <p>FORMULA: C5H13N2O2</p>
            <p>CHARGE: 1</p>
          </html>
        </notes>
      </species>
      <species id="M_pa_hs_m" name="Phosphatidate" compartment="Mitochondrion" hasOnlySubstanceUnits="false" boundaryCondition="false" constant="false" fbc:charge="-2" fbc:chemicalFormula="C5H7O8PR2">
        <notes>
          <html xmlns="http://www.w3.org/1999/xhtml">
            <p>RECON2: pa_hs</p>
            <p>KEGG ID: C00416</p>
            <p>FORMULA: C5H7O8PR2</p>
            <p>CHARGE: -2</p>
          </html>
        </notes>
      </species>
      <species id="M_pchol_hs_c" name="Phosphatidylcholine" compartment="Cytosol" hasOnlySubstanceUnits="false" boundaryCondition="false" constant="false" fbc:charge="0" fbc:chemicalFormula="C10H18NO8PR2">
        <notes>
          <html xmlns="http://www.w3.org/1999/xhtml">
            <p>RECON2: pchol_hs</p>
            <p>KEGG ID: C00157</p>
            <p>FORMULA: C10H18NO8PR2</p>
            <p>CHARGE: 0</p>
          </html>
        </notes>
      </species>
      <species id="M_pchol_hs_e" name="Phosphatidylcholine" compartment="External" hasOnlySubstanceUnits="false" boundaryCondition="false" constant="false" fbc:charge="0" fbc:chemicalFormula="C10H18NO8PR2">
        <notes>
          <html xmlns="http://www.w3.org/1999/xhtml">
            <p>RECON2: pchol_hs</p>
            <p>KEGG ID: C00157</p>
            <p>FORMULA: C10H18NO8PR2</p>
            <p>CHARGE: 0</p>
          </html>
        </notes>
      </species>
      <species id="M_pchol_hs_m" name="Phosphatidylcholine" compartment="Mitochondrion" hasOnlySubstanceUnits="false" boundaryCondition="false" constant="false" fbc:charge="0" fbc:chemicalFormula="C10H18NO8PR2">
        <notes>
          <html xmlns="http://www.w3.org/1999/xhtml">
            <p>RECON2: pchol_hs</p>
            <p>KEGG ID: C00157</p>
            <p>FORMULA: C10H18NO8PR2</p>
            <p>CHARGE: 0</p>
          </html>
        </notes>
      </species>
      <species id="M_pcreat_c" name="Phosphocreatine" compartment="Cytosol" hasOnlySubstanceUnits="false" boundaryCondition="false" constant="false" fbc:charge="-1" fbc:chemicalFormula="C4H9N3O5P">
        <notes>
          <html xmlns="http://www.w3.org/1999/xhtml">
            <p>RECON2: pcreat</p>
            <p>KEGG ID: C02305</p>
            <p>FORMULA: C4H9N3O5P</p>
            <p>CHARGE: -1</p>
          </html>
        </notes>
      </species>
      <species id="M_pcreat_e" name="Phosphocreatine" compartment="External" hasOnlySubstanceUnits="false" boundaryCondition="false" constant="false" fbc:charge="-1" fbc:chemicalFormula="C4H9N3O5P">
        <notes>
          <html xmlns="http://www.w3.org/1999/xhtml">
            <p>RECON2: pcreat</p>
            <p>KEGG ID: C02305</p>
            <p>FORMULA: C4H9N3O5P</p>
            <p>CHARGE: -1</p>
          </html>
        </notes>
      </species>
      <species id="M_pcreat_m" name="Phosphocreatine" compartment="Mitochondrion" hasOnlySubstanceUnits="false" boundaryCondition="false" constant="false" fbc:charge="-1" fbc:chemicalFormula="C4H9N3O5P">
        <notes>
          <html xmlns="http://www.w3.org/1999/xhtml">
            <p>RECON2: pcreat</p>
            <p>KEGG ID: C02305</p>
            <p>FORMULA: C4H9N3O5P</p>
            <p>CHARGE: -1</p>
          </html>
        </notes>
      </species>
      <species id="M_pe_hs_c" name="Phosphatidylethanolamine" compartment="Cytosol" hasOnlySubstanceUnits="false" boundaryCondition="false" constant="false" fbc:charge="0" fbc:chemicalFormula="C7H12NO8PR2">
        <notes>
          <html xmlns="http://www.w3.org/1999/xhtml">
            <p>RECON2: pe_hs</p>
            <p>KEGG ID: C00350</p>
            <p>FORMULA: C7H12NO8PR2</p>
            <p>CHARGE: 0</p>
          </html>
        </notes>
      </species>
      <species id="M_pe_hs_e" name="Phosphatidylethanolamine" compartment="External" hasOnlySubstanceUnits="false" boundaryCondition="false" constant="false" fbc:charge="0" fbc:chemicalFormula="C7H12NO8PR2">
        <notes>
          <html xmlns="http://www.w3.org/1999/xhtml">
            <p>RECON2: pe_hs</p>
            <p>KEGG ID: C00350</p>
            <p>FORMULA: C7H12NO8PR2</p>
            <p>CHARGE: 0</p>
          </html>
        </notes>
      </species>
      <species id="M_pe_hs_m" name="Phosphatidylethanolamine" compartment="Mitochondrion" hasOnlySubstanceUnits="false" boundaryCondition="false" constant="false" fbc:charge="0" fbc:chemicalFormula="C7H12NO8PR2">
        <notes>
          <html xmlns="http://www.w3.org/1999/xhtml">
            <p>RECON2: pe_hs</p>
            <p>KEGG ID: C00350</p>
            <p>FORMULA: C7H12NO8PR2</p>
            <p>CHARGE: 0</p>
          </html>
        </notes>
      </species>
      <species id="M_pep_c" name="Phosphoenolpyruvate" compartment="Cytosol" hasOnlySubstanceUnits="false" boundaryCondition="false" constant="false" fbc:charge="-3" fbc:chemicalFormula="C3H2O6P">
        <notes>
          <html xmlns="http://www.w3.org/1999/xhtml">
            <p>RECON2: pep</p>
            <p>KEGG ID: C00074</p>
            <p>FORMULA: C3H2O6P</p>
            <p>CHARGE: -3</p>
          </html>
        </notes>
      </species>
      <species id="M_pep_m" name="Phosphoenolpyruvate" compartment="Mitochondrion" hasOnlySubstanceUnits="false" boundaryCondition="false" constant="false" fbc:charge="-3" fbc:chemicalFormula="C3H2O6P">
        <notes>
          <html xmlns="http://www.w3.org/1999/xhtml">
            <p>RECON2: pep</p>
            <p>KEGG ID: C00074</p>
            <p>FORMULA: C3H2O6P</p>
            <p>CHARGE: -3</p>
          </html>
        </notes>
      </species>
      <species id="M_pglyc_hs_m" name="Phosphatidylglycerol" compartment="Mitochondrion" hasOnlySubstanceUnits="false" boundaryCondition="false" constant="false" fbc:charge="-1" fbc:chemicalFormula="C8H13O10PR2">
        <notes>
          <html xmlns="http://www.w3.org/1999/xhtml">
            <p>RECON2: pglyc_hs</p>
            <p>KEGG ID: C00344</p>
            <p>FORMULA: C8H13O10PR2</p>
            <p>CHARGE: -1</p>
          </html>
        </notes>
      </species>
      <species id="M_pgp_hs_m" name="Phosphatidylglycerophosphate" compartment="Mitochondrion" hasOnlySubstanceUnits="false" boundaryCondition="false" constant="false" fbc:charge="-3" fbc:chemicalFormula="C8H14O13P2R2">
        <notes>
          <html xmlns="http://www.w3.org/1999/xhtml">
            <p>RECON2: pgp_hs</p>
            <p>KEGG ID: C03892</p>
            <p>FORMULA: C8H14O13P2R2</p>
            <p>CHARGE: -3</p>
          </html>
        </notes>
      </species>
      <species id="M_phe_L_c" name="L-Phenylalanine" compartment="Cytosol" hasOnlySubstanceUnits="false" boundaryCondition="false" constant="false" fbc:charge="0" fbc:chemicalFormula="C9H11NO2">
        <notes>
          <html xmlns="http://www.w3.org/1999/xhtml">
            <p>RECON2: phe_L</p>
            <p>KEGG ID: C00079</p>
            <p>FORMULA: C9H11NO2</p>
            <p>CHARGE: 0</p>
          </html>
        </notes>
      </species>
      <species id="M_phe_L_e" name="L-Phenylalanine" compartment="External" hasOnlySubstanceUnits="false" boundaryCondition="false" constant="false" fbc:charge="0" fbc:chemicalFormula="C9H11NO2">
        <notes>
          <html xmlns="http://www.w3.org/1999/xhtml">
            <p>RECON2: phe_L</p>
            <p>KEGG ID: C00079</p>
            <p>FORMULA: C9H11NO2</p>
            <p>CHARGE: 0</p>
          </html>
        </notes>
      </species>
      <species id="M_phe_L_m" name="L-Phenylalanine" compartment="Mitochondrion" hasOnlySubstanceUnits="false" boundaryCondition="false" constant="false" fbc:charge="0" fbc:chemicalFormula="C9H11NO2">
        <notes>
          <html xmlns="http://www.w3.org/1999/xhtml">
            <p>RECON2: phe_L</p>
            <p>KEGG ID: C00079</p>
            <p>FORMULA: C9H11NO2</p>
            <p>CHARGE: 0</p>
          </html>
        </notes>
      </species>
      <species id="M_pheme_c" name="Heme" compartment="Cytosol" hasOnlySubstanceUnits="false" boundaryCondition="false" constant="false" fbc:charge="-2" fbc:chemicalFormula="C34H30FeN4O4">
        <notes>
          <html xmlns="http://www.w3.org/1999/xhtml">
            <p>RECON2: pheme</p>
            <p>KEGG ID: C00032</p>
            <p>FORMULA: C34H30FeN4O4</p>
            <p>CHARGE: -2</p>
          </html>
        </notes>
      </species>
      <species id="M_pheme_m" name="Heme" compartment="Mitochondrion" hasOnlySubstanceUnits="false" boundaryCondition="false" constant="false" fbc:charge="-2" fbc:chemicalFormula="C34H30FeN4O4">
        <notes>
          <html xmlns="http://www.w3.org/1999/xhtml">
            <p>RECON2: pheme</p>
            <p>KEGG ID: C00032</p>
            <p>FORMULA: C34H30FeN4O4</p>
            <p>CHARGE: -2</p>
          </html>
        </notes>
      </species>
      <species id="M_pi_c" name="Orthophosphate" compartment="Cytosol" hasOnlySubstanceUnits="false" boundaryCondition="false" constant="false" fbc:charge="-2" fbc:chemicalFormula="HO4P">
        <notes>
          <html xmlns="http://www.w3.org/1999/xhtml">
            <p>RECON2: pi</p>
            <p>KEGG ID: C00009</p>
            <p>FORMULA: HO4P</p>
            <p>CHARGE: -2</p>
          </html>
        </notes>
      </species>
      <species id="M_pi_e" name="Orthophosphate" compartment="External" hasOnlySubstanceUnits="false" boundaryCondition="false" constant="false" fbc:charge="-2" fbc:chemicalFormula="HO4P">
        <notes>
          <html xmlns="http://www.w3.org/1999/xhtml">
            <p>RECON2: pi</p>
            <p>KEGG ID: C00009</p>
            <p>FORMULA: HO4P</p>
            <p>CHARGE: -2</p>
          </html>
        </notes>
      </species>
      <species id="M_pi_m" name="Orthophosphate" compartment="Mitochondrion" hasOnlySubstanceUnits="false" boundaryCondition="false" constant="false" fbc:charge="-2" fbc:chemicalFormula="HO4P">
        <notes>
          <html xmlns="http://www.w3.org/1999/xhtml">
            <p>RECON2: pi</p>
            <p>KEGG ID: C00009</p>
            <p>FORMULA: HO4P</p>
            <p>CHARGE: -2</p>
          </html>
        </notes>
      </species>
      <species id="M_pmtcoa_c" name="Palmitoyl-CoA" compartment="Cytosol" hasOnlySubstanceUnits="false" boundaryCondition="false" constant="false" fbc:charge="-4" fbc:chemicalFormula="C37H62N7O17P3S">
        <notes>
          <html xmlns="http://www.w3.org/1999/xhtml">
            <p>RECON2: pmtcoa</p>
            <p>KEGG ID: C00154</p>
            <p>FORMULA: C37H62N7O17P3S</p>
            <p>CHARGE: -4</p>
          </html>
        </notes>
      </species>
      <species id="M_pmtcoa_m" name="Palmitoyl-CoA" compartment="Mitochondrion" hasOnlySubstanceUnits="false" boundaryCondition="false" constant="false" fbc:charge="-4" fbc:chemicalFormula="C37H62N7O17P3S">
        <notes>
          <html xmlns="http://www.w3.org/1999/xhtml">
            <p>RECON2: pmtcoa</p>
            <p>KEGG ID: C00154</p>
            <p>FORMULA: C37H62N7O17P3S</p>
            <p>CHARGE: -4</p>
          </html>
        </notes>
      </species>
      <species id="M_pmtcrn_c" name="L-Palmitoylcarnitine" compartment="Cytosol" hasOnlySubstanceUnits="false" boundaryCondition="false" constant="false" fbc:charge="0" fbc:chemicalFormula="C23H45NO4">
        <notes>
          <html xmlns="http://www.w3.org/1999/xhtml">
            <p>RECON2: pmtcrn</p>
            <p>KEGG ID: C02990</p>
            <p>FORMULA: C23H45NO4</p>
            <p>CHARGE: 0</p>
          </html>
        </notes>
      </species>
      <species id="M_pmtcrn_m" name="L-Palmitoylcarnitine" compartment="Mitochondrion" hasOnlySubstanceUnits="false" boundaryCondition="false" constant="false" fbc:charge="0" fbc:chemicalFormula="C23H45NO4">
        <notes>
          <html xmlns="http://www.w3.org/1999/xhtml">
            <p>RECON2: pmtcrn</p>
            <p>KEGG ID: C02990</p>
            <p>FORMULA: C23H45NO4</p>
            <p>CHARGE: 0</p>
          </html>
        </notes>
      </species>
      <species id="M_ppa_c" name="Propanoate" compartment="Cytosol" hasOnlySubstanceUnits="false" boundaryCondition="false" constant="false" fbc:charge="-1" fbc:chemicalFormula="C3H5O2">
        <notes>
          <html xmlns="http://www.w3.org/1999/xhtml">
            <p>RECON2: ppa</p>
            <p>KEGG ID: C00163</p>
            <p>FORMULA: C3H5O2</p>
            <p>CHARGE: -1</p>
          </html>
        </notes>
      </species>
      <species id="M_ppa_e" name="Propanoate" compartment="External" hasOnlySubstanceUnits="false" boundaryCondition="false" constant="false" fbc:charge="-1" fbc:chemicalFormula="C3H5O2">
        <notes>
          <html xmlns="http://www.w3.org/1999/xhtml">
            <p>RECON2: ppa</p>
            <p>KEGG ID: C00163</p>
            <p>FORMULA: C3H5O2</p>
            <p>CHARGE: -1</p>
          </html>
        </notes>
      </species>
      <species id="M_ppa_m" name="Propanoate" compartment="Mitochondrion" hasOnlySubstanceUnits="false" boundaryCondition="false" constant="false" fbc:charge="-1" fbc:chemicalFormula="C3H5O2">
        <notes>
          <html xmlns="http://www.w3.org/1999/xhtml">
            <p>RECON2: ppa</p>
            <p>KEGG ID: C00163</p>
            <p>FORMULA: C3H5O2</p>
            <p>CHARGE: -1</p>
          </html>
        </notes>
      </species>
      <species id="M_ppbng_c" name="Porphobilinogen" compartment="Cytosol" hasOnlySubstanceUnits="false" boundaryCondition="false" constant="false" fbc:charge="-1" fbc:chemicalFormula="C10H13N2O4">
        <notes>
          <html xmlns="http://www.w3.org/1999/xhtml">
            <p>RECON2: ppbng</p>
            <p>KEGG ID: C00931</p>
            <p>FORMULA: C10H13N2O4</p>
            <p>CHARGE: -1</p>
          </html>
        </notes>
      </species>
      <species id="M_ppcoa_m" name="Propanoyl-CoA" compartment="Mitochondrion" hasOnlySubstanceUnits="false" boundaryCondition="false" constant="false" fbc:charge="-4" fbc:chemicalFormula="C24H36N7O17P3S">
        <notes>
          <html xmlns="http://www.w3.org/1999/xhtml">
            <p>RECON2: ppcoa</p>
            <p>KEGG ID: C00100</p>
            <p>FORMULA: C24H36N7O17P3S</p>
            <p>CHARGE: -4</p>
          </html>
        </notes>
      </species>
      <species id="M_ppi_c" name="Diphosphate" compartment="Cytosol" hasOnlySubstanceUnits="false" boundaryCondition="false" constant="false" fbc:charge="-3" fbc:chemicalFormula="HO7P2">
        <notes>
          <html xmlns="http://www.w3.org/1999/xhtml">
            <p>RECON2: ppi</p>
            <p>KEGG ID: C00013</p>
            <p>FORMULA: HO7P2</p>
            <p>CHARGE: -3</p>
          </html>
        </notes>
      </species>
      <species id="M_ppi_m" name="Diphosphate" compartment="Mitochondrion" hasOnlySubstanceUnits="false" boundaryCondition="false" constant="false" fbc:charge="-3" fbc:chemicalFormula="HO7P2">
        <notes>
          <html xmlns="http://www.w3.org/1999/xhtml">
            <p>RECON2: ppi</p>
            <p>KEGG ID: C00013</p>
            <p>FORMULA: HO7P2</p>
            <p>CHARGE: -3</p>
          </html>
        </notes>
      </species>
      <species id="M_ppp9_m" name="Protoporphyrin" compartment="Mitochondrion" hasOnlySubstanceUnits="false" boundaryCondition="false" constant="false" fbc:charge="-2" fbc:chemicalFormula="C34H32N4O4">
        <notes>
          <html xmlns="http://www.w3.org/1999/xhtml">
            <p>RECON2: ppp9</p>
            <p>KEGG ID: C02191</p>
            <p>FORMULA: C34H32N4O4</p>
            <p>CHARGE: -2</p>
          </html>
        </notes>
      </species>
      <species id="M_pppg9_c" name="Protoporphyrinogen IX" compartment="Cytosol" hasOnlySubstanceUnits="false" boundaryCondition="false" constant="false" fbc:charge="-2" fbc:chemicalFormula="C34H38N4O4">
        <notes>
          <html xmlns="http://www.w3.org/1999/xhtml">
            <p>RECON2: pppg9</p>
            <p>KEGG ID: C01079</p>
            <p>FORMULA: C34H38N4O4</p>
            <p>CHARGE: -2</p>
          </html>
        </notes>
      </species>
      <species id="M_pro_L_c" name="L-Proline" compartment="Cytosol" hasOnlySubstanceUnits="false" boundaryCondition="false" constant="false" fbc:charge="0" fbc:chemicalFormula="C5H9NO2">
        <notes>
          <html xmlns="http://www.w3.org/1999/xhtml">
            <p>RECON2: pro_L</p>
            <p>KEGG ID: C00148</p>
            <p>FORMULA: C5H9NO2</p>
            <p>CHARGE: 0</p>
          </html>
        </notes>
      </species>
      <species id="M_pro_L_e" name="L-Proline" compartment="External" hasOnlySubstanceUnits="false" boundaryCondition="false" constant="false" fbc:charge="0" fbc:chemicalFormula="C5H9NO2">
        <notes>
          <html xmlns="http://www.w3.org/1999/xhtml">
            <p>RECON2: pro_L</p>
            <p>KEGG ID: C00148</p>
            <p>FORMULA: C5H9NO2</p>
            <p>CHARGE: 0</p>
          </html>
        </notes>
      </species>
      <species id="M_pro_L_m" name="L-Proline" compartment="Mitochondrion" hasOnlySubstanceUnits="false" boundaryCondition="false" constant="false" fbc:charge="0" fbc:chemicalFormula="C5H9NO2">
        <notes>
          <html xmlns="http://www.w3.org/1999/xhtml">
            <p>RECON2: pro_L</p>
            <p>KEGG ID: C00148</p>
            <p>FORMULA: C5H9NO2</p>
            <p>CHARGE: 0</p>
          </html>
        </notes>
      </species>
      <species id="M_ps_hs_c" name="Phosphatidylserine" compartment="Cytosol" hasOnlySubstanceUnits="false" boundaryCondition="false" constant="false" fbc:charge="-1" fbc:chemicalFormula="C8H12NO10PR2">
        <notes>
          <html xmlns="http://www.w3.org/1999/xhtml">
            <p>RECON2: ps_hs</p>
            <p>KEGG ID: C02737</p>
            <p>FORMULA: C8H12NO10PR2</p>
            <p>CHARGE: -1</p>
          </html>
        </notes>
      </species>
      <species id="M_ps_hs_e" name="Phosphatidylserine" compartment="External" hasOnlySubstanceUnits="false" boundaryCondition="false" constant="false" fbc:charge="-1" fbc:chemicalFormula="C8H12NO10PR2">
        <notes>
          <html xmlns="http://www.w3.org/1999/xhtml">
            <p>RECON2: ps_hs</p>
            <p>KEGG ID: C02737</p>
            <p>FORMULA: C8H12NO10PR2</p>
            <p>CHARGE: -1</p>
          </html>
        </notes>
      </species>
      <species id="M_ps_hs_m" name="Phosphatidylserine" compartment="Mitochondrion" hasOnlySubstanceUnits="false" boundaryCondition="false" constant="false" fbc:charge="-1" fbc:chemicalFormula="C8H12NO10PR2">
        <notes>
          <html xmlns="http://www.w3.org/1999/xhtml">
            <p>RECON2: ps_hs</p>
            <p>KEGG ID: C02737</p>
            <p>FORMULA: C8H12NO10PR2</p>
            <p>CHARGE: -1</p>
          </html>
        </notes>
      </species>
      <species id="M_pser_L_c" name="O-Phospho-L-serine" compartment="Cytosol" hasOnlySubstanceUnits="false" boundaryCondition="false" constant="false" fbc:charge="-2" fbc:chemicalFormula="C3H6NO6P">
        <notes>
          <html xmlns="http://www.w3.org/1999/xhtml">
            <p>RECON2: pser_L</p>
            <p>KEGG ID: C01005</p>
            <p>FORMULA: C3H6NO6P</p>
            <p>CHARGE: -2</p>
          </html>
        </notes>
      </species>
      <species id="M_ptrc_c" name="Putrescine" compartment="Cytosol" hasOnlySubstanceUnits="false" boundaryCondition="false" constant="false" fbc:charge="2" fbc:chemicalFormula="C4H14N2">
        <notes>
          <html xmlns="http://www.w3.org/1999/xhtml">
            <p>RECON2: ptrc</p>
            <p>KEGG ID: C00134</p>
            <p>FORMULA: C4H14N2</p>
            <p>CHARGE: 2</p>
          </html>
        </notes>
      </species>
      <species id="M_ptrc_m" name="Putrescine" compartment="Mitochondrion" hasOnlySubstanceUnits="false" boundaryCondition="false" constant="false" fbc:charge="2" fbc:chemicalFormula="C4H14N2">
        <notes>
          <html xmlns="http://www.w3.org/1999/xhtml">
            <p>RECON2: ptrc</p>
            <p>KEGG ID: C00134</p>
            <p>FORMULA: C4H14N2</p>
            <p>CHARGE: 2</p>
          </html>
        </notes>
      </species>
      <species id="M_pyr_c" name="Pyruvate" compartment="Cytosol" hasOnlySubstanceUnits="false" boundaryCondition="false" constant="false" fbc:charge="-1" fbc:chemicalFormula="C3H3O3">
        <notes>
          <html xmlns="http://www.w3.org/1999/xhtml">
            <p>RECON2: pyr</p>
            <p>KEGG ID: C00022</p>
            <p>FORMULA: C3H3O3</p>
            <p>CHARGE: -1</p>
          </html>
        </notes>
      </species>
      <species id="M_pyr_m" name="Pyruvate" compartment="Mitochondrion" hasOnlySubstanceUnits="false" boundaryCondition="false" constant="false" fbc:charge="-1" fbc:chemicalFormula="C3H3O3">
        <notes>
          <html xmlns="http://www.w3.org/1999/xhtml">
            <p>RECON2: pyr</p>
            <p>KEGG ID: C00022</p>
            <p>FORMULA: C3H3O3</p>
            <p>CHARGE: -1</p>
          </html>
        </notes>
      </species>
      <species id="M_q10_m" name="Ubiquinone" compartment="Mitochondrion" hasOnlySubstanceUnits="false" boundaryCondition="false" constant="false" fbc:charge="0" fbc:chemicalFormula="C59H90O4">
        <notes>
          <html xmlns="http://www.w3.org/1999/xhtml">
            <p>RECON2: q10</p>
            <p>KEGG ID: C00399</p>
            <p>FORMULA: C59H90O4</p>
            <p>CHARGE: 0</p>
          </html>
        </notes>
      </species>
      <species id="M_q10h2_m" name="Ubiquinol" compartment="Mitochondrion" hasOnlySubstanceUnits="false" boundaryCondition="false" constant="false" fbc:charge="0" fbc:chemicalFormula="C59H92O4">
        <notes>
          <html xmlns="http://www.w3.org/1999/xhtml">
            <p>RECON2: q10h2</p>
            <p>KEGG ID: C00390</p>
            <p>FORMULA: C59H92O4</p>
            <p>CHARGE: 0</p>
          </html>
        </notes>
      </species>
      <species id="M_r5p_c" name="D-Ribose 5-phosphate" compartment="Cytosol" hasOnlySubstanceUnits="false" boundaryCondition="false" constant="false" fbc:charge="-2" fbc:chemicalFormula="C5H9O8P">
        <notes>
          <html xmlns="http://www.w3.org/1999/xhtml">
            <p>RECON2: r5p</p>
            <p>KEGG ID: C00117</p>
            <p>FORMULA: C5H9O8P</p>
            <p>CHARGE: -2</p>
          </html>
        </notes>
      </species>
      <species id="M_ru5p_D_c" name="D-Ribulose 5-phosphate" compartment="Cytosol" hasOnlySubstanceUnits="false" boundaryCondition="false" constant="false" fbc:charge="-2" fbc:chemicalFormula="C5H9O8P">
        <notes>
          <html xmlns="http://www.w3.org/1999/xhtml">
            <p>RECON2: ru5p_D</p>
            <p>KEGG ID: C00199</p>
            <p>FORMULA: C5H9O8P</p>
            <p>CHARGE: -2</p>
          </html>
        </notes>
      </species>
      <species id="M_s7p_c" name="Sedoheptulose 7-phosphate" compartment="Cytosol" hasOnlySubstanceUnits="false" boundaryCondition="false" constant="false" fbc:charge="-2" fbc:chemicalFormula="C7H13O10P">
        <notes>
          <html xmlns="http://www.w3.org/1999/xhtml">
            <p>RECON2: s7p</p>
            <p>KEGG ID: C05382</p>
            <p>FORMULA: C7H13O10P</p>
            <p>CHARGE: -2</p>
          </html>
        </notes>
      </species>
      <species id="M_saccrp_L_m" name="N6-(L-1,3-Dicarboxypropyl)-L-lysine" compartment="Mitochondrion" hasOnlySubstanceUnits="false" boundaryCondition="false" constant="false" fbc:charge="-1" fbc:chemicalFormula="C11H19N2O6">
        <notes>
          <html xmlns="http://www.w3.org/1999/xhtml">
            <p>RECON2: saccrp_L</p>
            <p>KEGG ID: C00449</p>
            <p>FORMULA: C11H19N2O6</p>
            <p>CHARGE: -1</p>
          </html>
        </notes>
      </species>
      <species id="M_ser_L_c" name="L-Serine" compartment="Cytosol" hasOnlySubstanceUnits="false" boundaryCondition="false" constant="false" fbc:charge="0" fbc:chemicalFormula="C3H7NO3">
        <notes>
          <html xmlns="http://www.w3.org/1999/xhtml">
            <p>RECON2: ser_L</p>
            <p>KEGG ID: C00065</p>
            <p>FORMULA: C3H7NO3</p>
            <p>CHARGE: 0</p>
          </html>
        </notes>
      </species>
      <species id="M_ser_L_e" name="L-Serine" compartment="External" hasOnlySubstanceUnits="false" boundaryCondition="false" constant="false" fbc:charge="0" fbc:chemicalFormula="C3H7NO3">
        <notes>
          <html xmlns="http://www.w3.org/1999/xhtml">
            <p>RECON2: ser_L</p>
            <p>KEGG ID: C00065</p>
            <p>FORMULA: C3H7NO3</p>
            <p>CHARGE: 0</p>
          </html>
        </notes>
      </species>
      <species id="M_ser_L_m" name="L-Serine" compartment="Mitochondrion" hasOnlySubstanceUnits="false" boundaryCondition="false" constant="false" fbc:charge="0" fbc:chemicalFormula="C3H7NO3">
        <notes>
          <html xmlns="http://www.w3.org/1999/xhtml">
            <p>RECON2: ser_L</p>
            <p>KEGG ID: C00065</p>
            <p>FORMULA: C3H7NO3</p>
            <p>CHARGE: 0</p>
          </html>
        </notes>
      </species>
      <species id="M_so3_c" name="Sulfite" compartment="Cytosol" hasOnlySubstanceUnits="false" boundaryCondition="false" constant="false" fbc:charge="-2" fbc:chemicalFormula="O3S">
        <notes>
          <html xmlns="http://www.w3.org/1999/xhtml">
            <p>RECON2: so3</p>
            <p>KEGG ID: C00094</p>
            <p>FORMULA: O3S</p>
            <p>CHARGE: -2</p>
          </html>
        </notes>
      </species>
      <species id="M_so3_e" name="Sulfite" compartment="External" hasOnlySubstanceUnits="false" boundaryCondition="false" constant="false" fbc:charge="-2" fbc:chemicalFormula="O3S">
        <notes>
          <html xmlns="http://www.w3.org/1999/xhtml">
            <p>RECON2: so3</p>
            <p>KEGG ID: C00094</p>
            <p>FORMULA: O3S</p>
            <p>CHARGE: -2</p>
          </html>
        </notes>
      </species>
      <species id="M_so3_m" name="Sulfite" compartment="Mitochondrion" hasOnlySubstanceUnits="false" boundaryCondition="false" constant="false" fbc:charge="-2" fbc:chemicalFormula="O3S">
        <notes>
          <html xmlns="http://www.w3.org/1999/xhtml">
            <p>RECON2: so3</p>
            <p>KEGG ID: C00094</p>
            <p>FORMULA: O3S</p>
            <p>CHARGE: -2</p>
          </html>
        </notes>
      </species>
      <species id="M_so4_c" name="Sulfate" compartment="Cytosol" hasOnlySubstanceUnits="false" boundaryCondition="false" constant="false" fbc:charge="-2" fbc:chemicalFormula="O4S">
        <notes>
          <html xmlns="http://www.w3.org/1999/xhtml">
            <p>RECON2: so4</p>
            <p>KEGG ID: C00059</p>
            <p>FORMULA: O4S</p>
            <p>CHARGE: -2</p>
          </html>
        </notes>
      </species>
      <species id="M_so4_m" name="Sulfate" compartment="Mitochondrion" hasOnlySubstanceUnits="false" boundaryCondition="false" constant="false" fbc:charge="-2" fbc:chemicalFormula="O4S">
        <notes>
          <html xmlns="http://www.w3.org/1999/xhtml">
            <p>RECON2: so4</p>
            <p>KEGG ID: C00059</p>
            <p>FORMULA: O4S</p>
            <p>CHARGE: -2</p>
          </html>
        </notes>
      </species>
      <species id="M_succ_c" name="Succinate" compartment="Cytosol" hasOnlySubstanceUnits="false" boundaryCondition="false" constant="false" fbc:charge="-2" fbc:chemicalFormula="C4H4O4">
        <notes>
          <html xmlns="http://www.w3.org/1999/xhtml">
            <p>RECON2: succ</p>
            <p>KEGG ID: C00042</p>
            <p>FORMULA: C4H4O4</p>
            <p>CHARGE: -2</p>
          </html>
        </notes>
      </species>
      <species id="M_succ_e" name="Succinate" compartment="External" hasOnlySubstanceUnits="false" boundaryCondition="false" constant="false" fbc:charge="-2" fbc:chemicalFormula="C4H4O4">
        <notes>
          <html xmlns="http://www.w3.org/1999/xhtml">
            <p>RECON2: succ</p>
            <p>KEGG ID: C00042</p>
            <p>FORMULA: C4H4O4</p>
            <p>CHARGE: -2</p>
          </html>
        </notes>
      </species>
      <species id="M_succ_m" name="Succinate" compartment="Mitochondrion" hasOnlySubstanceUnits="false" boundaryCondition="false" constant="false" fbc:charge="-2" fbc:chemicalFormula="C4H4O4">
        <notes>
          <html xmlns="http://www.w3.org/1999/xhtml">
            <p>RECON2: succ</p>
            <p>KEGG ID: C00042</p>
            <p>FORMULA: C4H4O4</p>
            <p>CHARGE: -2</p>
          </html>
        </notes>
      </species>
      <species id="M_succoa_m" name="Succinyl-CoA" compartment="Mitochondrion" hasOnlySubstanceUnits="false" boundaryCondition="false" constant="false" fbc:charge="-5" fbc:chemicalFormula="C25H35N7O19P3S">
        <notes>
          <html xmlns="http://www.w3.org/1999/xhtml">
            <p>RECON2: succoa</p>
            <p>KEGG ID: C00091</p>
            <p>FORMULA: C25H35N7O19P3S</p>
            <p>CHARGE: -5</p>
          </html>
        </notes>
      </species>
      <species id="M_sucsal_m" name="Succinate semialdehyde" compartment="Mitochondrion" hasOnlySubstanceUnits="false" boundaryCondition="false" constant="false" fbc:charge="-1" fbc:chemicalFormula="C4H5O3">
        <notes>
          <html xmlns="http://www.w3.org/1999/xhtml">
            <p>RECON2: sucsal</p>
            <p>KEGG ID: C00232</p>
            <p>FORMULA: C4H5O3</p>
            <p>CHARGE: -1</p>
          </html>
        </notes>
      </species>
      <species id="M_tcynt_c" name="Thiocyanate" compartment="Cytosol" hasOnlySubstanceUnits="false" boundaryCondition="false" constant="false" fbc:charge="-1" fbc:chemicalFormula="CNS">
        <notes>
          <html xmlns="http://www.w3.org/1999/xhtml">
            <p>RECON2: tcynt</p>
            <p>KEGG ID: C01755</p>
            <p>FORMULA: CNS</p>
            <p>CHARGE: -1</p>
          </html>
        </notes>
      </species>
      <species id="M_tcynt_e" name="Thiocyanate" compartment="External" hasOnlySubstanceUnits="false" boundaryCondition="false" constant="false" fbc:charge="-1" fbc:chemicalFormula="CNS">
        <notes>
          <html xmlns="http://www.w3.org/1999/xhtml">
            <p>RECON2: tcynt</p>
            <p>KEGG ID: C01755</p>
            <p>FORMULA: CNS</p>
            <p>CHARGE: -1</p>
          </html>
        </notes>
      </species>
      <species id="M_tcynt_m" name="Thiocyanate" compartment="Mitochondrion" hasOnlySubstanceUnits="false" boundaryCondition="false" constant="false" fbc:charge="-1" fbc:chemicalFormula="CNS">
        <notes>
          <html xmlns="http://www.w3.org/1999/xhtml">
            <p>RECON2: tcynt</p>
            <p>KEGG ID: C01755</p>
            <p>FORMULA: CNS</p>
            <p>CHARGE: -1</p>
          </html>
        </notes>
      </species>
      <species id="M_tetd7ecoa_m" name="Tetradecanoyl-CoA" compartment="Mitochondrion" hasOnlySubstanceUnits="false" boundaryCondition="false" constant="false" fbc:charge="-4" fbc:chemicalFormula="C35H56N7O17P3S">
        <notes>
          <html xmlns="http://www.w3.org/1999/xhtml">
            <p>RECON2: tetd7ecoa</p>
            <p>KEGG ID: C02593</p>
            <p>FORMULA: C35H56N7O17P3S</p>
            <p>CHARGE: -4</p>
          </html>
        </notes>
      </species>
      <species id="M_thbpt_c" name="Tetrahydrobiopterin" compartment="Cytosol" hasOnlySubstanceUnits="false" boundaryCondition="false" constant="false" fbc:charge="0" fbc:chemicalFormula="C9H15N5O3">
        <notes>
          <html xmlns="http://www.w3.org/1999/xhtml">
            <p>RECON2: thbpt</p>
            <p>KEGG ID: C00272</p>
            <p>FORMULA: C9H15N5O3</p>
            <p>CHARGE: 0</p>
          </html>
        </notes>
      </species>
      <species id="M_thf_c" name="Tetrahydrofolate" compartment="Cytosol" hasOnlySubstanceUnits="false" boundaryCondition="false" constant="false" fbc:charge="-2" fbc:chemicalFormula="C19H21N7O6">
        <notes>
          <html xmlns="http://www.w3.org/1999/xhtml">
            <p>RECON2: thf</p>
            <p>KEGG ID: C00101</p>
            <p>FORMULA: C19H21N7O6</p>
            <p>CHARGE: -2</p>
          </html>
        </notes>
      </species>
      <species id="M_thf_m" name="Tetrahydrofolate" compartment="Mitochondrion" hasOnlySubstanceUnits="false" boundaryCondition="false" constant="false" fbc:charge="-2" fbc:chemicalFormula="C19H21N7O6">
        <notes>
          <html xmlns="http://www.w3.org/1999/xhtml">
            <p>RECON2: thf</p>
            <p>KEGG ID: C00101</p>
            <p>FORMULA: C19H21N7O6</p>
            <p>CHARGE: -2</p>
          </html>
        </notes>
      </species>
      <species id="M_thp2c_c" name="(S)-2,3,4,5-Tetrahydropyridine-2-carboxylate" compartment="Cytosol" hasOnlySubstanceUnits="false" boundaryCondition="false" constant="false" fbc:charge="-1" fbc:chemicalFormula="C6H8NO2">
        <notes>
          <html xmlns="http://www.w3.org/1999/xhtml">
            <p>RECON2: thp2c</p>
            <p>KEGG ID: C00450</p>
            <p>FORMULA: C6H8NO2</p>
            <p>CHARGE: -1</p>
          </html>
        </notes>
      </species>
      <species id="M_thr_L_c" name="L-Threonine" compartment="Cytosol" hasOnlySubstanceUnits="false" boundaryCondition="false" constant="false" fbc:charge="0" fbc:chemicalFormula="C4H9NO3">
        <notes>
          <html xmlns="http://www.w3.org/1999/xhtml">
            <p>RECON2: thr_L</p>
            <p>KEGG ID: C00188</p>
            <p>FORMULA: C4H9NO3</p>
            <p>CHARGE: 0</p>
          </html>
        </notes>
      </species>
      <species id="M_thr_L_e" name="L-Threonine" compartment="External" hasOnlySubstanceUnits="false" boundaryCondition="false" constant="false" fbc:charge="0" fbc:chemicalFormula="C4H9NO3">
        <notes>
          <html xmlns="http://www.w3.org/1999/xhtml">
            <p>RECON2: thr_L</p>
            <p>KEGG ID: C00188</p>
            <p>FORMULA: C4H9NO3</p>
            <p>CHARGE: 0</p>
          </html>
        </notes>
      </species>
      <species id="M_thr_L_m" name="L-Threonine" compartment="Mitochondrion" hasOnlySubstanceUnits="false" boundaryCondition="false" constant="false" fbc:charge="0" fbc:chemicalFormula="C4H9NO3">
        <notes>
          <html xmlns="http://www.w3.org/1999/xhtml">
            <p>RECON2: thr_L</p>
            <p>KEGG ID: C00188</p>
            <p>FORMULA: C4H9NO3</p>
            <p>CHARGE: 0</p>
          </html>
        </notes>
      </species>
      <species id="M_trp_L_c" name="L-Tryptophan" compartment="Cytosol" hasOnlySubstanceUnits="false" boundaryCondition="false" constant="false" fbc:charge="0" fbc:chemicalFormula="C11H12N2O2">
        <notes>
          <html xmlns="http://www.w3.org/1999/xhtml">
            <p>RECON2: trp_L</p>
            <p>KEGG ID: C00078</p>
            <p>FORMULA: C11H12N2O2</p>
            <p>CHARGE: 0</p>
          </html>
        </notes>
      </species>
      <species id="M_trp_L_e" name="L-Tryptophan" compartment="External" hasOnlySubstanceUnits="false" boundaryCondition="false" constant="false" fbc:charge="0" fbc:chemicalFormula="C11H12N2O2">
        <notes>
          <html xmlns="http://www.w3.org/1999/xhtml">
            <p>RECON2: trp_L</p>
            <p>KEGG ID: C00078</p>
            <p>FORMULA: C11H12N2O2</p>
            <p>CHARGE: 0</p>
          </html>
        </notes>
      </species>
      <species id="M_trp_L_m" name="L-Tryptophan" compartment="Mitochondrion" hasOnlySubstanceUnits="false" boundaryCondition="false" constant="false" fbc:charge="0" fbc:chemicalFormula="C11H12N2O2">
        <notes>
          <html xmlns="http://www.w3.org/1999/xhtml">
            <p>RECON2: trp_L</p>
            <p>KEGG ID: C00078</p>
            <p>FORMULA: C11H12N2O2</p>
            <p>CHARGE: 0</p>
          </html>
        </notes>
      </species>
      <species id="M_tsul_c" name="Thiosulfate" compartment="Cytosol" hasOnlySubstanceUnits="false" boundaryCondition="false" constant="false" fbc:charge="-2" fbc:chemicalFormula="O3S2">
        <notes>
          <html xmlns="http://www.w3.org/1999/xhtml">
            <p>RECON2: tsul</p>
            <p>KEGG ID: C00320</p>
            <p>FORMULA: O3S2</p>
            <p>CHARGE: -2</p>
          </html>
        </notes>
      </species>
      <species id="M_tsul_e" name="Thiosulfate" compartment="External" hasOnlySubstanceUnits="false" boundaryCondition="false" constant="false" fbc:charge="-2" fbc:chemicalFormula="O3S2">
        <notes>
          <html xmlns="http://www.w3.org/1999/xhtml">
            <p>RECON2: tsul</p>
            <p>KEGG ID: C00320</p>
            <p>FORMULA: O3S2</p>
            <p>CHARGE: -2</p>
          </html>
        </notes>
      </species>
      <species id="M_tsul_m" name="Thiosulfate" compartment="Mitochondrion" hasOnlySubstanceUnits="false" boundaryCondition="false" constant="false" fbc:charge="-2" fbc:chemicalFormula="O3S2">
        <notes>
          <html xmlns="http://www.w3.org/1999/xhtml">
            <p>RECON2: tsul</p>
            <p>KEGG ID: C00320</p>
            <p>FORMULA: O3S2</p>
            <p>CHARGE: -2</p>
          </html>
        </notes>
      </species>
      <species id="M_tyr_L_c" name="L-Tyrosine" compartment="Cytosol" hasOnlySubstanceUnits="false" boundaryCondition="false" constant="false" fbc:charge="0" fbc:chemicalFormula="C9H11NO3">
        <notes>
          <html xmlns="http://www.w3.org/1999/xhtml">
            <p>RECON2: tyr_L</p>
            <p>KEGG ID: C00082</p>
            <p>FORMULA: C9H11NO3</p>
            <p>CHARGE: 0</p>
          </html>
        </notes>
      </species>
      <species id="M_tyr_L_e" name="L-Tyrosine" compartment="External" hasOnlySubstanceUnits="false" boundaryCondition="false" constant="false" fbc:charge="0" fbc:chemicalFormula="C9H11NO3">
        <notes>
          <html xmlns="http://www.w3.org/1999/xhtml">
            <p>RECON2: tyr_L</p>
            <p>KEGG ID: C00082</p>
            <p>FORMULA: C9H11NO3</p>
            <p>CHARGE: 0</p>
          </html>
        </notes>
      </species>
      <species id="M_tyr_L_m" name="L-Tyrosine" compartment="Mitochondrion" hasOnlySubstanceUnits="false" boundaryCondition="false" constant="false" fbc:charge="0" fbc:chemicalFormula="C9H11NO3">
        <notes>
          <html xmlns="http://www.w3.org/1999/xhtml">
            <p>RECON2: tyr_L</p>
            <p>KEGG ID: C00082</p>
            <p>FORMULA: C9H11NO3</p>
            <p>CHARGE: 0</p>
          </html>
        </notes>
      </species>
      <species id="M_uppg3_c" name="Uroporphyrinogen III" compartment="Cytosol" hasOnlySubstanceUnits="false" boundaryCondition="false" constant="false" fbc:charge="-8" fbc:chemicalFormula="C40H36N4O16">
        <notes>
          <html xmlns="http://www.w3.org/1999/xhtml">
            <p>RECON2: uppg3</p>
            <p>KEGG ID: C01051</p>
            <p>FORMULA: C40H36N4O16</p>
            <p>CHARGE: -8</p>
          </html>
        </notes>
      </species>
      <species id="M_urcan_c" name="Urocanate" compartment="Cytosol" hasOnlySubstanceUnits="false" boundaryCondition="false" constant="false" fbc:charge="-1" fbc:chemicalFormula="C6H5N2O2">
        <notes>
          <html xmlns="http://www.w3.org/1999/xhtml">
            <p>RECON2: urcan</p>
            <p>KEGG ID: C00785</p>
            <p>FORMULA: C6H5N2O2</p>
            <p>CHARGE: -1</p>
          </html>
        </notes>
      </species>
      <species id="M_urea_c" name="Urea" compartment="Cytosol" hasOnlySubstanceUnits="false" boundaryCondition="false" constant="false" fbc:charge="0" fbc:chemicalFormula="CH4N2O">
        <notes>
          <html xmlns="http://www.w3.org/1999/xhtml">
            <p>RECON2: urea</p>
            <p>KEGG ID: C00086</p>
            <p>FORMULA: CH4N2O</p>
            <p>CHARGE: 0</p>
          </html>
        </notes>
      </species>
      <species id="M_urea_e" name="Urea" compartment="External" hasOnlySubstanceUnits="false" boundaryCondition="false" constant="false" fbc:charge="0" fbc:chemicalFormula="CH4N2O">
        <notes>
          <html xmlns="http://www.w3.org/1999/xhtml">
            <p>RECON2: urea</p>
            <p>KEGG ID: C00086</p>
            <p>FORMULA: CH4N2O</p>
            <p>CHARGE: 0</p>
          </html>
        </notes>
      </species>
      <species id="M_urea_m" name="Urea" compartment="Mitochondrion" hasOnlySubstanceUnits="false" boundaryCondition="false" constant="false" fbc:charge="0" fbc:chemicalFormula="CH4N2O">
        <notes>
          <html xmlns="http://www.w3.org/1999/xhtml">
            <p>RECON2: urea</p>
            <p>KEGG ID: C00086</p>
            <p>FORMULA: CH4N2O</p>
            <p>CHARGE: 0</p>
          </html>
        </notes>
      </species>
      <species id="M_val_L_c" name="L-Valine" compartment="Cytosol" hasOnlySubstanceUnits="false" boundaryCondition="false" constant="false" fbc:charge="0" fbc:chemicalFormula="C5H11NO2">
        <notes>
          <html xmlns="http://www.w3.org/1999/xhtml">
            <p>RECON2: val_L</p>
            <p>KEGG ID: C00183</p>
            <p>FORMULA: C5H11NO2</p>
            <p>CHARGE: 0</p>
          </html>
        </notes>
      </species>
      <species id="M_val_L_e" name="L-Valine" compartment="External" hasOnlySubstanceUnits="false" boundaryCondition="false" constant="false" fbc:charge="0" fbc:chemicalFormula="C5H11NO2">
        <notes>
          <html xmlns="http://www.w3.org/1999/xhtml">
            <p>RECON2: val_L</p>
            <p>KEGG ID: C00183</p>
            <p>FORMULA: C5H11NO2</p>
            <p>CHARGE: 0</p>
          </html>
        </notes>
      </species>
      <species id="M_val_L_m" name="L-Valine" compartment="Mitochondrion" hasOnlySubstanceUnits="false" boundaryCondition="false" constant="false" fbc:charge="0" fbc:chemicalFormula="C5H11NO2">
        <notes>
          <html xmlns="http://www.w3.org/1999/xhtml">
            <p>RECON2: val_L</p>
            <p>KEGG ID: C00183</p>
            <p>FORMULA: C5H11NO2</p>
            <p>CHARGE: 0</p>
          </html>
        </notes>
      </species>
      <species id="M_xu5p_D_c" name="D-Xylulose 5-phosphate" compartment="Cytosol" hasOnlySubstanceUnits="false" boundaryCondition="false" constant="false" fbc:charge="-2" fbc:chemicalFormula="C5H9O8P">
        <notes>
          <html xmlns="http://www.w3.org/1999/xhtml">
            <p>RECON2: xu5p_D</p>
            <p>KEGG ID: C00231</p>
            <p>FORMULA: C5H9O8P</p>
            <p>CHARGE: -2</p>
          </html>
        </notes>
      </species>
      <species id="M_fol_c" name="Folate" compartment="Cytosol" hasOnlySubstanceUnits="false" boundaryCondition="false" constant="false" fbc:charge="-1" fbc:chemicalFormula="C19H19N7O6">
        <notes>
          <html xmlns="http://www.w3.org/1999/xhtml">
            <p>RECON2: fol</p>
            <p>KEGG ID: C00504</p>
            <p>FORMULA: C19H19N7O6</p>
            <p>CHARGE: -1</p>
          </html>
        </notes>
      </species>
      <species id="M_fol_e" name="Folate" compartment="External" hasOnlySubstanceUnits="false" boundaryCondition="false" constant="false" fbc:charge="-1" fbc:chemicalFormula="C19H19N7O6">
        <notes>
          <html xmlns="http://www.w3.org/1999/xhtml">
            <p>RECON2: fol</p>
            <p>KEGG ID: C00504</p>
            <p>FORMULA: C19H19N7O6</p>
            <p>CHARGE: -1</p>
          </html>
        </notes>
      </species>
      <species id="M_fol_m" name="Folate" compartment="Mitochondrion" hasOnlySubstanceUnits="false" boundaryCondition="false" constant="false" fbc:charge="-1" fbc:chemicalFormula="C19H19N7O6">
        <notes>
          <html xmlns="http://www.w3.org/1999/xhtml">
            <p>RECON2: fol</p>
            <p>KEGG ID: C00504</p>
            <p>FORMULA: C19H19N7O6</p>
            <p>CHARGE: -1</p>
          </html>
        </notes>
      </species>
      <species id="M_dhf_c" name="Dihydrofolate" compartment="Cytosol" hasOnlySubstanceUnits="false" boundaryCondition="false" constant="false" fbc:charge="-2" fbc:chemicalFormula="C19H21N7O6">
        <notes>
          <html xmlns="http://www.w3.org/1999/xhtml">
            <p>RECON2: dhf</p>
            <p>KEGG ID: C00415</p>
            <p>FORMULA: C19H21N7O6</p>
            <p>CHARGE: -2</p>
          </html>
        </notes>
      </species>
      <species id="M_dhf_m" name="Dihydrofolate" compartment="Mitochondrion" hasOnlySubstanceUnits="false" boundaryCondition="false" constant="false" fbc:charge="-2" fbc:chemicalFormula="C19H21N7O6">
        <notes>
          <html xmlns="http://www.w3.org/1999/xhtml">
            <p>RECON2: dhf</p>
            <p>KEGG ID: C00415</p>
            <p>FORMULA: C19H21N7O6</p>
            <p>CHARGE: -2</p>
          </html>
        </notes>
      </species>
      <species id="M_malcoa_c" name="Malonyl-CoA" compartment="Cytosol" hasOnlySubstanceUnits="false" boundaryCondition="false" constant="false" fbc:charge="-5" fbc:chemicalFormula="C24H33N7O19P3S">
        <notes>
          <html xmlns="http://www.w3.org/1999/xhtml">
            <p>RECON2: malcoa</p>
            <p>KEGG ID: C00083</p>
            <p>FORMULA: C24H33N7O19P3S</p>
            <p>CHARGE: -5</p>
          </html>
        </notes>
      </species>
      <species id="M_malACP_c" name="Malonyl-[acyl-carrier protein]" compartment="Cytosol" hasOnlySubstanceUnits="false" boundaryCondition="false" constant="false" fbc:charge="-2" fbc:chemicalFormula="C3H3O3SR">
        <notes>
          <html xmlns="http://www.w3.org/1999/xhtml">
            <p>RECON2: malACP</p>
            <p>KEGG ID: C01209</p>
            <p>FORMULA: C3H3O3SR</p>
            <p>CHARGE: -2</p>
          </html>
        </notes>
      </species>
      <species id="M_ACP_c" name="acyl carrier protein" compartment="Cytosol" hasOnlySubstanceUnits="false" boundaryCondition="false" constant="false" fbc:charge="-1" fbc:chemicalFormula="HSR">
        <notes>
          <html xmlns="http://www.w3.org/1999/xhtml">
            <p>RECON2: ACP</p>
            <p>KEGG ID: C00229</p>
            <p>FORMULA: HSR</p>
            <p>CHARGE: -1</p>
          </html>
        </notes>
      </species>
      <species id="M_acACP_c" name="Acetyl-ACP" compartment="Cytosol" hasOnlySubstanceUnits="false" boundaryCondition="false" constant="false" fbc:charge="-1" fbc:chemicalFormula="C2H3OSR">
        <notes>
          <html xmlns="http://www.w3.org/1999/xhtml">
            <p>RECON2: acACP</p>
            <p>KEGG ID: C03939</p>
            <p>FORMULA: C2H3OSR</p>
            <p>CHARGE: -1</p>
          </html>
        </notes>
      </species>
      <species id="M_HC01587_c" name="Acetoacetyl-ACP" compartment="Cytosol" hasOnlySubstanceUnits="false" boundaryCondition="false" constant="false" fbc:charge="0" fbc:chemicalFormula="C4H5O2SR">
        <notes>
          <html xmlns="http://www.w3.org/1999/xhtml">
            <p>RECON2: HC01587</p>
            <p>KEGG ID: C05744</p>
            <p>FORMULA: C4H5O2SR</p>
            <p>CHARGE: 0</p>
          </html>
        </notes>
      </species>
      <species id="M_HC01321_c" name="(R)-3-Hydroxybutanoyl-ACP" compartment="Cytosol" hasOnlySubstanceUnits="false" boundaryCondition="false" constant="false" fbc:charge="0" fbc:chemicalFormula="C4H7O2SR">
        <notes>
          <html xmlns="http://www.w3.org/1999/xhtml">
            <p>RECON2: HC01321</p>
            <p>KEGG ID: C04618</p>
            <p>FORMULA: C4H7O2SR</p>
            <p>CHARGE: 0</p>
          </html>
        </notes>
      </species>
      <species id="M_HC01255_c" name="But-2-enoyl-ACP" compartment="Cytosol" hasOnlySubstanceUnits="false" boundaryCondition="false" constant="false" fbc:charge="0" fbc:chemicalFormula="C4H5OSR">
        <notes>
          <html xmlns="http://www.w3.org/1999/xhtml">
            <p>RECON2: HC01255</p>
            <p>KEGG ID: C04246</p>
            <p>FORMULA: C4H5OSR</p>
            <p>CHARGE: 0</p>
          </html>
        </notes>
      </species>
      <species id="M_HC01588_c" name="Butyryl-ACP" compartment="Cytosol" hasOnlySubstanceUnits="false" boundaryCondition="false" constant="false" fbc:charge="0" fbc:chemicalFormula="C4H7OSR">
        <notes>
          <html xmlns="http://www.w3.org/1999/xhtml">
            <p>RECON2: HC01588</p>
            <p>KEGG ID: C05745</p>
            <p>FORMULA: C4H7OSR</p>
            <p>CHARGE: 0</p>
          </html>
        </notes>
      </species>
      <species id="M_HC01589_c" name="3-Oxohexanoyl-ACP" compartment="Cytosol" hasOnlySubstanceUnits="false" boundaryCondition="false" constant="false" fbc:charge="0" fbc:chemicalFormula="C6H9O2SR">
        <notes>
          <html xmlns="http://www.w3.org/1999/xhtml">
            <p>RECON2: HC01589</p>
            <p>KEGG ID: C05746</p>
            <p>FORMULA: C6H9O2SR</p>
            <p>CHARGE: 0</p>
          </html>
        </notes>
      </species>
      <species id="M_HC01590_c" name="D-3-Hydroxyhexanoyl-ACP" compartment="Cytosol" hasOnlySubstanceUnits="false" boundaryCondition="false" constant="false" fbc:charge="0" fbc:chemicalFormula="C6H11O2SR">
        <notes>
          <html xmlns="http://www.w3.org/1999/xhtml">
            <p>RECON2: HC01590</p>
            <p>KEGG ID: C05747</p>
            <p>FORMULA: C6H11O2SR</p>
            <p>CHARGE: 0</p>
          </html>
        </notes>
      </species>
      <species id="M_HC01591_c" name="(2E)-Hexenoyl-ACP" compartment="Cytosol" hasOnlySubstanceUnits="false" boundaryCondition="false" constant="false" fbc:charge="0" fbc:chemicalFormula="C6H9OSR">
        <notes>
          <html xmlns="http://www.w3.org/1999/xhtml">
            <p>RECON2: HC01591</p>
            <p>KEGG ID: C05748</p>
            <p>FORMULA: C6H9OSR</p>
            <p>CHARGE: 0</p>
          </html>
        </notes>
      </species>
      <species id="M_HC01592_c" name="Hexanoyl-ACP" compartment="Cytosol" hasOnlySubstanceUnits="false" boundaryCondition="false" constant="false" fbc:charge="0" fbc:chemicalFormula="C6H11OSR">
        <notes>
          <html xmlns="http://www.w3.org/1999/xhtml">
            <p>RECON2: HC01592</p>
            <p>KEGG ID: C05749</p>
            <p>FORMULA: C6H11OSR</p>
            <p>CHARGE: 0</p>
          </html>
        </notes>
      </species>
      <species id="M_HC01593_c" name="3-Oxooctanoyl-ACP" compartment="Cytosol" hasOnlySubstanceUnits="false" boundaryCondition="false" constant="false" fbc:charge="0" fbc:chemicalFormula="C8H13O2SR">
        <notes>
          <html xmlns="http://www.w3.org/1999/xhtml">
            <p>RECON2: HC01593</p>
            <p>KEGG ID: C05750</p>
            <p>FORMULA: C8H13O2SR</p>
            <p>CHARGE: 0</p>
          </html>
        </notes>
      </species>
      <species id="M_HC01323_c" name="(R)-3-Hydroxyoctanoyl-ACP" compartment="Cytosol" hasOnlySubstanceUnits="false" boundaryCondition="false" constant="false" fbc:charge="0" fbc:chemicalFormula="C8H15O2SR">
        <notes>
          <html xmlns="http://www.w3.org/1999/xhtml">
            <p>RECON2: HC01323</p>
            <p>KEGG ID: C04620</p>
            <p>FORMULA: C8H15O2SR</p>
            <p>CHARGE: 0</p>
          </html>
        </notes>
      </species>
      <species id="M_HC01594_c" name="(2E)-Octenoyl-ACP" compartment="Cytosol" hasOnlySubstanceUnits="false" boundaryCondition="false" constant="false" fbc:charge="0" fbc:chemicalFormula="C8H13OSR">
        <notes>
          <html xmlns="http://www.w3.org/1999/xhtml">
            <p>RECON2: HC01594</p>
            <p>KEGG ID: C05751</p>
            <p>FORMULA: C8H13OSR</p>
            <p>CHARGE: 0</p>
          </html>
        </notes>
      </species>
      <species id="M_HC01595_c" name="Octanoyl-ACP" compartment="Cytosol" hasOnlySubstanceUnits="false" boundaryCondition="false" constant="false" fbc:charge="0" fbc:chemicalFormula="C8H15OSR">
        <notes>
          <html xmlns="http://www.w3.org/1999/xhtml">
            <p>RECON2: HC01595</p>
            <p>KEGG ID: C05752</p>
            <p>FORMULA: C8H15OSR</p>
            <p>CHARGE: 0</p>
          </html>
        </notes>
      </species>
      <species id="M_HC01596_c" name="3-Oxodecanoyl-ACP" compartment="Cytosol" hasOnlySubstanceUnits="false" boundaryCondition="false" constant="false" fbc:charge="0" fbc:chemicalFormula="C10H17O2SR">
        <notes>
          <html xmlns="http://www.w3.org/1999/xhtml">
            <p>RECON2: HC01596</p>
            <p>KEGG ID: C05753</p>
            <p>FORMULA: C10H17O2SR</p>
            <p>CHARGE: 0</p>
          </html>
        </notes>
      </species>
      <species id="M_HC01322_c" name="(R)-3-Hydroxydecanoyl-ACP" compartment="Cytosol" hasOnlySubstanceUnits="false" boundaryCondition="false" constant="false" fbc:charge="0" fbc:chemicalFormula="C10H19O2SR">
        <notes>
          <html xmlns="http://www.w3.org/1999/xhtml">
            <p>RECON2: HC01322</p>
            <p>KEGG ID: C04619</p>
            <p>FORMULA: C10H19O2SR</p>
            <p>CHARGE: 0</p>
          </html>
        </notes>
      </species>
      <species id="M_HC01597_c" name="(2E)-Decenoyl-ACP" compartment="Cytosol" hasOnlySubstanceUnits="false" boundaryCondition="false" constant="false" fbc:charge="0" fbc:chemicalFormula="C10H17OSR">
        <notes>
          <html xmlns="http://www.w3.org/1999/xhtml">
            <p>RECON2: HC01597</p>
            <p>KEGG ID: C05754</p>
            <p>FORMULA: C10H17OSR</p>
            <p>CHARGE: 0</p>
          </html>
        </notes>
      </species>
      <species id="M_HC01598_c" name="Decanoyl-ACP" compartment="Cytosol" hasOnlySubstanceUnits="false" boundaryCondition="false" constant="false" fbc:charge="0" fbc:chemicalFormula="C10H19OSR">
        <notes>
          <html xmlns="http://www.w3.org/1999/xhtml">
            <p>RECON2: HC01598</p>
            <p>KEGG ID: C05755</p>
            <p>FORMULA: C10H19OSR</p>
            <p>CHARGE: 0</p>
          </html>
        </notes>
      </species>
      <species id="M_HC01599_c" name="3-Oxododecanoyl-ACP" compartment="Cytosol" hasOnlySubstanceUnits="false" boundaryCondition="false" constant="false" fbc:charge="0" fbc:chemicalFormula="C12H21O2SR">
        <notes>
          <html xmlns="http://www.w3.org/1999/xhtml">
            <p>RECON2: HC01599</p>
            <p>KEGG ID: C05756</p>
            <p>FORMULA: C12H21O2SR</p>
            <p>CHARGE: 0</p>
          </html>
        </notes>
      </species>
      <species id="M_HC01600_c" name="D-3-Hydroxydodecanoyl-ACP" compartment="Cytosol" hasOnlySubstanceUnits="false" boundaryCondition="false" constant="false" fbc:charge="0" fbc:chemicalFormula="C12H23O2SR">
        <notes>
          <html xmlns="http://www.w3.org/1999/xhtml">
            <p>RECON2: HC01600</p>
            <p>KEGG ID: C05757</p>
            <p>FORMULA: C12H23O2SR</p>
            <p>CHARGE: 0</p>
          </html>
        </notes>
      </species>
      <species id="M_HC01601_c" name="(2E)-Dodecenoyl-ACP" compartment="Cytosol" hasOnlySubstanceUnits="false" boundaryCondition="false" constant="false" fbc:charge="0" fbc:chemicalFormula="C12H21OSR">
        <notes>
          <html xmlns="http://www.w3.org/1999/xhtml">
            <p>RECON2: HC01601</p>
            <p>KEGG ID: C05758</p>
            <p>FORMULA: C12H21OSR</p>
            <p>CHARGE: 0</p>
          </html>
        </notes>
      </species>
      <species id="M_ddcaACP_c" name="Dodecanoyl-ACP" compartment="Cytosol" hasOnlySubstanceUnits="false" boundaryCondition="false" constant="false" fbc:charge="-1" fbc:chemicalFormula="C12H23OSR">
        <notes>
          <html xmlns="http://www.w3.org/1999/xhtml">
            <p>RECON2: ddcaACP</p>
            <p>KEGG ID: C05223</p>
            <p>FORMULA: C12H23OSR</p>
            <p>CHARGE: -1</p>
          </html>
        </notes>
      </species>
      <species id="M_HC01602_c" name="3-Oxotetradecanoyl-ACP" compartment="Cytosol" hasOnlySubstanceUnits="false" boundaryCondition="false" constant="false" fbc:charge="0" fbc:chemicalFormula="C14H25O2SR">
        <notes>
          <html xmlns="http://www.w3.org/1999/xhtml">
            <p>RECON2: HC01602</p>
            <p>KEGG ID: C05759</p>
            <p>FORMULA: C14H25O2SR</p>
            <p>CHARGE: 0</p>
          </html>
        </notes>
      </species>
      <species id="M_HC01335_c" name="(R)-3-Hydroxytetradecanoyl-ACP" compartment="Cytosol" hasOnlySubstanceUnits="false" boundaryCondition="false" constant="false" fbc:charge="0" fbc:chemicalFormula="C14H27O2SR">
        <notes>
          <html xmlns="http://www.w3.org/1999/xhtml">
            <p>RECON2: HC01335</p>
            <p>KEGG ID: C04688</p>
            <p>FORMULA: C14H27O2SR</p>
            <p>CHARGE: 0</p>
          </html>
        </notes>
      </species>
      <species id="M_HC01603_c" name="(2E)-Tetradecenoyl-ACP" compartment="Cytosol" hasOnlySubstanceUnits="false" boundaryCondition="false" constant="false" fbc:charge="0" fbc:chemicalFormula="C14H25OSR">
        <notes>
          <html xmlns="http://www.w3.org/1999/xhtml">
            <p>RECON2: HC01603</p>
            <p>KEGG ID: C05760</p>
            <p>FORMULA: C14H25OSR</p>
            <p>CHARGE: 0</p>
          </html>
        </notes>
      </species>
      <species id="M_myrsACP_c" name="Myristoyl-ACP" compartment="Cytosol" hasOnlySubstanceUnits="false" boundaryCondition="false" constant="false" fbc:charge="0" fbc:chemicalFormula="C14H27OSR">
        <notes>
          <html xmlns="http://www.w3.org/1999/xhtml">
            <p>RECON2: myrsACP</p>
            <p>KEGG ID: C05761</p>
            <p>FORMULA: C14H27OSR</p>
            <p>CHARGE: 0</p>
          </html>
        </notes>
      </species>
      <species id="M_HC01605_c" name="3-Oxohexadecanoyl-ACP" compartment="Cytosol" hasOnlySubstanceUnits="false" boundaryCondition="false" constant="false" fbc:charge="0" fbc:chemicalFormula="C16H29O2SR">
        <notes>
          <html xmlns="http://www.w3.org/1999/xhtml">
            <p>RECON2: HC01605</p>
            <p>KEGG ID: C05762</p>
            <p>FORMULA: C16H29O2SR</p>
            <p>CHARGE: 0</p>
          </html>
        </notes>
      </species>
      <species id="M_HC01326_c" name="(R)-3-Hydroxypalmitoyl-ACP" compartment="Cytosol" hasOnlySubstanceUnits="false" boundaryCondition="false" constant="false" fbc:charge="0" fbc:chemicalFormula="C16H31O2SR">
        <notes>
          <html xmlns="http://www.w3.org/1999/xhtml">
            <p>RECON2: HC01326</p>
            <p>KEGG ID: C04633</p>
            <p>FORMULA: C16H31O2SR</p>
            <p>CHARGE: 0</p>
          </html>
        </notes>
      </species>
      <species id="M_HC01606_c" name="(2E)-Hexadecenoyl-ACP" compartment="Cytosol" hasOnlySubstanceUnits="false" boundaryCondition="false" constant="false" fbc:charge="0" fbc:chemicalFormula="C16H29OSR">
        <notes>
          <html xmlns="http://www.w3.org/1999/xhtml">
            <p>RECON2: HC01606</p>
            <p>KEGG ID: C05763</p>
            <p>FORMULA: C16H29OSR</p>
            <p>CHARGE: 0</p>
          </html>
        </notes>
      </species>
      <species id="M_palmACP_c" name="Palmitoyl-ACP" compartment="Cytosol" hasOnlySubstanceUnits="false" boundaryCondition="false" constant="false" fbc:charge="-1" fbc:chemicalFormula="C16H31OSR">
        <notes>
          <html xmlns="http://www.w3.org/1999/xhtml">
            <p>RECON2: palmACP</p>
            <p>KEGG ID: C05764</p>
            <p>FORMULA: C16H31OSR</p>
            <p>CHARGE: -1</p>
          </html>
        </notes>
      </species>
    </listOfSpecies>
    <listOfParameters>
      <parameter sboTerm="SBO:0000626" id="cobra_default_lb" value="-1000" constant="true"/>
      <parameter sboTerm="SBO:0000626" id="cobra_default_ub" value="1000" constant="true"/>
      <parameter sboTerm="SBO:0000626" id="cobra_0_bound" value="0" constant="true"/>
      <parameter sboTerm="SBO:0000626" id="minus_inf" value="-INF" constant="true"/>
      <parameter sboTerm="SBO:0000626" id="plus_inf" value="INF" constant="true"/>
      <parameter sboTerm="SBO:0000625" id="R_ICDHy_lower_bound" value="-0.1" units="mmol_per_gDW_per_hr" constant="true"/>
      <parameter sboTerm="SBO:0000625" id="R_r1434_upper_bound" value="0.001" units="mmol_per_gDW_per_hr" constant="true"/>
      <parameter sboTerm="SBO:0000625" id="R_O2t_upper_bound" value="19.8" units="mmol_per_gDW_per_hr" constant="true"/>
      <parameter sboTerm="SBO:0000625" id="R_HCO3t_MitoCore_upper_bound" value="1.71" units="mmol_per_gDW_per_hr" constant="true"/>
      <parameter sboTerm="SBO:0000625" id="R_GLCt1r_upper_bound" value="0.9" units="mmol_per_gDW_per_hr" constant="true"/>
      <parameter sboTerm="SBO:0000625" id="R_HDCAtr_upper_bound" value="1" units="mmol_per_gDW_per_hr" constant="true"/>
      <parameter sboTerm="SBO:0000625" id="R_L_LACt2r_upper_bound" value="0.575" units="mmol_per_gDW_per_hr" constant="true"/>
      <parameter sboTerm="SBO:0000625" id="R_BHBt_upper_bound" value="0.048" units="mmol_per_gDW_per_hr" constant="true"/>
      <parameter sboTerm="SBO:0000625" id="R_ACACt2_upper_bound" value="0.114" units="mmol_per_gDW_per_hr" constant="true"/>
      <parameter sboTerm="SBO:0000625" id="R_BUTt2r_upper_bound" value="0.006" units="mmol_per_gDW_per_hr" constant="true"/>
      <parameter sboTerm="SBO:0000625" id="R_GLYCt_lower_bound" value="-0.01" units="mmol_per_gDW_per_hr" constant="true"/>
      <parameter sboTerm="SBO:0000625" id="R_HIStiDF_upper_bound" value="0.01" units="mmol_per_gDW_per_hr" constant="true"/>
      <parameter sboTerm="SBO:0000625" id="R_ILEtec_upper_bound" value="0.004" units="mmol_per_gDW_per_hr" constant="true"/>
      <parameter sboTerm="SBO:0000625" id="R_LEUtec_upper_bound" value="0.016" units="mmol_per_gDW_per_hr" constant="true"/>
      <parameter sboTerm="SBO:0000625" id="R_LYStiDF_upper_bound" value="0.03" units="mmol_per_gDW_per_hr" constant="true"/>
      <parameter sboTerm="SBO:0000625" id="R_METtec_upper_bound" value="0.005" units="mmol_per_gDW_per_hr" constant="true"/>
      <parameter sboTerm="SBO:0000625" id="R_PHEtec_upper_bound" value="0.012" units="mmol_per_gDW_per_hr" constant="true"/>
      <parameter sboTerm="SBO:0000625" id="R_r2534_upper_bound" value="0.012" units="mmol_per_gDW_per_hr" constant="true"/>
      <parameter sboTerm="SBO:0000625" id="R_TRPt_upper_bound" value="0.008" units="mmol_per_gDW_per_hr" constant="true"/>
      <parameter sboTerm="SBO:0000625" id="R_VALtec_upper_bound" value="0.011" units="mmol_per_gDW_per_hr" constant="true"/>
      <parameter sboTerm="SBO:0000625" id="R_ARGtiDF_upper_bound" value="0.007" units="mmol_per_gDW_per_hr" constant="true"/>
      <parameter sboTerm="SBO:0000625" id="R_ASPte_lower_bound" value="-0.154" units="mmol_per_gDW_per_hr" constant="true"/>
      <parameter sboTerm="SBO:0000625" id="R_CYStec_upper_bound" value="0.001" units="mmol_per_gDW_per_hr" constant="true"/>
      <parameter sboTerm="SBO:0000625" id="R_GLYt2r_upper_bound" value="0.009" units="mmol_per_gDW_per_hr" constant="true"/>
      <parameter sboTerm="SBO:0000625" id="R_PROt2r_upper_bound" value="0.004" units="mmol_per_gDW_per_hr" constant="true"/>
      <parameter sboTerm="SBO:0000625" id="R_r2526_upper_bound" value="0.017" units="mmol_per_gDW_per_hr" constant="true"/>
      <parameter sboTerm="SBO:0000625" id="R_TYRt_upper_bound" value="0.011" units="mmol_per_gDW_per_hr" constant="true"/>
      <parameter sboTerm="SBO:0000625" id="R_r2532_upper_bound" value="0.01" units="mmol_per_gDW_per_hr" constant="true"/>
      <parameter sboTerm="SBO:0000625" id="R_ALAt2r_upper_bound" value="0.01" units="mmol_per_gDW_per_hr" constant="true"/>
      <parameter sboTerm="SBO:0000625" id="R_ACt2r_lower_bound" value="-0.01" units="mmol_per_gDW_per_hr" constant="true"/>
      <parameter sboTerm="SBO:0000625" id="R_ACt2r_upper_bound" value="0.01" units="mmol_per_gDW_per_hr" constant="true"/>
    </listOfParameters>
    <listOfReactions>
      <reaction metaid="meta_R_EX_2hb_e" sboTerm="SBO:0000627" id="R_EX_2hb_e" name="EX_2hb_e" reversible="true" fast="false" fbc:lowerFluxBound="cobra_default_lb" fbc:upperFluxBound="cobra_default_ub">
        <listOfReactants>
          <speciesReference species="M_2hb_e" stoichiometry="1" constant="true"/>
        </listOfReactants>
      </reaction>
      <reaction metaid="meta_R_EX_ac_e" sboTerm="SBO:0000627" id="R_EX_ac_e" name="EX_ac_e" reversible="true" fast="false" fbc:lowerFluxBound="cobra_default_lb" fbc:upperFluxBound="cobra_default_ub">
        <listOfReactants>
          <speciesReference species="M_ac_e" stoichiometry="1" constant="true"/>
        </listOfReactants>
      </reaction>
      <reaction metaid="meta_R_EX_acac_e" sboTerm="SBO:0000627" id="R_EX_acac_e" name="EX_acac_e" reversible="true" fast="false" fbc:lowerFluxBound="cobra_default_lb" fbc:upperFluxBound="cobra_default_ub">
        <listOfReactants>
          <speciesReference species="M_acac_e" stoichiometry="1" constant="true"/>
        </listOfReactants>
      </reaction>
      <reaction metaid="meta_R_EX_akg_e" sboTerm="SBO:0000627" id="R_EX_akg_e" name="EX_akg_e" reversible="true" fast="false" fbc:lowerFluxBound="cobra_default_lb" fbc:upperFluxBound="cobra_default_ub">
        <listOfReactants>
          <speciesReference species="M_akg_e" stoichiometry="1" constant="true"/>
        </listOfReactants>
      </reaction>
      <reaction metaid="meta_R_EX_ala_B_e" sboTerm="SBO:0000627" id="R_EX_ala_B_e" name="EX_ala_B_e" reversible="true" fast="false" fbc:lowerFluxBound="cobra_default_lb" fbc:upperFluxBound="cobra_default_ub">
        <listOfReactants>
          <speciesReference species="M_ala_B_e" stoichiometry="1" constant="true"/>
        </listOfReactants>
      </reaction>
      <reaction metaid="meta_R_EX_ala_L_e" sboTerm="SBO:0000627" id="R_EX_ala_L_e" name="EX_ala_L_e" reversible="true" fast="false" fbc:lowerFluxBound="cobra_default_lb" fbc:upperFluxBound="cobra_default_ub">
        <listOfReactants>
          <speciesReference species="M_ala_L_e" stoichiometry="1" constant="true"/>
        </listOfReactants>
      </reaction>
      <reaction metaid="meta_R_EX_arg_L_e" sboTerm="SBO:0000627" id="R_EX_arg_L_e" name="EX_arg_L_e" reversible="true" fast="false" fbc:lowerFluxBound="cobra_default_lb" fbc:upperFluxBound="cobra_default_ub">
        <listOfReactants>
          <speciesReference species="M_arg_L_e" stoichiometry="1" constant="true"/>
        </listOfReactants>
      </reaction>
      <reaction metaid="meta_R_EX_argsuc_e" sboTerm="SBO:0000627" id="R_EX_argsuc_e" name="EX_argsuc_e" reversible="true" fast="false" fbc:lowerFluxBound="cobra_default_lb" fbc:upperFluxBound="cobra_default_ub">
        <listOfReactants>
          <speciesReference species="M_argsuc_e" stoichiometry="1" constant="true"/>
        </listOfReactants>
      </reaction>
      <reaction metaid="meta_R_EX_asn_L_e" sboTerm="SBO:0000627" id="R_EX_asn_L_e" name="EX_asn_L_e" reversible="true" fast="false" fbc:lowerFluxBound="cobra_default_lb" fbc:upperFluxBound="cobra_default_ub">
        <listOfReactants>
          <speciesReference species="M_asn_L_e" stoichiometry="1" constant="true"/>
        </listOfReactants>
      </reaction>
      <reaction metaid="meta_R_EX_asp_L_e" sboTerm="SBO:0000627" id="R_EX_asp_L_e" name="EX_asp_L_e" reversible="true" fast="false" fbc:lowerFluxBound="cobra_default_lb" fbc:upperFluxBound="cobra_default_ub">
        <listOfReactants>
          <speciesReference species="M_asp_L_e" stoichiometry="1" constant="true"/>
        </listOfReactants>
      </reaction>
      <reaction metaid="meta_R_EX_bhb_e" sboTerm="SBO:0000627" id="R_EX_bhb_e" name="EX_bhb_e" reversible="true" fast="false" fbc:lowerFluxBound="cobra_default_lb" fbc:upperFluxBound="cobra_default_ub">
        <listOfReactants>
          <speciesReference species="M_bhb_e" stoichiometry="1" constant="true"/>
        </listOfReactants>
      </reaction>
      <reaction metaid="meta_R_EX_bilirub_e" sboTerm="SBO:0000627" id="R_EX_bilirub_e" name="EX_bilirub_e" reversible="true" fast="false" fbc:lowerFluxBound="cobra_default_lb" fbc:upperFluxBound="cobra_default_ub">
        <listOfReactants>
          <speciesReference species="M_bilirub_e" stoichiometry="1" constant="true"/>
        </listOfReactants>
      </reaction>
      <reaction metaid="meta_R_EX_biomass_e" sboTerm="SBO:0000627" id="R_EX_biomass_e" name="EX_biomass_e" reversible="true" fast="false" fbc:lowerFluxBound="cobra_default_lb" fbc:upperFluxBound="cobra_default_ub">
        <listOfReactants>
          <speciesReference species="M_biomass_e" stoichiometry="1" constant="true"/>
        </listOfReactants>
      </reaction>
      <reaction metaid="meta_R_EX_but_e" sboTerm="SBO:0000627" id="R_EX_but_e" name="EX_but_e" reversible="true" fast="false" fbc:lowerFluxBound="cobra_default_lb" fbc:upperFluxBound="cobra_default_ub">
        <listOfReactants>
          <speciesReference species="M_but_e" stoichiometry="1" constant="true"/>
        </listOfReactants>
      </reaction>
      <reaction metaid="meta_R_EX_chol_e" sboTerm="SBO:0000627" id="R_EX_chol_e" name="EX_chol_e" reversible="true" fast="false" fbc:lowerFluxBound="cobra_default_lb" fbc:upperFluxBound="cobra_default_ub">
        <listOfReactants>
          <speciesReference species="M_chol_e" stoichiometry="1" constant="true"/>
        </listOfReactants>
      </reaction>
      <reaction metaid="meta_R_EX_cit_e" sboTerm="SBO:0000627" id="R_EX_cit_e" name="EX_cit_e" reversible="true" fast="false" fbc:lowerFluxBound="cobra_default_lb" fbc:upperFluxBound="cobra_default_ub">
        <listOfReactants>
          <speciesReference species="M_cit_e" stoichiometry="1" constant="true"/>
        </listOfReactants>
      </reaction>
      <reaction metaid="meta_R_EX_citr_L_e" sboTerm="SBO:0000627" id="R_EX_citr_L_e" name="EX_citr_L_e" reversible="true" fast="false" fbc:lowerFluxBound="cobra_default_lb" fbc:upperFluxBound="cobra_default_ub">
        <listOfReactants>
          <speciesReference species="M_citr_L_e" stoichiometry="1" constant="true"/>
        </listOfReactants>
      </reaction>
      <reaction metaid="meta_R_EX_co_e" sboTerm="SBO:0000627" id="R_EX_co_e" name="EX_co_e" reversible="true" fast="false" fbc:lowerFluxBound="cobra_default_lb" fbc:upperFluxBound="cobra_default_ub">
        <listOfReactants>
          <speciesReference species="M_co_e" stoichiometry="1" constant="true"/>
        </listOfReactants>
      </reaction>
      <reaction metaid="meta_R_EX_co2_e" sboTerm="SBO:0000627" id="R_EX_co2_e" name="EX_co2_e" reversible="true" fast="false" fbc:lowerFluxBound="cobra_default_lb" fbc:upperFluxBound="cobra_default_ub">
        <listOfReactants>
          <speciesReference species="M_co2_e" stoichiometry="1" constant="true"/>
        </listOfReactants>
      </reaction>
      <reaction metaid="meta_R_EX_creat_e" sboTerm="SBO:0000627" id="R_EX_creat_e" name="EX_creat_e" reversible="true" fast="false" fbc:lowerFluxBound="cobra_default_lb" fbc:upperFluxBound="cobra_default_ub">
        <listOfReactants>
          <speciesReference species="M_creat_e" stoichiometry="1" constant="true"/>
        </listOfReactants>
      </reaction>
      <reaction metaid="meta_R_EX_cyan_e" sboTerm="SBO:0000627" id="R_EX_cyan_e" name="EX_cyan_e" reversible="true" fast="false" fbc:lowerFluxBound="cobra_default_lb" fbc:upperFluxBound="cobra_default_ub">
        <listOfReactants>
          <speciesReference species="M_cyan_e" stoichiometry="1" constant="true"/>
        </listOfReactants>
      </reaction>
      <reaction metaid="meta_R_EX_cys_L_e" sboTerm="SBO:0000627" id="R_EX_cys_L_e" name="EX_cys_L_e" reversible="true" fast="false" fbc:lowerFluxBound="cobra_default_lb" fbc:upperFluxBound="cobra_default_ub">
        <listOfReactants>
          <speciesReference species="M_cys_L_e" stoichiometry="1" constant="true"/>
        </listOfReactants>
      </reaction>
      <reaction metaid="meta_R_EX_etoh_e" sboTerm="SBO:0000627" id="R_EX_etoh_e" name="EX_etoh_e" reversible="true" fast="false" fbc:lowerFluxBound="cobra_default_lb" fbc:upperFluxBound="cobra_default_ub">
        <listOfReactants>
          <speciesReference species="M_etoh_e" stoichiometry="1" constant="true"/>
        </listOfReactants>
      </reaction>
      <reaction metaid="meta_R_EX_fe2_e" sboTerm="SBO:0000627" id="R_EX_fe2_e" name="EX_fe2_e" reversible="true" fast="false" fbc:lowerFluxBound="cobra_default_lb" fbc:upperFluxBound="cobra_default_ub">
        <listOfReactants>
          <speciesReference species="M_fe2_e" stoichiometry="1" constant="true"/>
        </listOfReactants>
      </reaction>
      <reaction metaid="meta_R_EX_for_e" sboTerm="SBO:0000627" id="R_EX_for_e" name="EX_for_e" reversible="true" fast="false" fbc:lowerFluxBound="cobra_default_lb" fbc:upperFluxBound="cobra_default_ub">
        <listOfReactants>
          <speciesReference species="M_for_e" stoichiometry="1" constant="true"/>
        </listOfReactants>
      </reaction>
      <reaction metaid="meta_R_EX_fum_e" sboTerm="SBO:0000627" id="R_EX_fum_e" name="EX_fum_e" reversible="true" fast="false" fbc:lowerFluxBound="cobra_default_lb" fbc:upperFluxBound="cobra_default_ub">
        <listOfReactants>
          <speciesReference species="M_fum_e" stoichiometry="1" constant="true"/>
        </listOfReactants>
      </reaction>
      <reaction metaid="meta_R_EX_glc_D_e" sboTerm="SBO:0000627" id="R_EX_glc_D_e" name="EX_glc_D_e" reversible="true" fast="false" fbc:lowerFluxBound="cobra_default_lb" fbc:upperFluxBound="cobra_default_ub">
        <listOfReactants>
          <speciesReference species="M_glc_D_e" stoichiometry="1" constant="true"/>
        </listOfReactants>
      </reaction>
      <reaction metaid="meta_R_EX_gln_L_e" sboTerm="SBO:0000627" id="R_EX_gln_L_e" name="EX_gln_L_e" reversible="true" fast="false" fbc:lowerFluxBound="cobra_default_lb" fbc:upperFluxBound="cobra_default_ub">
        <listOfReactants>
          <speciesReference species="M_gln_L_e" stoichiometry="1" constant="true"/>
        </listOfReactants>
      </reaction>
      <reaction metaid="meta_R_EX_glu_L_e" sboTerm="SBO:0000627" id="R_EX_glu_L_e" name="EX_glu_L_e" reversible="true" fast="false" fbc:lowerFluxBound="cobra_default_lb" fbc:upperFluxBound="cobra_default_ub">
        <listOfReactants>
          <speciesReference species="M_glu_L_e" stoichiometry="1" constant="true"/>
        </listOfReactants>
      </reaction>
      <reaction metaid="meta_R_EX_gly_e" sboTerm="SBO:0000627" id="R_EX_gly_e" name="EX_gly_e" reversible="true" fast="false" fbc:lowerFluxBound="cobra_default_lb" fbc:upperFluxBound="cobra_default_ub">
        <listOfReactants>
          <speciesReference species="M_gly_e" stoichiometry="1" constant="true"/>
        </listOfReactants>
      </reaction>
      <reaction metaid="meta_R_EX_glyc_e" sboTerm="SBO:0000627" id="R_EX_glyc_e" name="EX_glyc_e" reversible="true" fast="false" fbc:lowerFluxBound="cobra_default_lb" fbc:upperFluxBound="cobra_default_ub">
        <listOfReactants>
          <speciesReference species="M_glyc_e" stoichiometry="1" constant="true"/>
        </listOfReactants>
      </reaction>
      <reaction metaid="meta_R_EX_h_e" sboTerm="SBO:0000627" id="R_EX_h_e" name="EX_h_e" reversible="true" fast="false" fbc:lowerFluxBound="cobra_default_lb" fbc:upperFluxBound="cobra_default_ub">
        <listOfReactants>
          <speciesReference species="M_h_e" stoichiometry="1" constant="true"/>
        </listOfReactants>
      </reaction>
      <reaction metaid="meta_R_EX_h2o_e" sboTerm="SBO:0000627" id="R_EX_h2o_e" name="EX_h2o_e" reversible="true" fast="false" fbc:lowerFluxBound="cobra_default_lb" fbc:upperFluxBound="cobra_default_ub">
        <listOfReactants>
          <speciesReference species="M_h2o_e" stoichiometry="1" constant="true"/>
        </listOfReactants>
      </reaction>
      <reaction metaid="meta_R_EX_HC00250_e" sboTerm="SBO:0000627" id="R_EX_HC00250_e" name="EX_HC00250_e" reversible="true" fast="false" fbc:lowerFluxBound="cobra_default_lb" fbc:upperFluxBound="cobra_default_ub">
        <listOfReactants>
          <speciesReference species="M_HC00250_e" stoichiometry="1" constant="true"/>
        </listOfReactants>
      </reaction>
      <reaction metaid="meta_R_EX_hco3_e" sboTerm="SBO:0000627" id="R_EX_hco3_e" name="EX_hco3_e" reversible="true" fast="false" fbc:lowerFluxBound="cobra_default_lb" fbc:upperFluxBound="cobra_default_ub">
        <listOfReactants>
          <speciesReference species="M_hco3_e" stoichiometry="1" constant="true"/>
        </listOfReactants>
      </reaction>
      <reaction metaid="meta_R_EX_hdca_e" sboTerm="SBO:0000627" id="R_EX_hdca_e" name="EX_hdca_e" reversible="true" fast="false" fbc:lowerFluxBound="cobra_default_lb" fbc:upperFluxBound="cobra_default_ub">
        <listOfReactants>
          <speciesReference species="M_hdca_e" stoichiometry="1" constant="true"/>
        </listOfReactants>
      </reaction>
      <reaction metaid="meta_R_EX_his_L_e" sboTerm="SBO:0000627" id="R_EX_his_L_e" name="EX_his_L_e" reversible="true" fast="false" fbc:lowerFluxBound="cobra_default_lb" fbc:upperFluxBound="cobra_default_ub">
        <listOfReactants>
          <speciesReference species="M_his_L_e" stoichiometry="1" constant="true"/>
        </listOfReactants>
      </reaction>
      <reaction metaid="meta_R_EX_icit_e" sboTerm="SBO:0000627" id="R_EX_icit_e" name="EX_icit_e" reversible="true" fast="false" fbc:lowerFluxBound="cobra_default_lb" fbc:upperFluxBound="cobra_default_ub">
        <listOfReactants>
          <speciesReference species="M_icit_e" stoichiometry="1" constant="true"/>
        </listOfReactants>
      </reaction>
      <reaction metaid="meta_R_EX_ile_L_e" sboTerm="SBO:0000627" id="R_EX_ile_L_e" name="EX_ile_L_e" reversible="true" fast="false" fbc:lowerFluxBound="cobra_default_lb" fbc:upperFluxBound="cobra_default_ub">
        <listOfReactants>
          <speciesReference species="M_ile_L_e" stoichiometry="1" constant="true"/>
        </listOfReactants>
      </reaction>
      <reaction metaid="meta_R_EX_lac_L_e" sboTerm="SBO:0000627" id="R_EX_lac_L_e" name="EX_lac_L_e" reversible="true" fast="false" fbc:lowerFluxBound="cobra_default_lb" fbc:upperFluxBound="cobra_default_ub">
        <listOfReactants>
          <speciesReference species="M_lac_L_e" stoichiometry="1" constant="true"/>
        </listOfReactants>
      </reaction>
      <reaction metaid="meta_R_EX_leu_L_e" sboTerm="SBO:0000627" id="R_EX_leu_L_e" name="EX_leu_L_e" reversible="true" fast="false" fbc:lowerFluxBound="cobra_default_lb" fbc:upperFluxBound="cobra_default_ub">
        <listOfReactants>
          <speciesReference species="M_leu_L_e" stoichiometry="1" constant="true"/>
        </listOfReactants>
      </reaction>
      <reaction metaid="meta_R_EX_lys_L_e" sboTerm="SBO:0000627" id="R_EX_lys_L_e" name="EX_lys_L_e" reversible="true" fast="false" fbc:lowerFluxBound="cobra_default_lb" fbc:upperFluxBound="cobra_default_ub">
        <listOfReactants>
          <speciesReference species="M_lys_L_e" stoichiometry="1" constant="true"/>
        </listOfReactants>
      </reaction>
      <reaction metaid="meta_R_EX_mal_L_e" sboTerm="SBO:0000627" id="R_EX_mal_L_e" name="EX_mal_L_e" reversible="true" fast="false" fbc:lowerFluxBound="cobra_default_lb" fbc:upperFluxBound="cobra_default_ub">
        <listOfReactants>
          <speciesReference species="M_mal_L_e" stoichiometry="1" constant="true"/>
        </listOfReactants>
      </reaction>
      <reaction metaid="meta_R_EX_mercplac_e" sboTerm="SBO:0000627" id="R_EX_mercplac_e" name="EX_mercplac_e" reversible="true" fast="false" fbc:lowerFluxBound="cobra_default_lb" fbc:upperFluxBound="cobra_default_ub">
        <listOfReactants>
          <speciesReference species="M_mercplac_e" stoichiometry="1" constant="true"/>
        </listOfReactants>
      </reaction>
      <reaction metaid="meta_R_EX_met_L_e" sboTerm="SBO:0000627" id="R_EX_met_L_e" name="EX_met_L_e" reversible="true" fast="false" fbc:lowerFluxBound="cobra_default_lb" fbc:upperFluxBound="cobra_default_ub">
        <listOfReactants>
          <speciesReference species="M_met_L_e" stoichiometry="1" constant="true"/>
        </listOfReactants>
      </reaction>
      <reaction metaid="meta_R_EX_nad_e" sboTerm="SBO:0000627" id="R_EX_nad_e" name="EX_nad_e" reversible="true" fast="false" fbc:lowerFluxBound="cobra_default_lb" fbc:upperFluxBound="cobra_default_ub">
        <listOfReactants>
          <speciesReference species="M_nad_e" stoichiometry="1" constant="true"/>
        </listOfReactants>
      </reaction>
      <reaction metaid="meta_R_EX_nadh_e" sboTerm="SBO:0000627" id="R_EX_nadh_e" name="EX_nadh_e" reversible="true" fast="false" fbc:lowerFluxBound="cobra_default_lb" fbc:upperFluxBound="cobra_default_ub">
        <listOfReactants>
          <speciesReference species="M_nadh_e" stoichiometry="1" constant="true"/>
        </listOfReactants>
      </reaction>
      <reaction metaid="meta_R_EX_nh4_e" sboTerm="SBO:0000627" id="R_EX_nh4_e" name="EX_nh4_e" reversible="true" fast="false" fbc:lowerFluxBound="cobra_default_lb" fbc:upperFluxBound="cobra_default_ub">
        <listOfReactants>
          <speciesReference species="M_nh4_e" stoichiometry="1" constant="true"/>
        </listOfReactants>
      </reaction>
      <reaction metaid="meta_R_EX_no_e" sboTerm="SBO:0000627" id="R_EX_no_e" name="EX_no_e" reversible="true" fast="false" fbc:lowerFluxBound="cobra_default_lb" fbc:upperFluxBound="cobra_default_ub">
        <listOfReactants>
          <speciesReference species="M_no_e" stoichiometry="1" constant="true"/>
        </listOfReactants>
      </reaction>
      <reaction metaid="meta_R_EX_o2_e" sboTerm="SBO:0000627" id="R_EX_o2_e" name="EX_o2_e" reversible="true" fast="false" fbc:lowerFluxBound="cobra_default_lb" fbc:upperFluxBound="cobra_default_ub">
        <listOfReactants>
          <speciesReference species="M_o2_e" stoichiometry="1" constant="true"/>
        </listOfReactants>
      </reaction>
      <reaction metaid="meta_R_EX_oaa_e" sboTerm="SBO:0000627" id="R_EX_oaa_e" name="EX_oaa_e" reversible="true" fast="false" fbc:lowerFluxBound="cobra_default_lb" fbc:upperFluxBound="cobra_default_ub">
        <listOfReactants>
          <speciesReference species="M_oaa_e" stoichiometry="1" constant="true"/>
        </listOfReactants>
      </reaction>
      <reaction metaid="meta_R_EX_pchol_hs_e" sboTerm="SBO:0000627" id="R_EX_pchol_hs_e" name="EX_pchol_hs_e" reversible="true" fast="false" fbc:lowerFluxBound="cobra_default_lb" fbc:upperFluxBound="cobra_default_ub">
        <listOfReactants>
          <speciesReference species="M_pchol_hs_e" stoichiometry="1" constant="true"/>
        </listOfReactants>
      </reaction>
      <reaction metaid="meta_R_EX_pcreat_e" sboTerm="SBO:0000627" id="R_EX_pcreat_e" name="EX_pcreat_e" reversible="true" fast="false" fbc:lowerFluxBound="cobra_default_lb" fbc:upperFluxBound="cobra_default_ub">
        <listOfReactants>
          <speciesReference species="M_pcreat_e" stoichiometry="1" constant="true"/>
        </listOfReactants>
      </reaction>
      <reaction metaid="meta_R_EX_pe_hs_e" sboTerm="SBO:0000627" id="R_EX_pe_hs_e" name="EX_pe_hs_e" reversible="true" fast="false" fbc:lowerFluxBound="cobra_default_lb" fbc:upperFluxBound="cobra_default_ub">
        <listOfReactants>
          <speciesReference species="M_pe_hs_e" stoichiometry="1" constant="true"/>
        </listOfReactants>
      </reaction>
      <reaction metaid="meta_R_EX_phe_L_e" sboTerm="SBO:0000627" id="R_EX_phe_L_e" name="EX_phe_L_e" reversible="true" fast="false" fbc:lowerFluxBound="cobra_default_lb" fbc:upperFluxBound="cobra_default_ub">
        <listOfReactants>
          <speciesReference species="M_phe_L_e" stoichiometry="1" constant="true"/>
        </listOfReactants>
      </reaction>
      <reaction metaid="meta_R_EX_pi_e" sboTerm="SBO:0000627" id="R_EX_pi_e" name="EX_pi_e" reversible="true" fast="false" fbc:lowerFluxBound="cobra_default_lb" fbc:upperFluxBound="cobra_default_ub">
        <listOfReactants>
          <speciesReference species="M_pi_e" stoichiometry="1" constant="true"/>
        </listOfReactants>
      </reaction>
      <reaction metaid="meta_R_EX_ppa_e" sboTerm="SBO:0000627" id="R_EX_ppa_e" name="EX_ppa_e" reversible="true" fast="false" fbc:lowerFluxBound="cobra_default_lb" fbc:upperFluxBound="cobra_default_ub">
        <listOfReactants>
          <speciesReference species="M_ppa_e" stoichiometry="1" constant="true"/>
        </listOfReactants>
      </reaction>
      <reaction metaid="meta_R_EX_pro_L_e" sboTerm="SBO:0000627" id="R_EX_pro_L_e" name="EX_pro_L_e" reversible="true" fast="false" fbc:lowerFluxBound="cobra_default_lb" fbc:upperFluxBound="cobra_default_ub">
        <listOfReactants>
          <speciesReference species="M_pro_L_e" stoichiometry="1" constant="true"/>
        </listOfReactants>
      </reaction>
      <reaction metaid="meta_R_EX_ps_hs_e" sboTerm="SBO:0000627" id="R_EX_ps_hs_e" name="EX_ps_hs_e" reversible="true" fast="false" fbc:lowerFluxBound="cobra_default_lb" fbc:upperFluxBound="cobra_default_ub">
        <listOfReactants>
          <speciesReference species="M_ps_hs_e" stoichiometry="1" constant="true"/>
        </listOfReactants>
      </reaction>
      <reaction metaid="meta_R_EX_ser_L_e" sboTerm="SBO:0000627" id="R_EX_ser_L_e" name="EX_ser_L_e" reversible="true" fast="false" fbc:lowerFluxBound="cobra_default_lb" fbc:upperFluxBound="cobra_default_ub">
        <listOfReactants>
          <speciesReference species="M_ser_L_e" stoichiometry="1" constant="true"/>
        </listOfReactants>
      </reaction>
      <reaction metaid="meta_R_EX_so3_e" sboTerm="SBO:0000627" id="R_EX_so3_e" name="EX_so3_e" reversible="true" fast="false" fbc:lowerFluxBound="cobra_default_lb" fbc:upperFluxBound="cobra_default_ub">
        <listOfReactants>
          <speciesReference species="M_so3_e" stoichiometry="1" constant="true"/>
        </listOfReactants>
      </reaction>
      <reaction metaid="meta_R_EX_succ_e" sboTerm="SBO:0000627" id="R_EX_succ_e" name="EX_succ_e" reversible="true" fast="false" fbc:lowerFluxBound="cobra_default_lb" fbc:upperFluxBound="cobra_default_ub">
        <listOfReactants>
          <speciesReference species="M_succ_e" stoichiometry="1" constant="true"/>
        </listOfReactants>
      </reaction>
      <reaction metaid="meta_R_EX_tcynt_e" sboTerm="SBO:0000627" id="R_EX_tcynt_e" name="EX_tcynt_e" reversible="true" fast="false" fbc:lowerFluxBound="cobra_default_lb" fbc:upperFluxBound="cobra_default_ub">
        <listOfReactants>
          <speciesReference species="M_tcynt_e" stoichiometry="1" constant="true"/>
        </listOfReactants>
      </reaction>
      <reaction metaid="meta_R_EX_thr_L_e" sboTerm="SBO:0000627" id="R_EX_thr_L_e" name="EX_thr_L_e" reversible="true" fast="false" fbc:lowerFluxBound="cobra_default_lb" fbc:upperFluxBound="cobra_default_ub">
        <listOfReactants>
          <speciesReference species="M_thr_L_e" stoichiometry="1" constant="true"/>
        </listOfReactants>
      </reaction>
      <reaction metaid="meta_R_EX_trp_L_e" sboTerm="SBO:0000627" id="R_EX_trp_L_e" name="EX_trp_L_e" reversible="true" fast="false" fbc:lowerFluxBound="cobra_default_lb" fbc:upperFluxBound="cobra_default_ub">
        <listOfReactants>
          <speciesReference species="M_trp_L_e" stoichiometry="1" constant="true"/>
        </listOfReactants>
      </reaction>
      <reaction metaid="meta_R_EX_tsul_e" sboTerm="SBO:0000627" id="R_EX_tsul_e" name="EX_tsul_e" reversible="true" fast="false" fbc:lowerFluxBound="cobra_default_lb" fbc:upperFluxBound="cobra_default_ub">
        <listOfReactants>
          <speciesReference species="M_tsul_e" stoichiometry="1" constant="true"/>
        </listOfReactants>
      </reaction>
      <reaction metaid="meta_R_EX_tyr_L_e" sboTerm="SBO:0000627" id="R_EX_tyr_L_e" name="EX_tyr_L_e" reversible="true" fast="false" fbc:lowerFluxBound="cobra_default_lb" fbc:upperFluxBound="cobra_default_ub">
        <listOfReactants>
          <speciesReference species="M_tyr_L_e" stoichiometry="1" constant="true"/>
        </listOfReactants>
      </reaction>
      <reaction metaid="meta_R_EX_urea_e" sboTerm="SBO:0000627" id="R_EX_urea_e" name="EX_urea_e" reversible="true" fast="false" fbc:lowerFluxBound="cobra_default_lb" fbc:upperFluxBound="cobra_default_ub">
        <listOfReactants>
          <speciesReference species="M_urea_e" stoichiometry="1" constant="true"/>
        </listOfReactants>
      </reaction>
      <reaction metaid="meta_R_EX_val_L_e" sboTerm="SBO:0000627" id="R_EX_val_L_e" name="EX_val_L_e" reversible="true" fast="false" fbc:lowerFluxBound="cobra_default_lb" fbc:upperFluxBound="cobra_default_ub">
        <listOfReactants>
          <speciesReference species="M_val_L_e" stoichiometry="1" constant="true"/>
        </listOfReactants>
      </reaction>
      <reaction metaid="meta_R_EX_fol_e" sboTerm="SBO:0000627" id="R_EX_fol_e" name="EX_fol_e" reversible="true" fast="false" fbc:lowerFluxBound="cobra_default_lb" fbc:upperFluxBound="cobra_default_ub">
        <listOfReactants>
          <speciesReference species="M_fol_e" stoichiometry="1" constant="true"/>
        </listOfReactants>
      </reaction>
      <reaction id="R_OF_ATP_MitoCore" name="R_OF_ATP_MitoCore Maximum ATP production (ATP hydrolysis)" reversible="false" fast="false" fbc:lowerFluxBound="cobra_0_bound" fbc:upperFluxBound="cobra_default_ub">
        <notes>
          <html xmlns="http://www.w3.org/1999/xhtml">
            <p>Model Reaction Number: 1</p>
            <p>SUBSYSTEM: Objective Function - ATP</p>
            <p>Description: Maximum ATP production (ATP hydrolysis)</p>
            <p>Recon2 id: N/A</p>
            <p>Recon2 formula: N/A</p>
          </html>
        </notes>
        <listOfReactants>
          <speciesReference species="M_h2o_c" stoichiometry="1" constant="true"/>
          <speciesReference species="M_atp_c" stoichiometry="1" constant="true"/>
        </listOfReactants>
        <listOfProducts>
          <speciesReference species="M_adp_c" stoichiometry="1" constant="true"/>
          <speciesReference species="M_pi_c" stoichiometry="1" constant="true"/>
          <speciesReference species="M_h_c" stoichiometry="1" constant="true"/>
          <speciesReference species="M_biomass_c" stoichiometry="1" constant="true"/>
        </listOfProducts>
      </reaction>
      <reaction id="R_OF_HEME_MitoCore" name="R_OF_HEME_MitoCore Maximum Heme production" reversible="false" fast="false" fbc:lowerFluxBound="cobra_0_bound" fbc:upperFluxBound="cobra_default_ub">
        <notes>
          <html xmlns="http://www.w3.org/1999/xhtml">
            <p>Model Reaction Number: 2</p>
            <p>SUBSYSTEM: Objective Function - Heme</p>
            <p>Description: Maximum Heme production</p>
            <p>Recon2 id: N/A</p>
            <p>Recon2 formula: N/A</p>
          </html>
        </notes>
        <listOfReactants>
          <speciesReference species="M_pheme_m" stoichiometry="1" constant="true"/>
        </listOfReactants>
        <listOfProducts>
          <speciesReference species="M_biomass_m" stoichiometry="1" constant="true"/>
        </listOfProducts>
      </reaction>
      <reaction id="R_OF_LIPID_MitoCore" name="R_OF_LIPID_MitoCore Maximum lipid synthesis (Mito Inner Membrane)" reversible="false" fast="false" fbc:lowerFluxBound="cobra_0_bound" fbc:upperFluxBound="cobra_default_ub">
        <notes>
          <html xmlns="http://www.w3.org/1999/xhtml">
            <p>Model Reaction Number: 3</p>
            <p>SUBSYSTEM: Objective Function - Lipid synthesis</p>
            <p>Description: Maximum lipid synthesis (Mito Inner Membrane)</p>
            <p>Recon2 id: N/A</p>
            <p>Recon2 formula: N/A</p>
          </html>
        </notes>
        <listOfReactants>
          <speciesReference species="M_pchol_hs_m" stoichiometry="0.4" constant="true"/>
          <speciesReference species="M_pe_hs_m" stoichiometry="0.34" constant="true"/>
          <speciesReference species="M_ps_hs_m" stoichiometry="0.3" constant="true"/>
          <speciesReference species="M_clpn_hs_m" stoichiometry="0.18" constant="true"/>
        </listOfReactants>
        <listOfProducts>
          <speciesReference species="M_biomass_m" stoichiometry="1" constant="true"/>
        </listOfProducts>
      </reaction>
      <reaction id="R_OF_PROTEIN_MitoCore" name="R_OF_PROTEIN_MitoCore Maxmium production of amino acids for protein synthesis" reversible="false" fast="false" fbc:lowerFluxBound="cobra_0_bound" fbc:upperFluxBound="cobra_default_ub">
        <notes>
          <html xmlns="http://www.w3.org/1999/xhtml">
            <p>Model Reaction Number: 4</p>
            <p>SUBSYSTEM: Objective Function - Protein Synthesis</p>
            <p>Description: Maxmium production of amino acids for protein synthesis</p>
            <p>Recon2 id: N/A</p>
            <p>Recon2 formula: N/A</p>
          </html>
        </notes>
        <listOfReactants>
          <speciesReference species="M_his_L_m" stoichiometry="0.19" constant="true"/>
          <speciesReference species="M_ile_L_m" stoichiometry="0.43" constant="true"/>
          <speciesReference species="M_leu_L_m" stoichiometry="0.82" constant="true"/>
          <speciesReference species="M_lys_L_m" stoichiometry="0.89" constant="true"/>
          <speciesReference species="M_met_L_m" stoichiometry="0.23" constant="true"/>
          <speciesReference species="M_phe_L_m" stoichiometry="0.39" constant="true"/>
          <speciesReference species="M_thr_L_m" stoichiometry="0.47" constant="true"/>
          <speciesReference species="M_trp_L_m" stoichiometry="0.02" constant="true"/>
          <speciesReference species="M_val_L_m" stoichiometry="0.53" constant="true"/>
          <speciesReference species="M_arg_L_m" stoichiometry="0.54" constant="true"/>
          <speciesReference species="M_asp_L_m" stoichiometry="0.53" constant="true"/>
          <speciesReference species="M_cys_L_m" stoichiometry="0.07" constant="true"/>
          <speciesReference species="M_glu_L_m" stoichiometry="0.58" constant="true"/>
          <speciesReference species="M_gln_L_m" stoichiometry="0.49" constant="true"/>
          <speciesReference species="M_gly_m" stoichiometry="0.81" constant="true"/>
          <speciesReference species="M_pro_L_m" stoichiometry="0.62" constant="true"/>
          <speciesReference species="M_ser_L_m" stoichiometry="0.59" constant="true"/>
          <speciesReference species="M_tyr_L_m" stoichiometry="0.24" constant="true"/>
          <speciesReference species="M_asn_L_m" stoichiometry="0.42" constant="true"/>
          <speciesReference species="M_ala_L_m" stoichiometry="0.76" constant="true"/>
        </listOfReactants>
        <listOfProducts>
          <speciesReference species="M_biomass_m" stoichiometry="1" constant="true"/>
        </listOfProducts>
      </reaction>
      <reaction id="R_HEX1" name="R_HEX1 ATP + alpha-D-Glucose --&gt; ADP + alpha-D-Glucose 6-phosphate" reversible="false" fast="false" fbc:lowerFluxBound="cobra_0_bound" fbc:upperFluxBound="cobra_default_ub">
        <notes>
          <html xmlns="http://www.w3.org/1999/xhtml">
            <p>Model Reaction Number: 5</p>
            <p>EC Number: 2.7.1.1 or 2.7.1.2</p>
            <p>SUBSYSTEM: Glycolysis</p>
            <p>Description: ATP + alpha-D-Glucose --&gt; ADP + alpha-D-Glucose 6-phosphate</p>
            <p>Recon2 id: HEX1</p>
            <p>Recon2 formula: atp[c] + glc_D[c] -&gt; h[c] + adp[c] + g6p[c]</p>
            <p>KEGG id: R01786</p>
            <p>GENE_ASSOCIATION: ENSG00000156515 or ENSG00000159399 or ENSG00000160883 or ENSG00000106633</p>
            <p>GENE_LIST: HK1 or HK2 or HK3 or GCK</p>
            <p>HGNC: 4922 or HGNC:4923 or HGNC:4925 or HGNC:4195</p>
            <p>Gene name: Hexokinases</p>
            <p>MitoCarta: TRUE, TRUE, FALSE, FALSE</p>
            <p>MitoCarta score: 6.3802, 10.7609, -1.9426, -4.3576</p>
            <p>HPA mRNA level in heart tissue: High, Low, Low, Low</p>
            <p>HPA protein level in heart tissue: Medium, Medium, Low, Low</p>
          </html>
        </notes>
        <listOfReactants>
          <speciesReference species="M_atp_c" stoichiometry="1" constant="true"/>
          <speciesReference species="M_glc_D_c" stoichiometry="1" constant="true"/>
        </listOfReactants>
        <listOfProducts>
          <speciesReference species="M_h_c" stoichiometry="1" constant="true"/>
          <speciesReference species="M_adp_c" stoichiometry="1" constant="true"/>
          <speciesReference species="M_g6p_c" stoichiometry="1" constant="true"/>
        </listOfProducts>
        <fbc:geneProductAssociation>
          <fbc:or>
            <fbc:geneProductRef fbc:geneProduct="G_ENSG00000156515"/>
            <fbc:geneProductRef fbc:geneProduct="G_ENSG00000159399"/>
            <fbc:geneProductRef fbc:geneProduct="G_ENSG00000160883"/>
            <fbc:geneProductRef fbc:geneProduct="G_ENSG00000106633"/>
          </fbc:or>
        </fbc:geneProductAssociation>
      </reaction>
      <reaction id="R_G6PPer" name="R_G6PPer alpha-D-Glucose 6-phosphate + H2O --&gt; alpha-D-Glucose + Orthophosphate" reversible="false" fast="false" fbc:lowerFluxBound="cobra_0_bound" fbc:upperFluxBound="cobra_0_bound">
        <notes>
          <html xmlns="http://www.w3.org/1999/xhtml">
            <p>Model Reaction Number: 6</p>
            <p>EC Number: 3.1.3.9</p>
            <p>SUBSYSTEM: Gluconeogenesis</p>
            <p>Description: alpha-D-Glucose 6-phosphate + H2O --&gt; alpha-D-Glucose + Orthophosphate</p>
            <p>Recon2 id: G6PPer</p>
            <p>Recon2 formula: h2o[r] + g6p[r] -&gt; pi[r] + glc_D[r]</p>
            <p>KEGG id: R01788</p>
            <p>GENE_ASSOCIATION: ENSG00000131482</p>
            <p>GENE_LIST: G6PC</p>
            <p>HGNC: 4056</p>
            <p>Gene name: Glucose 6-phosphatase</p>
            <p>MitoCarta: FALSE</p>
            <p>MitoCarta score: -4.8268</p>
            <p>Directionality rationale: No gluconeogenesis in heart</p>
            <p>HPA mRNA level in heart tissue: Not detected</p>
            <p>HPA protein level in heart tissue: Medium</p>
          </html>
        </notes>
        <listOfReactants>
          <speciesReference species="M_h2o_c" stoichiometry="1" constant="true"/>
          <speciesReference species="M_g6p_c" stoichiometry="1" constant="true"/>
        </listOfReactants>
        <listOfProducts>
          <speciesReference species="M_pi_c" stoichiometry="1" constant="true"/>
          <speciesReference species="M_glc_D_c" stoichiometry="1" constant="true"/>
        </listOfProducts>
        <fbc:geneProductAssociation>
          <fbc:geneProductRef fbc:geneProduct="G_ENSG00000131482"/>
        </fbc:geneProductAssociation>
      </reaction>
      <reaction id="R_PGI" name="R_PGI alpha-D-Glucose 6-phosphate --&gt; beta-D-Fructose 6-phosphate" reversible="true" fast="false" fbc:lowerFluxBound="cobra_default_lb" fbc:upperFluxBound="cobra_default_ub">
        <notes>
          <html xmlns="http://www.w3.org/1999/xhtml">
            <p>Model Reaction Number: 7</p>
            <p>EC Number: 5.3.1.9</p>
            <p>SUBSYSTEM: Glycolysis/gluconeogenesis</p>
            <p>Description: alpha-D-Glucose 6-phosphate --&gt; beta-D-Fructose 6-phosphate</p>
            <p>Recon2 id: PGI</p>
            <p>Recon2 formula: g6p[c] --&gt; f6p[c]</p>
            <p>KEGG id: R02740</p>
            <p>GENE_ASSOCIATION: ENSG00000105220</p>
            <p>GENE_LIST: GPI</p>
            <p>HGNC: 4458</p>
            <p>Gene name: glucose-6-phosphate isomerase</p>
            <p>MitoCarta: TRUE</p>
            <p>MitoCarta score: 10.5459</p>
            <p>HPA mRNA level in heart tissue: High</p>
            <p>HPA protein level in heart tissue: Medium</p>
          </html>
        </notes>
        <listOfReactants>
          <speciesReference species="M_g6p_c" stoichiometry="1" constant="true"/>
        </listOfReactants>
        <listOfProducts>
          <speciesReference species="M_f6p_c" stoichiometry="1" constant="true"/>
        </listOfProducts>
        <fbc:geneProductAssociation>
          <fbc:geneProductRef fbc:geneProduct="G_ENSG00000105220"/>
        </fbc:geneProductAssociation>
      </reaction>
      <reaction id="R_PFK" name="R_PFK ATP + beta-D-Fructose 6-phosphate --&gt; ADP + beta-D-Fructose 1,6-bisphosphate" reversible="false" fast="false" fbc:lowerFluxBound="cobra_0_bound" fbc:upperFluxBound="cobra_default_ub">
        <notes>
          <html xmlns="http://www.w3.org/1999/xhtml">
            <p>Model Reaction Number: 8</p>
            <p>EC Number: 2.7.1.11</p>
            <p>SUBSYSTEM: Glycolysis</p>
            <p>Description: ATP + beta-D-Fructose 6-phosphate --&gt; ADP + beta-D-Fructose 1,6-bisphosphate</p>
            <p>Recon2 id: PFK</p>
            <p>Recon2 formula: atp[c] + f6p[c] -&gt; h[c] + adp[c] + fdp[c]</p>
            <p>KEGG id: R04779</p>
            <p>GENE_ASSOCIATION: ENSG00000152556</p>
            <p>GENE_LIST: PFKM</p>
            <p>HGNC: 8877</p>
            <p>Gene name: phosphofructokinase</p>
            <p>MitoCarta: FALSE</p>
            <p>MitoCarta score: -2.2497</p>
            <p>Directionality rationale: ATP consumption, Brenda, KEGG</p>
            <p>HPA mRNA level in heart tissue: High</p>
            <p>HPA protein level in heart tissue: High</p>
          </html>
        </notes>
        <listOfReactants>
          <speciesReference species="M_atp_c" stoichiometry="1" constant="true"/>
          <speciesReference species="M_f6p_c" stoichiometry="1" constant="true"/>
        </listOfReactants>
        <listOfProducts>
          <speciesReference species="M_h_c" stoichiometry="1" constant="true"/>
          <speciesReference species="M_adp_c" stoichiometry="1" constant="true"/>
          <speciesReference species="M_fdp_c" stoichiometry="1" constant="true"/>
        </listOfProducts>
        <fbc:geneProductAssociation>
          <fbc:geneProductRef fbc:geneProduct="G_ENSG00000152556"/>
        </fbc:geneProductAssociation>
      </reaction>
      <reaction id="R_FBP" name="R_FBP beta-D-Fructose 1,6-bisphosphate + H2O --&gt; beta-D-Fructose 6-phosphate + Orthophosphate" reversible="false" fast="false" fbc:lowerFluxBound="cobra_0_bound" fbc:upperFluxBound="cobra_0_bound">
        <notes>
          <html xmlns="http://www.w3.org/1999/xhtml">
            <p>Model Reaction Number: 9</p>
            <p>EC Number: 3.1.3.11</p>
            <p>SUBSYSTEM: Gluconeogenesis</p>
            <p>Description: beta-D-Fructose 1,6-bisphosphate + H2O --&gt; beta-D-Fructose 6-phosphate + Orthophosphate</p>
            <p>Recon2 id: FBP</p>
            <p>Recon2 formula: h2o[c] + fdp[c] -&gt; pi[c] + f6p[c]</p>
            <p>KEGG id: R04780</p>
            <p>GENE_ASSOCIATION: ENSG00000165140 or ENSG00000130957</p>
            <p>GENE_LIST: FBP1 or FBP2</p>
            <p>HGNC: 3606 or HGNC:3607</p>
            <p>Gene name: fructose-bisphosphatase</p>
            <p>MitoCarta: FALSE</p>
            <p>MitoCarta score: -3.5494, -8.2811</p>
            <p>Directionality rationale: No gluconeogenesis in heart</p>
            <p>HPA mRNA level in heart tissue: Low or Not detected</p>
            <p>HPA protein level in heart tissue: Not detected or Not detected</p>
          </html>
        </notes>
        <listOfReactants>
          <speciesReference species="M_h2o_c" stoichiometry="1" constant="true"/>
          <speciesReference species="M_fdp_c" stoichiometry="1" constant="true"/>
        </listOfReactants>
        <listOfProducts>
          <speciesReference species="M_pi_c" stoichiometry="1" constant="true"/>
          <speciesReference species="M_f6p_c" stoichiometry="1" constant="true"/>
        </listOfProducts>
        <fbc:geneProductAssociation>
          <fbc:or>
            <fbc:geneProductRef fbc:geneProduct="G_ENSG00000165140"/>
            <fbc:geneProductRef fbc:geneProduct="G_ENSG00000130957"/>
          </fbc:or>
        </fbc:geneProductAssociation>
      </reaction>
      <reaction id="R_FBA" name="R_FBA beta-D-Fructose 1,6-bisphosphate --&gt; Glycerone phosphate + D-Glyceraldehyde 3-phosphate" reversible="true" fast="false" fbc:lowerFluxBound="cobra_default_lb" fbc:upperFluxBound="cobra_default_ub">
        <notes>
          <html xmlns="http://www.w3.org/1999/xhtml">
            <p>Model Reaction Number: 10</p>
            <p>EC Number: 4.1.2.13</p>
            <p>SUBSYSTEM: Glycolysis/gluconeogenesis</p>
            <p>Description: beta-D-Fructose 1,6-bisphosphate --&gt; Glycerone phosphate + D-Glyceraldehyde 3-phosphate</p>
            <p>Recon2 id: FBA</p>
            <p>Recon2 formula: fdp[c] --&gt; dhap[c] + g3p[c]</p>
            <p>KEGG id: R01070</p>
            <p>GENE_ASSOCIATION: ENSG00000149925 or ENSG00000109107</p>
            <p>GENE_LIST: ALDOA or ALDOC</p>
            <p>HGNC: 414 or HGNC:418</p>
            <p>Gene name: fructose-bisphosphate aldolase</p>
            <p>MitoCarta: FALSE</p>
            <p>MitoCarta score: -4.8741</p>
            <p>HPA mRNA level in heart tissue: High or High</p>
            <p>HPA protein level in heart tissue: Not detected or Not detected</p>
          </html>
        </notes>
        <listOfReactants>
          <speciesReference species="M_fdp_c" stoichiometry="1" constant="true"/>
        </listOfReactants>
        <listOfProducts>
          <speciesReference species="M_dhap_c" stoichiometry="1" constant="true"/>
          <speciesReference species="M_g3p_c" stoichiometry="1" constant="true"/>
        </listOfProducts>
        <fbc:geneProductAssociation>
          <fbc:or>
            <fbc:geneProductRef fbc:geneProduct="G_ENSG00000149925"/>
            <fbc:geneProductRef fbc:geneProduct="G_ENSG00000109107"/>
          </fbc:or>
        </fbc:geneProductAssociation>
      </reaction>
      <reaction id="R_TPI" name="R_TPI D-Glyceraldehyde 3-phosphate --&gt; Glycerone phosphate" reversible="true" fast="false" fbc:lowerFluxBound="cobra_default_lb" fbc:upperFluxBound="cobra_default_ub">
        <notes>
          <html xmlns="http://www.w3.org/1999/xhtml">
            <p>Model Reaction Number: 11</p>
            <p>EC Number: 5.3.1.1</p>
            <p>SUBSYSTEM: Glycolysis/gluconeogenesis</p>
            <p>Description: D-Glyceraldehyde 3-phosphate --&gt; Glycerone phosphate</p>
            <p>Recon2 id: TPI</p>
            <p>Recon2 formula: dhap[c] --&gt; g3p[c]</p>
            <p>KEGG id: R01015</p>
            <p>GENE_ASSOCIATION: ENSG00000111669</p>
            <p>GENE_LIST: TPI1</p>
            <p>HGNC: 12009</p>
            <p>Gene name: triose-phosphate isomerase</p>
            <p>MitoCarta: TRUE</p>
            <p>MitoCarta score: 5.5357</p>
            <p>HPA mRNA level in heart tissue: High</p>
            <p>HPA protein level in heart tissue: Low</p>
          </html>
        </notes>
        <listOfReactants>
          <speciesReference species="M_dhap_c" stoichiometry="1" constant="true"/>
        </listOfReactants>
        <listOfProducts>
          <speciesReference species="M_g3p_c" stoichiometry="1" constant="true"/>
        </listOfProducts>
        <fbc:geneProductAssociation>
          <fbc:geneProductRef fbc:geneProduct="G_ENSG00000111669"/>
        </fbc:geneProductAssociation>
      </reaction>
      <reaction id="R_GAPD" name="R_GAPD D-Glyceraldehyde 3-phosphate + Orthophosphate + NAD+ --&gt; 3-Phospho-D-glyceroyl phosphate + NADH + H+" reversible="true" fast="false" fbc:lowerFluxBound="cobra_default_lb" fbc:upperFluxBound="cobra_default_ub">
        <notes>
          <html xmlns="http://www.w3.org/1999/xhtml">
            <p>Model Reaction Number: 12</p>
            <p>EC Number: 1.2.1.12</p>
            <p>SUBSYSTEM: Glycolysis/gluconeogenesis</p>
            <p>Description: D-Glyceraldehyde 3-phosphate + Orthophosphate + NAD+ --&gt; 3-Phospho-D-glyceroyl phosphate + NADH + H+</p>
            <p>Recon2 id: GAPD</p>
            <p>Recon2 formula: pi[c] + nad[c] + g3p[c] --&gt; h[c] + nadh[c] + 13dpg[c]</p>
            <p>KEGG id: R01061</p>
            <p>GENE_ASSOCIATION: ENSG00000111640</p>
            <p>GENE_LIST: GAPDH</p>
            <p>HGNC: 4141</p>
            <p>Gene name: glyceraldehyde-3-phosphate dehydrogenase</p>
            <p>MitoCarta: TRUE</p>
            <p>MitoCarta score: 5.4139</p>
            <p>HPA mRNA level in heart tissue: High</p>
            <p>HPA protein level in heart tissue: Medium</p>
          </html>
        </notes>
        <listOfReactants>
          <speciesReference species="M_pi_c" stoichiometry="1" constant="true"/>
          <speciesReference species="M_nad_c" stoichiometry="1" constant="true"/>
          <speciesReference species="M_g3p_c" stoichiometry="1" constant="true"/>
        </listOfReactants>
        <listOfProducts>
          <speciesReference species="M_h_c" stoichiometry="1" constant="true"/>
          <speciesReference species="M_nadh_c" stoichiometry="1" constant="true"/>
          <speciesReference species="M_13dpg_c" stoichiometry="1" constant="true"/>
        </listOfProducts>
        <fbc:geneProductAssociation>
          <fbc:geneProductRef fbc:geneProduct="G_ENSG00000111640"/>
        </fbc:geneProductAssociation>
      </reaction>
      <reaction id="R_PGK" name="R_PGK ATP + 3-Phospho-D-glycerate --&gt; ADP + 3-Phospho-D-glyceroyl phosphate" reversible="true" fast="false" fbc:lowerFluxBound="cobra_default_lb" fbc:upperFluxBound="cobra_default_ub">
        <notes>
          <html xmlns="http://www.w3.org/1999/xhtml">
            <p>Model Reaction Number: 13</p>
            <p>EC Number: 2.7.2.3</p>
            <p>SUBSYSTEM: Glycolysis/gluconeogenesis</p>
            <p>Description: ATP + 3-Phospho-D-glycerate --&gt; ADP + 3-Phospho-D-glyceroyl phosphate</p>
            <p>Recon2 id: PGK</p>
            <p>Recon2 formula: atp[c] + 3pg[c] --&gt; adp[c] + 13dpg[c]</p>
            <p>KEGG id: R01512</p>
            <p>GENE_ASSOCIATION: ENSG00000102144</p>
            <p>GENE_LIST: PGK1</p>
            <p>HGNC: 8896</p>
            <p>Gene name: Phosphoglycerate kinase 1</p>
            <p>MitoCarta: FALSE</p>
            <p>MitoCarta score: -0.9741</p>
            <p>HPA mRNA level in heart tissue: High</p>
            <p>HPA protein level in heart tissue: Low</p>
          </html>
        </notes>
        <listOfReactants>
          <speciesReference species="M_atp_c" stoichiometry="1" constant="true"/>
          <speciesReference species="M_3pg_c" stoichiometry="1" constant="true"/>
        </listOfReactants>
        <listOfProducts>
          <speciesReference species="M_adp_c" stoichiometry="1" constant="true"/>
          <speciesReference species="M_13dpg_c" stoichiometry="1" constant="true"/>
        </listOfProducts>
        <fbc:geneProductAssociation>
          <fbc:geneProductRef fbc:geneProduct="G_ENSG00000102144"/>
        </fbc:geneProductAssociation>
      </reaction>
      <reaction id="R_PGM" name="R_PGM 2-Phospho-D-glycerate --&gt; 3-Phospho-D-glycerate" reversible="true" fast="false" fbc:lowerFluxBound="cobra_default_lb" fbc:upperFluxBound="cobra_default_ub">
        <notes>
          <html xmlns="http://www.w3.org/1999/xhtml">
            <p>Model Reaction Number: 14</p>
            <p>EC Number: 5.4.2.1</p>
            <p>SUBSYSTEM: Glycolysis/gluconeogenesis</p>
            <p>Description: 2-Phospho-D-glycerate --&gt; 3-Phospho-D-glycerate</p>
            <p>Recon2 id: DPGM</p>
            <p>Recon2 formula: 2pg[c] --&gt; 3pg[c]</p>
            <p>KEGG id: R01518</p>
            <p>GENE_ASSOCIATION: ENSG00000171314 or ENSG00000164708</p>
            <p>GENE_LIST: PGAM1 or PGAM2</p>
            <p>HGNC: 8888 or HGNC:8889</p>
            <p>Gene name: Phosphoglycerate mutase 1</p>
            <p>MitoCarta: FALSE</p>
            <p>MitoCarta score: -0.9066</p>
            <p>HPA mRNA level in heart tissue: High or High</p>
            <p>HPA protein level in heart tissue: ND or High</p>
          </html>
        </notes>
        <listOfReactants>
          <speciesReference species="M_2pg_c" stoichiometry="1" constant="true"/>
        </listOfReactants>
        <listOfProducts>
          <speciesReference species="M_3pg_c" stoichiometry="1" constant="true"/>
        </listOfProducts>
        <fbc:geneProductAssociation>
          <fbc:or>
            <fbc:geneProductRef fbc:geneProduct="G_ENSG00000171314"/>
            <fbc:geneProductRef fbc:geneProduct="G_ENSG00000164708"/>
          </fbc:or>
        </fbc:geneProductAssociation>
      </reaction>
      <reaction id="R_ENO" name="R_ENO 2-Phospho-D-glycerate --&gt; Phosphoenolpyruvate + H2O" reversible="true" fast="false" fbc:lowerFluxBound="cobra_default_lb" fbc:upperFluxBound="cobra_default_ub">
        <notes>
          <html xmlns="http://www.w3.org/1999/xhtml">
            <p>Model Reaction Number: 15</p>
            <p>EC Number: 4.2.1.11</p>
            <p>SUBSYSTEM: Glycolysis/gluconeogenesis</p>
            <p>Description: 2-Phospho-D-glycerate --&gt; Phosphoenolpyruvate + H2O</p>
            <p>Recon2 id: ENO</p>
            <p>Recon2 formula: 2pg[c] --&gt; h2o[c] + pep[c]</p>
            <p>KEGG id: R00658</p>
            <p>GENE_ASSOCIATION: ENSG00000074800 or ENSG00000111674 or ENSG00000108515</p>
            <p>GENE_LIST: ENO1 or ENO2 or ENO3</p>
            <p>HGNC: 3350 or HGNC:3353 or HGNC:3354</p>
            <p>Gene name: enolase</p>
            <p>MitoCarta: FALSE</p>
            <p>MitoCarta score: -8.824, -5.5041, -4.8191</p>
            <p>HPA mRNA level in heart tissue: High, Medium, High</p>
            <p>HPA protein level in heart tissue: Low, ND, Low</p>
          </html>
        </notes>
        <listOfReactants>
          <speciesReference species="M_2pg_c" stoichiometry="1" constant="true"/>
        </listOfReactants>
        <listOfProducts>
          <speciesReference species="M_h2o_c" stoichiometry="1" constant="true"/>
          <speciesReference species="M_pep_c" stoichiometry="1" constant="true"/>
        </listOfProducts>
        <fbc:geneProductAssociation>
          <fbc:or>
            <fbc:geneProductRef fbc:geneProduct="G_ENSG00000074800"/>
            <fbc:geneProductRef fbc:geneProduct="G_ENSG00000111674"/>
            <fbc:geneProductRef fbc:geneProduct="G_ENSG00000108515"/>
          </fbc:or>
        </fbc:geneProductAssociation>
      </reaction>
      <reaction id="R_PYK" name="R_PYK ADP + Phosphoenolpyruvate --&gt; ATP + Pyruvate" reversible="false" fast="false" fbc:lowerFluxBound="cobra_0_bound" fbc:upperFluxBound="cobra_default_ub">
        <notes>
          <html xmlns="http://www.w3.org/1999/xhtml">
            <p>Model Reaction Number: 16</p>
            <p>EC Number: 2.7.1.40</p>
            <p>SUBSYSTEM: Glycolysis/gluconeogenesis</p>
            <p>Description: ADP + Phosphoenolpyruvate --&gt; ATP + Pyruvate</p>
            <p>Recon2 id: PYK</p>
            <p>Recon2 formula: h[c] + adp[c] + pep[c] -&gt; atp[c] + pyr[c]</p>
            <p>KEGG id: R00200</p>
            <p>GENE_ASSOCIATION: ENSG00000067225</p>
            <p>GENE_LIST: PKM</p>
            <p>HGNC: 9021</p>
            <p>Gene name: pyruvate kinase</p>
            <p>MitoCarta: FALSE</p>
            <p>MitoCarta score: 4.2524</p>
            <p>Directionality rationale: HumanCyc, KEGG</p>
            <p>HPA mRNA level in heart tissue: High</p>
            <p>HPA protein level in heart tissue: Not detected</p>
          </html>
        </notes>
        <listOfReactants>
          <speciesReference species="M_pep_c" stoichiometry="1" constant="true"/>
          <speciesReference species="M_adp_c" stoichiometry="1" constant="true"/>
          <speciesReference species="M_h_c" stoichiometry="1" constant="true"/>
        </listOfReactants>
        <listOfProducts>
          <speciesReference species="M_atp_c" stoichiometry="1" constant="true"/>
          <speciesReference species="M_pyr_c" stoichiometry="1" constant="true"/>
        </listOfProducts>
        <fbc:geneProductAssociation>
          <fbc:geneProductRef fbc:geneProduct="G_ENSG00000067225"/>
        </fbc:geneProductAssociation>
      </reaction>
      <reaction id="R_r0122" name="R_r0122  GDP + Phosphoenolpyruvate --&gt; GTP + Pyruvate" reversible="false" fast="false" fbc:lowerFluxBound="cobra_0_bound" fbc:upperFluxBound="cobra_default_ub">
        <notes>
          <html xmlns="http://www.w3.org/1999/xhtml">
            <p>Model Reaction Number: 17</p>
            <p>EC Number: 2.7.1.40</p>
            <p>SUBSYSTEM: Glycolysis</p>
            <p>Description: GDP + Phosphoenolpyruvate --&gt; GTP + Pyruvate</p>
            <p>Recon2 id: r0122</p>
            <p>Recon2 formula: h[c] + pep[c] + gdp[c] -&gt; pyr[c] + gtp[c]</p>
            <p>KEGG id: R00430</p>
            <p>GENE_ASSOCIATION: ENSG00000067225</p>
            <p>GENE_LIST: PKM</p>
            <p>HGNC: 9021</p>
            <p>Gene name: pyruvate kinase</p>
            <p>MitoCarta: FALSE</p>
            <p>MitoCarta score: 4.2524</p>
            <p>Directionality rationale: Modelling to match ATP version</p>
            <p>HPA mRNA level in heart tissue: High</p>
            <p>HPA protein level in heart tissue: Not detected</p>
          </html>
        </notes>
        <listOfReactants>
          <speciesReference species="M_h_c" stoichiometry="1" constant="true"/>
          <speciesReference species="M_pep_c" stoichiometry="1" constant="true"/>
          <speciesReference species="M_gdp_c" stoichiometry="1" constant="true"/>
        </listOfReactants>
        <listOfProducts>
          <speciesReference species="M_pyr_c" stoichiometry="1" constant="true"/>
          <speciesReference species="M_gtp_c" stoichiometry="1" constant="true"/>
        </listOfProducts>
        <fbc:geneProductAssociation>
          <fbc:geneProductRef fbc:geneProduct="G_ENSG00000067225"/>
        </fbc:geneProductAssociation>
      </reaction>
      <reaction id="R_PEPCK" name="R_PEPCK GTP + oxaloacetate --&gt; GDP + phosphoenolpyruvate + CO2" reversible="false" fast="false" fbc:lowerFluxBound="cobra_0_bound" fbc:upperFluxBound="cobra_default_ub">
        <notes>
          <html xmlns="http://www.w3.org/1999/xhtml">
            <p>Model Reaction Number: 18</p>
            <p>EC Number: 4.1.1.32</p>
            <p>SUBSYSTEM: Gluconeogenesis</p>
            <p>Description: GTP + oxaloacetate --&gt; GDP + phosphoenolpyruvate + CO2</p>
            <p>Recon2 id: PEPCK</p>
            <p>Recon2 formula: oaa[c] + gtp[c] -&gt; co2[c] + pep[c] + gdp[c]</p>
            <p>KEGG id: R00431</p>
            <p>GENE_ASSOCIATION: ENSG00000124253</p>
            <p>GENE_LIST: PCK1</p>
            <p>HGNC: 8724</p>
            <p>Gene name: phosphoenolpyruvate carboxykinase</p>
            <p>MitoCarta: FALSE</p>
            <p>MitoCarta score: -1.849</p>
            <p>Directionality rationale: GTP consumption, CO2 production, Brenda, KEGG, PMID: 19636077</p>
            <p>HPA mRNA level in heart tissue: Not detected</p>
            <p>HPA protein level in heart tissue: Low</p>
          </html>
        </notes>
        <listOfReactants>
          <speciesReference species="M_oaa_c" stoichiometry="1" constant="true"/>
          <speciesReference species="M_gtp_c" stoichiometry="1" constant="true"/>
        </listOfReactants>
        <listOfProducts>
          <speciesReference species="M_co2_c" stoichiometry="1" constant="true"/>
          <speciesReference species="M_pep_c" stoichiometry="1" constant="true"/>
          <speciesReference species="M_gdp_c" stoichiometry="1" constant="true"/>
        </listOfProducts>
        <fbc:geneProductAssociation>
          <fbc:geneProductRef fbc:geneProduct="G_ENSG00000124253"/>
        </fbc:geneProductAssociation>
      </reaction>
      <reaction id="R_LDH_L" name="R_LDH_L (S)-Lactate + NAD+ --&gt; Pyruvate + NADH + H+" reversible="true" fast="false" fbc:lowerFluxBound="cobra_default_lb" fbc:upperFluxBound="cobra_default_ub">
        <notes>
          <html xmlns="http://www.w3.org/1999/xhtml">
            <p>Model Reaction Number: 19</p>
            <p>EC Number: 1.1.1.27</p>
            <p>SUBSYSTEM: Glycolysis/gluconeogenesis</p>
            <p>Description: (S)-Lactate + NAD+ --&gt; Pyruvate + NADH + H+</p>
            <p>Recon2 id: LDH_L</p>
            <p>Recon2 formula: nad[c] + lac_L[c] --&gt; h[c] + nadh[c] + pyr[c]</p>
            <p>KEGG id: R00703</p>
            <p>GENE_ASSOCIATION: ENSG00000111716</p>
            <p>GENE_LIST: LDHB</p>
            <p>HGNC: 6541</p>
            <p>Gene name: L-lactate dehydrogenase</p>
            <p>MitoCarta: TRUE</p>
            <p>MitoCarta score: 5.2343</p>
            <p>HPA mRNA level in heart tissue: High</p>
            <p>HPA protein level in heart tissue: Medium</p>
          </html>
        </notes>
        <listOfReactants>
          <speciesReference species="M_nad_c" stoichiometry="1" constant="true"/>
          <speciesReference species="M_lac_L_c" stoichiometry="1" constant="true"/>
        </listOfReactants>
        <listOfProducts>
          <speciesReference species="M_pyr_c" stoichiometry="1" constant="true"/>
          <speciesReference species="M_nadh_c" stoichiometry="1" constant="true"/>
          <speciesReference species="M_h_c" stoichiometry="1" constant="true"/>
        </listOfProducts>
        <fbc:geneProductAssociation>
          <fbc:geneProductRef fbc:geneProduct="G_ENSG00000111716"/>
        </fbc:geneProductAssociation>
      </reaction>
      <reaction id="R_G6PDH2r" name="R_G6PDH2r beta-D-Glucose 6-phosphate + NADP+ --&gt; D-Glucono-1,5-lactone 6-phosphate + NADPH + H+" reversible="false" fast="false" fbc:lowerFluxBound="cobra_0_bound" fbc:upperFluxBound="cobra_default_ub">
        <notes>
          <html xmlns="http://www.w3.org/1999/xhtml">
            <p>Model Reaction Number: 20</p>
            <p>EC Number: 1.1.1.49</p>
            <p>SUBSYSTEM: Pentose phosphate pathway</p>
            <p>Description: beta-D-Glucose 6-phosphate + NADP+ --&gt; D-Glucono-1,5-lactone 6-phosphate + NADPH + H+</p>
            <p>Recon2 id: G6PDH2r</p>
            <p>Recon2 formula: nadp[c] + g6p[c] --&gt; h[c] + nadph[c] + 6pgl[c]</p>
            <p>KEGG id: R02736</p>
            <p>GENE_ASSOCIATION: ENSG00000160211</p>
            <p>GENE_LIST: G6PD</p>
            <p>HGNC: 4057</p>
            <p>Gene name: glucose 6-phosphate dehydrogenase</p>
            <p>MitoCarta: FALSE</p>
            <p>MitoCarta score: -5.2802</p>
            <p>Directionality rationale: KEGG, HumanCyc</p>
            <p>HPA mRNA level in heart tissue: Low</p>
            <p>HPA protein level in heart tissue: Not detected</p>
          </html>
        </notes>
        <listOfReactants>
          <speciesReference species="M_nadp_c" stoichiometry="1" constant="true"/>
          <speciesReference species="M_g6p_c" stoichiometry="1" constant="true"/>
        </listOfReactants>
        <listOfProducts>
          <speciesReference species="M_h_c" stoichiometry="1" constant="true"/>
          <speciesReference species="M_nadph_c" stoichiometry="1" constant="true"/>
          <speciesReference species="M_6pgl_c" stoichiometry="1" constant="true"/>
        </listOfProducts>
        <fbc:geneProductAssociation>
          <fbc:geneProductRef fbc:geneProduct="G_ENSG00000160211"/>
        </fbc:geneProductAssociation>
      </reaction>
      <reaction id="R_PGL" name="R_PGL D-Glucono-1,5-lactone 6-phosphate + H2O --&gt; 6-Phospho-D-gluconate" reversible="false" fast="false" fbc:lowerFluxBound="cobra_0_bound" fbc:upperFluxBound="cobra_default_ub">
        <notes>
          <html xmlns="http://www.w3.org/1999/xhtml">
            <p>Model Reaction Number: 21</p>
            <p>EC Number: 3.1.1.31</p>
            <p>SUBSYSTEM: Pentose phosphate pathway</p>
            <p>Description: D-Glucono-1,5-lactone 6-phosphate + H2O --&gt; 6-Phospho-D-gluconate</p>
            <p>Recon2 id: PGL</p>
            <p>Recon2 formula: h2o[c] + 6pgl[c] -&gt; h[c] + 6pgc[c]</p>
            <p>KEGG id: R02035</p>
            <p>GENE_ASSOCIATION: ENSG00000130313</p>
            <p>GENE_LIST: PGLS</p>
            <p>HGNC: 8903</p>
            <p>Gene name: 6-phosphogluconolactonase</p>
            <p>MitoCarta: FALSE</p>
            <p>MitoCarta score: -1.2362</p>
            <p>Directionality rationale: KEGG, HumanCyc, Delta G 5.48kJ/mol</p>
            <p>HPA mRNA level in heart tissue: Low</p>
            <p>HPA protein level in heart tissue: Medium</p>
          </html>
        </notes>
        <listOfReactants>
          <speciesReference species="M_h2o_c" stoichiometry="1" constant="true"/>
          <speciesReference species="M_6pgl_c" stoichiometry="1" constant="true"/>
        </listOfReactants>
        <listOfProducts>
          <speciesReference species="M_h_c" stoichiometry="1" constant="true"/>
          <speciesReference species="M_6pgc_c" stoichiometry="1" constant="true"/>
        </listOfProducts>
        <fbc:geneProductAssociation>
          <fbc:geneProductRef fbc:geneProduct="G_ENSG00000130313"/>
        </fbc:geneProductAssociation>
      </reaction>
      <reaction id="R_GND" name="R_GND 6-Phospho-D-gluconate + NADP+ --&gt; D-Ribulose 5-phosphate + CO2 + NADPH + H+" reversible="true" fast="false" fbc:lowerFluxBound="cobra_default_lb" fbc:upperFluxBound="cobra_default_ub">
        <notes>
          <html xmlns="http://www.w3.org/1999/xhtml">
            <p>Model Reaction Number: 22</p>
            <p>EC Number: 1.1.1.44</p>
            <p>SUBSYSTEM: Pentose phosphate pathway</p>
            <p>Description: 6-Phospho-D-gluconate + NADP+ --&gt; D-Ribulose 5-phosphate + CO2 + NADPH + H+</p>
            <p>Recon2 id: GND</p>
            <p>Recon2 formula: nadp[c] + 6pgc[c] -&gt; nadph[c] + co2[c] + ru5p_D[c]</p>
            <p>KEGG id: R01528</p>
            <p>GENE_ASSOCIATION: ENSG00000142657</p>
            <p>GENE_LIST: PGD</p>
            <p>HGNC: 8891</p>
            <p>Gene name: phosphogluconate dehydrogenase</p>
            <p>MitoCarta: FALSE</p>
            <p>MitoCarta score: -3.4637</p>
            <p>HPA mRNA level in heart tissue: Medium</p>
            <p>HPA protein level in heart tissue: Not detected</p>
          </html>
        </notes>
        <listOfReactants>
          <speciesReference species="M_nadp_c" stoichiometry="1" constant="true"/>
          <speciesReference species="M_6pgc_c" stoichiometry="1" constant="true"/>
        </listOfReactants>
        <listOfProducts>
          <speciesReference species="M_nadph_c" stoichiometry="1" constant="true"/>
          <speciesReference species="M_co2_c" stoichiometry="1" constant="true"/>
          <speciesReference species="M_ru5p_D_c" stoichiometry="1" constant="true"/>
        </listOfProducts>
        <fbc:geneProductAssociation>
          <fbc:geneProductRef fbc:geneProduct="G_ENSG00000142657"/>
        </fbc:geneProductAssociation>
      </reaction>
      <reaction id="R_RPI" name="R_RPI D-Ribose 5-phosphate --&gt; D-Ribulose 5-phosphate" reversible="true" fast="false" fbc:lowerFluxBound="cobra_default_lb" fbc:upperFluxBound="cobra_default_ub">
        <notes>
          <html xmlns="http://www.w3.org/1999/xhtml">
            <p>Model Reaction Number: 23</p>
            <p>EC Number: 5.3.1.6</p>
            <p>SUBSYSTEM: Pentose phosphate pathway</p>
            <p>Description: D-Ribose 5-phosphate --&gt; D-Ribulose 5-phosphate</p>
            <p>Recon2 id: RPI</p>
            <p>Recon2 formula: r5p[c] --&gt; ru5p_D[c]</p>
            <p>KEGG id: R01056</p>
            <p>GENE_ASSOCIATION: ENSG00000153574</p>
            <p>GENE_LIST: RPIA</p>
            <p>HGNC: 10297</p>
            <p>Gene name: ribose-5-phosphate isomerase</p>
            <p>MitoCarta: TRUE</p>
            <p>MitoCarta score: -5.8466</p>
            <p>HPA mRNA level in heart tissue: Low</p>
            <p>HPA protein level in heart tissue: Low</p>
          </html>
        </notes>
        <listOfReactants>
          <speciesReference species="M_r5p_c" stoichiometry="1" constant="true"/>
        </listOfReactants>
        <listOfProducts>
          <speciesReference species="M_ru5p_D_c" stoichiometry="1" constant="true"/>
        </listOfProducts>
        <fbc:geneProductAssociation>
          <fbc:geneProductRef fbc:geneProduct="G_ENSG00000153574"/>
        </fbc:geneProductAssociation>
      </reaction>
      <reaction id="R_RPE" name="R_RPE D-Ribulose 5-phosphate --&gt; D-Xylulose 5-phosphate" reversible="true" fast="false" fbc:lowerFluxBound="cobra_default_lb" fbc:upperFluxBound="cobra_default_ub">
        <notes>
          <html xmlns="http://www.w3.org/1999/xhtml">
            <p>Model Reaction Number: 24</p>
            <p>EC Number: 5.1.3.1</p>
            <p>SUBSYSTEM: Pentose phosphate pathway</p>
            <p>Description: D-Ribulose 5-phosphate --&gt; D-Xylulose 5-phosphate</p>
            <p>Recon2 id: RPE</p>
            <p>Recon2 formula: ru5p_D[c] --&gt; xu5p_D[c]</p>
            <p>KEGG id: R01529</p>
            <p>GENE_ASSOCIATION: ENSG00000235376</p>
            <p>GENE_LIST: RPEL1</p>
            <p>HGNC: 45241</p>
            <p>Gene name: ribulose 5-phosphate 3-epimerase</p>
            <p>MitoCarta: FALSE</p>
            <p>MitoCarta score: -13.4554</p>
            <p>HPA mRNA level in heart tissue: Not detected</p>
            <p>HPA protein level in heart tissue: Not detected</p>
          </html>
        </notes>
        <listOfReactants>
          <speciesReference species="M_ru5p_D_c" stoichiometry="1" constant="true"/>
        </listOfReactants>
        <listOfProducts>
          <speciesReference species="M_xu5p_D_c" stoichiometry="1" constant="true"/>
        </listOfProducts>
        <fbc:geneProductAssociation>
          <fbc:geneProductRef fbc:geneProduct="G_ENSG00000235376"/>
        </fbc:geneProductAssociation>
      </reaction>
      <reaction id="R_TKT1" name="R_TKT1 D-Ribose 5-phosphate + D-Xylulose 5-phosphate --&gt; Sedoheptulose 7-phosphate + D-Glyceraldehyde 3-phosphate" reversible="true" fast="false" fbc:lowerFluxBound="cobra_default_lb" fbc:upperFluxBound="cobra_default_ub">
        <notes>
          <html xmlns="http://www.w3.org/1999/xhtml">
            <p>Model Reaction Number: 25</p>
            <p>EC Number: 2.2.1.1</p>
            <p>SUBSYSTEM: Pentose phosphate pathway</p>
            <p>Description: D-Ribose 5-phosphate + D-Xylulose 5-phosphate --&gt; Sedoheptulose 7-phosphate + D-Glyceraldehyde 3-phosphate</p>
            <p>Recon2 id: TKT1</p>
            <p>Recon2 formula: r5p[c] + xu5p_D[c] --&gt; g3p[c] + s7p[c]</p>
            <p>KEGG id: R01641</p>
            <p>GENE_ASSOCIATION: ENSG00000163931</p>
            <p>GENE_LIST: TKT</p>
            <p>HGNC: 11834</p>
            <p>Gene name: transketolase</p>
            <p>MitoCarta: TRUE</p>
            <p>MitoCarta score: 9.1077</p>
            <p>HPA mRNA level in heart tissue: Low</p>
            <p>HPA protein level in heart tissue: Low</p>
          </html>
        </notes>
        <listOfReactants>
          <speciesReference species="M_r5p_c" stoichiometry="1" constant="true"/>
          <speciesReference species="M_xu5p_D_c" stoichiometry="1" constant="true"/>
        </listOfReactants>
        <listOfProducts>
          <speciesReference species="M_g3p_c" stoichiometry="1" constant="true"/>
          <speciesReference species="M_s7p_c" stoichiometry="1" constant="true"/>
        </listOfProducts>
        <fbc:geneProductAssociation>
          <fbc:geneProductRef fbc:geneProduct="G_ENSG00000163931"/>
        </fbc:geneProductAssociation>
      </reaction>
      <reaction id="R_TALA" name="R_TALA Sedoheptulose 7-phosphate + D-Glyceraldehyde 3-phosphate --&gt; D-Erythrose 4-phosphate + beta-D-Fructose 6-phosphate" reversible="true" fast="false" fbc:lowerFluxBound="cobra_default_lb" fbc:upperFluxBound="cobra_default_ub">
        <notes>
          <html xmlns="http://www.w3.org/1999/xhtml">
            <p>Model Reaction Number: 26</p>
            <p>EC Number: 2.2.1.2</p>
            <p>SUBSYSTEM: Pentose phosphate pathway</p>
            <p>Description: Sedoheptulose 7-phosphate + D-Glyceraldehyde 3-phosphate --&gt; D-Erythrose 4-phosphate + beta-D-Fructose 6-phosphate</p>
            <p>Recon2 id: TALA</p>
            <p>Recon2 formula: g3p[c] + s7p[c] --&gt; f6p[c] + e4p[c]</p>
            <p>KEGG id: R01827</p>
            <p>GENE_ASSOCIATION: ENSG00000177156</p>
            <p>GENE_LIST: TALDO1</p>
            <p>HGNC: 11559</p>
            <p>Gene name: transaldolase</p>
            <p>MitoCarta: FALSE</p>
            <p>MitoCarta score: -5.3955</p>
            <p>HPA mRNA level in heart tissue: Medium</p>
            <p>HPA protein level in heart tissue: High</p>
          </html>
        </notes>
        <listOfReactants>
          <speciesReference species="M_g3p_c" stoichiometry="1" constant="true"/>
          <speciesReference species="M_s7p_c" stoichiometry="1" constant="true"/>
        </listOfReactants>
        <listOfProducts>
          <speciesReference species="M_f6p_c" stoichiometry="1" constant="true"/>
          <speciesReference species="M_e4p_c" stoichiometry="1" constant="true"/>
        </listOfProducts>
        <fbc:geneProductAssociation>
          <fbc:geneProductRef fbc:geneProduct="G_ENSG00000177156"/>
        </fbc:geneProductAssociation>
      </reaction>
      <reaction id="R_TKT2" name="R_TKT2 D-Erythrose 4-phosphate + D-Xylulose 5-phosphate --&gt; beta-D-Fructose 6-phosphate + D-Glyceraldehyde 3-phosphate" reversible="true" fast="false" fbc:lowerFluxBound="cobra_default_lb" fbc:upperFluxBound="cobra_default_ub">
        <notes>
          <html xmlns="http://www.w3.org/1999/xhtml">
            <p>Model Reaction Number: 27</p>
            <p>EC Number: 2.2.1.1</p>
            <p>SUBSYSTEM: Pentose phosphate pathway</p>
            <p>Description: D-Erythrose 4-phosphate + D-Xylulose 5-phosphate --&gt; beta-D-Fructose 6-phosphate + D-Glyceraldehyde 3-phosphate</p>
            <p>Recon2 id: TKT2</p>
            <p>Recon2 formula: xu5p_D[c] + e4p[c] --&gt; g3p[c] + f6p[c]</p>
            <p>KEGG id: R01830</p>
            <p>GENE_ASSOCIATION: ENSG00000163931</p>
            <p>GENE_LIST: TKT</p>
            <p>HGNC: 11834</p>
            <p>Gene name: transketolase</p>
            <p>MitoCarta: TRUE</p>
            <p>MitoCarta score: 9.1077</p>
            <p>HPA mRNA level in heart tissue: Low</p>
            <p>HPA protein level in heart tissue: Low</p>
          </html>
        </notes>
        <listOfReactants>
          <speciesReference species="M_xu5p_D_c" stoichiometry="1" constant="true"/>
          <speciesReference species="M_e4p_c" stoichiometry="1" constant="true"/>
        </listOfReactants>
        <listOfProducts>
          <speciesReference species="M_g3p_c" stoichiometry="1" constant="true"/>
          <speciesReference species="M_f6p_c" stoichiometry="1" constant="true"/>
        </listOfProducts>
        <fbc:geneProductAssociation>
          <fbc:geneProductRef fbc:geneProduct="G_ENSG00000163931"/>
        </fbc:geneProductAssociation>
      </reaction>
      <reaction id="R_PDHm" name="R_PDHm Pyruvate + CoA + NAD+ --&gt; Acetyl-CoA + CO2 + NADH + H+" reversible="false" fast="false" fbc:lowerFluxBound="cobra_0_bound" fbc:upperFluxBound="cobra_default_ub">
        <notes>
          <html xmlns="http://www.w3.org/1999/xhtml">
            <p>Model Reaction Number: 28</p>
            <p>EC Number: 1.2.4.1, 2.3.1.12, 1.8.1.4</p>
            <p>SUBSYSTEM: TCA cycle</p>
            <p>Description: Pyruvate + CoA + NAD+ --&gt; Acetyl-CoA + CO2 + NADH + H+</p>
            <p>Recon2 id: PDHm</p>
            <p>Recon2 formula: nad[m] + pyr[m] + coa[m] -&gt; nadh[m] + co2[m] + accoa[m]</p>
            <p>KEGG id: R00209 (R01699 + R02569 + R07618)</p>
            <p>GENE_ASSOCIATION: ENSG00000131828 and ENSG00000168291 and ENSG00000150768 and ENSG00000091140</p>
            <p>GENE_LIST: PDHA1 and PDHB and DLAT and DLD</p>
            <p>HGNC: 8806 and HGNC:8808 and HGNC:2896 and HGNC:2898</p>
            <p>Gene name: pyruvate dehydrogenase</p>
            <p>MitoCarta: TRUE, TRUE, TRUE, TRUE</p>
            <p>MitoCarta score: 42.5705, 40.5677, 37.7551, 31.2307</p>
            <p>Directionality rationale: CO2 production, Delta G &gt;5kJ/mol, literature</p>
            <p>HPA mRNA level in heart tissue: High and High and Medium and High</p>
            <p>HPA protein level in heart tissue: Medium and High and High and High</p>
          </html>
        </notes>
        <listOfReactants>
          <speciesReference species="M_nad_m" stoichiometry="1" constant="true"/>
          <speciesReference species="M_pyr_m" stoichiometry="1" constant="true"/>
          <speciesReference species="M_coa_m" stoichiometry="1" constant="true"/>
        </listOfReactants>
        <listOfProducts>
          <speciesReference species="M_nadh_m" stoichiometry="1" constant="true"/>
          <speciesReference species="M_co2_m" stoichiometry="1" constant="true"/>
          <speciesReference species="M_accoa_m" stoichiometry="1" constant="true"/>
        </listOfProducts>
        <fbc:geneProductAssociation>
          <fbc:and>
            <fbc:geneProductRef fbc:geneProduct="G_ENSG00000131828"/>
            <fbc:geneProductRef fbc:geneProduct="G_ENSG00000168291"/>
            <fbc:geneProductRef fbc:geneProduct="G_ENSG00000150768"/>
            <fbc:geneProductRef fbc:geneProduct="G_ENSG00000091140"/>
          </fbc:and>
        </fbc:geneProductAssociation>
      </reaction>
      <reaction id="R_CSm" name="R_CSm Acetyl-CoA + H2O + Oxaloacetate --&gt; Citrate + CoA" reversible="false" fast="false" fbc:lowerFluxBound="cobra_0_bound" fbc:upperFluxBound="cobra_default_ub">
        <notes>
          <html xmlns="http://www.w3.org/1999/xhtml">
            <p>Model Reaction Number: 29</p>
            <p>EC Number: 2.3.3.1</p>
            <p>SUBSYSTEM: TCA cycle</p>
            <p>Description: Acetyl-CoA + H2O + Oxaloacetate --&gt; Citrate + CoA</p>
            <p>Recon2 id: CSm</p>
            <p>Recon2 formula: h2o[m] + accoa[m] + oaa[m] -&gt; h[m] + coa[m] + cit[m]</p>
            <p>KEGG id: R00351</p>
            <p>GENE_ASSOCIATION: ENSG00000062485</p>
            <p>GENE_LIST: CS</p>
            <p>HGNC: 2422</p>
            <p>Gene name: citrate synthase</p>
            <p>MitoCarta: TRUE</p>
            <p>MitoCarta score: 37.826</p>
            <p>Directionality rationale: Literature, Delta G &gt;5kJ/mol, HumanCyc</p>
            <p>HPA mRNA level in heart tissue: High</p>
            <p>HPA protein level in heart tissue: High</p>
          </html>
        </notes>
        <listOfReactants>
          <speciesReference species="M_h2o_m" stoichiometry="1" constant="true"/>
          <speciesReference species="M_accoa_m" stoichiometry="1" constant="true"/>
          <speciesReference species="M_oaa_m" stoichiometry="1" constant="true"/>
        </listOfReactants>
        <listOfProducts>
          <speciesReference species="M_h_m" stoichiometry="1" constant="true"/>
          <speciesReference species="M_coa_m" stoichiometry="1" constant="true"/>
          <speciesReference species="M_cit_m" stoichiometry="1" constant="true"/>
        </listOfProducts>
        <fbc:geneProductAssociation>
          <fbc:geneProductRef fbc:geneProduct="G_ENSG00000062485"/>
        </fbc:geneProductAssociation>
      </reaction>
      <reaction id="R_ACONTm" name="R_ACONTm Citrate -&gt; Isocitrate" reversible="true" fast="false" fbc:lowerFluxBound="cobra_default_lb" fbc:upperFluxBound="cobra_default_ub">
        <notes>
          <html xmlns="http://www.w3.org/1999/xhtml">
            <p>Model Reaction Number: 30</p>
            <p>EC Number: 4.2.1.3</p>
            <p>SUBSYSTEM: TCA cycle</p>
            <p>Description: Citrate -&gt; Isocitrate</p>
            <p>Recon2 id: ACONTm</p>
            <p>Recon2 formula: cit[m] --&gt; icit[m]</p>
            <p>KEGG id: R01324 (R01325 + R01900)</p>
            <p>GENE_ASSOCIATION: ENSG00000100412</p>
            <p>GENE_LIST: ACO2</p>
            <p>HGNC: 118</p>
            <p>Gene name: Aconitate hydratase</p>
            <p>MitoCarta: TRUE</p>
            <p>MitoCarta score: 30.2787</p>
            <p>HPA mRNA level in heart tissue: High</p>
            <p>HPA protein level in heart tissue: High</p>
          </html>
        </notes>
        <listOfReactants>
          <speciesReference species="M_cit_m" stoichiometry="1" constant="true"/>
        </listOfReactants>
        <listOfProducts>
          <speciesReference species="M_icit_m" stoichiometry="1" constant="true"/>
        </listOfProducts>
        <fbc:geneProductAssociation>
          <fbc:geneProductRef fbc:geneProduct="G_ENSG00000100412"/>
        </fbc:geneProductAssociation>
      </reaction>
      <reaction id="R_ICDHxm" name="R_ICDHxm Isocitrate + NAD(+) = 2-oxoglutarate + CO(2) + NADH" reversible="false" fast="false" fbc:lowerFluxBound="cobra_0_bound" fbc:upperFluxBound="cobra_default_ub">
        <notes>
          <html xmlns="http://www.w3.org/1999/xhtml">
            <p>Model Reaction Number: 31</p>
            <p>EC Number: 1.1.1.41</p>
            <p>SUBSYSTEM: TCA cycle</p>
            <p>Description: Isocitrate + NAD(+) = 2-oxoglutarate + CO(2) + NADH</p>
            <p>Recon2 id: ICDHxm</p>
            <p>Recon2 formula: nad[m] + icit[m] -&gt; nadh[m] + akg[m] + co2[m]</p>
            <p>KEGG id: R00709</p>
            <p>GENE_ASSOCIATION: ENSG00000166411 and ENSG00000101365 and ENSG00000067829</p>
            <p>GENE_LIST: IDH3A and IDH3B and IDH3G</p>
            <p>HGNC: 5384 and HGNC:5385 and HGNC:5386</p>
            <p>Gene name: Isocitrate dehydrogenase (NAD+)</p>
            <p>MitoCarta: TRUE, TRUE, TRUE</p>
            <p>MitoCarta score: 34.6301, 32.7553, 28.8516</p>
            <p>Directionality rationale: Brenda, Literature, PMID:27049945, 22101431, 22101433</p>
            <p>HPA mRNA level in heart tissue: Medium and High and Medium</p>
            <p>HPA protein level in heart tissue: Low and Medium and Medium</p>
          </html>
        </notes>
        <listOfReactants>
          <speciesReference species="M_nad_m" stoichiometry="1" constant="true"/>
          <speciesReference species="M_icit_m" stoichiometry="1" constant="true"/>
        </listOfReactants>
        <listOfProducts>
          <speciesReference species="M_nadh_m" stoichiometry="1" constant="true"/>
          <speciesReference species="M_akg_m" stoichiometry="1" constant="true"/>
          <speciesReference species="M_co2_m" stoichiometry="1" constant="true"/>
        </listOfProducts>
        <fbc:geneProductAssociation>
          <fbc:and>
            <fbc:geneProductRef fbc:geneProduct="G_ENSG00000166411"/>
            <fbc:geneProductRef fbc:geneProduct="G_ENSG00000101365"/>
            <fbc:geneProductRef fbc:geneProduct="G_ENSG00000067829"/>
          </fbc:and>
        </fbc:geneProductAssociation>
      </reaction>
      <reaction id="R_ICDHyrm" name="R_ICDHyrm Isocitrate + NADP(+) -&gt; 2-oxoglutarate + CO(2) + NADPH" reversible="true" fast="false" fbc:lowerFluxBound="cobra_default_lb" fbc:upperFluxBound="cobra_default_ub">
        <notes>
          <html xmlns="http://www.w3.org/1999/xhtml">
            <p>Model Reaction Number: 32</p>
            <p>EC Number: 1.1.1.42</p>
            <p>SUBSYSTEM: TCA cycle</p>
            <p>Description: Isocitrate + NADP(+) -&gt; 2-oxoglutarate + CO(2) + NADPH</p>
            <p>Recon2 id: ICDHyrm</p>
            <p>Recon2 formula: nadp[m] + icit[m] --&gt; nadph[m] + akg[m] + co2[m]</p>
            <p>KEGG id: R00267 (R00268 + R01899)</p>
            <p>GENE_ASSOCIATION: ENSG00000182054</p>
            <p>GENE_LIST: IDH2</p>
            <p>HGNC: 5383</p>
            <p>Gene name: Isocitrate dehydrogenase (NADP+), mitochondrial</p>
            <p>MitoCarta: TRUE, TRUE</p>
            <p>MitoCarta score: 9.2614, 21.7892</p>
            <p>Directionality rationale: CO2 production, literature PMID:27049945, 22101433, 22101431</p>
            <p>HPA mRNA level in heart tissue: Medium or High</p>
            <p>HPA protein level in heart tissue: Not detected or High</p>
          </html>
        </notes>
        <listOfReactants>
          <speciesReference species="M_nadp_m" stoichiometry="1" constant="true"/>
          <speciesReference species="M_icit_m" stoichiometry="1" constant="true"/>
        </listOfReactants>
        <listOfProducts>
          <speciesReference species="M_nadph_m" stoichiometry="1" constant="true"/>
          <speciesReference species="M_akg_m" stoichiometry="1" constant="true"/>
          <speciesReference species="M_co2_m" stoichiometry="1" constant="true"/>
        </listOfProducts>
        <fbc:geneProductAssociation>
          <fbc:geneProductRef fbc:geneProduct="G_ENSG00000182054"/>
        </fbc:geneProductAssociation>
      </reaction>
      <reaction id="R_AKGDm" name="R_AKGDm 2-Oxoglutarate + CoA + NAD+ --&gt; Succinyl-CoA + CO2 + NADH + H+" reversible="false" fast="false" fbc:lowerFluxBound="cobra_0_bound" fbc:upperFluxBound="cobra_default_ub">
        <notes>
          <html xmlns="http://www.w3.org/1999/xhtml">
            <p>Model Reaction Number: 33</p>
            <p>EC Number: 1.2.4.2, 1.8.1.4, 2.3.1.61</p>
            <p>SUBSYSTEM: TCA cycle</p>
            <p>Description: 2-Oxoglutarate + CoA + NAD+ --&gt; Succinyl-CoA + CO2 + NADH + H+</p>
            <p>Recon2 id: AKGDm</p>
            <p>Recon2 formula: nad[m] + akg[m] + coa[m] -&gt; nadh[m] + co2[m] + succoa[m]</p>
            <p>KEGG id: R08549 (R00621+R02570+R03316+R07618)</p>
            <p>GENE_ASSOCIATION: ENSG00000105953 and ENSG00000119689 and ENSG00000091140</p>
            <p>GENE_LIST: OGDH and DLST and DLD</p>
            <p>HGNC: 8124 and HGNC:2911 and HGNC:2898</p>
            <p>Gene name: 2-oxoglutarate dehydrogenase complex</p>
            <p>MitoCarta: TRUE, TRUE, TRUE</p>
            <p>MitoCarta score: 40.5677, 37.6758, 31.2307</p>
            <p>Directionality rationale: CO2 production, Delta G &gt;5kJ/mol, Brenda, KEGG</p>
            <p>HPA mRNA level in heart tissue: High and High and High</p>
            <p>HPA protein level in heart tissue: High and Medium and High</p>
          </html>
        </notes>
        <listOfReactants>
          <speciesReference species="M_nad_m" stoichiometry="1" constant="true"/>
          <speciesReference species="M_akg_m" stoichiometry="1" constant="true"/>
          <speciesReference species="M_coa_m" stoichiometry="1" constant="true"/>
        </listOfReactants>
        <listOfProducts>
          <speciesReference species="M_nadh_m" stoichiometry="1" constant="true"/>
          <speciesReference species="M_co2_m" stoichiometry="1" constant="true"/>
          <speciesReference species="M_succoa_m" stoichiometry="1" constant="true"/>
        </listOfProducts>
        <fbc:geneProductAssociation>
          <fbc:and>
            <fbc:geneProductRef fbc:geneProduct="G_ENSG00000105953"/>
            <fbc:geneProductRef fbc:geneProduct="G_ENSG00000119689"/>
            <fbc:geneProductRef fbc:geneProduct="G_ENSG00000091140"/>
          </fbc:and>
        </fbc:geneProductAssociation>
      </reaction>
      <reaction id="R_SUCOAS1m" name="R_SUCOAS1m GTP + Succinate + CoA --&gt; GDP + Orthophosphate + Succinyl-CoA" reversible="true" fast="false" fbc:lowerFluxBound="cobra_default_lb" fbc:upperFluxBound="cobra_default_ub">
        <notes>
          <html xmlns="http://www.w3.org/1999/xhtml">
            <p>Model Reaction Number: 34</p>
            <p>EC Number: 6.2.1.4</p>
            <p>SUBSYSTEM: TCA cycle</p>
            <p>Description: GTP + Succinate + CoA --&gt; GDP + Orthophosphate + Succinyl-CoA</p>
            <p>Recon2 id: SUCOAS1m</p>
            <p>Recon2 formula: coa[m] + gtp[m] + succ[m] --&gt; pi[m] + gdp[m] + succoa[m]</p>
            <p>KEGG id: R00432</p>
            <p>GENE_ASSOCIATION: ENSG00000163541 and ENSG00000172340</p>
            <p>GENE_LIST: SUCLG1 and SUCLG2</p>
            <p>HGNC: 11449 and HGNC:11450</p>
            <p>Gene name: Succinate--CoA ligase (GDP-forming)</p>
            <p>MitoCarta: TRUE, TRUE</p>
            <p>MitoCarta score: 32.1445, 26.2777</p>
            <p>HPA mRNA level in heart tissue: High and Medium</p>
            <p>HPA protein level in heart tissue: Medium and High</p>
          </html>
        </notes>
        <listOfReactants>
          <speciesReference species="M_coa_m" stoichiometry="1" constant="true"/>
          <speciesReference species="M_gtp_m" stoichiometry="1" constant="true"/>
          <speciesReference species="M_succ_m" stoichiometry="1" constant="true"/>
        </listOfReactants>
        <listOfProducts>
          <speciesReference species="M_pi_m" stoichiometry="1" constant="true"/>
          <speciesReference species="M_gdp_m" stoichiometry="1" constant="true"/>
          <speciesReference species="M_succoa_m" stoichiometry="1" constant="true"/>
        </listOfProducts>
        <fbc:geneProductAssociation>
          <fbc:and>
            <fbc:geneProductRef fbc:geneProduct="G_ENSG00000163541"/>
            <fbc:geneProductRef fbc:geneProduct="G_ENSG00000172340"/>
          </fbc:and>
        </fbc:geneProductAssociation>
      </reaction>
      <reaction id="R_SUCOASm" name="R_SUCOASm ATP + Succinate + CoA --&gt; ADP + Orthophosphate + Succinyl-CoA" reversible="true" fast="false" fbc:lowerFluxBound="cobra_default_lb" fbc:upperFluxBound="cobra_default_ub">
        <notes>
          <html xmlns="http://www.w3.org/1999/xhtml">
            <p>Model Reaction Number: 35</p>
            <p>EC Number: 6.2.1.5</p>
            <p>SUBSYSTEM: TCA cycle</p>
            <p>Description: ATP + Succinate + CoA --&gt; ADP + Orthophosphate + Succinyl-CoA</p>
            <p>Recon2 id: SUCOASm</p>
            <p>Recon2 formula: atp[m] + coa[m] + succ[m] --&gt; adp[m] + pi[m] + succoa[m]</p>
            <p>KEGG id: R00405</p>
            <p>GENE_ASSOCIATION: ENSG00000136143</p>
            <p>GENE_LIST: SUCLA2</p>
            <p>HGNC: 11448</p>
            <p>Gene name: Succinate--CoA ligase (ADP-forming)</p>
            <p>MitoCarta: TRUE</p>
            <p>MitoCarta score: 34.9705</p>
            <p>HPA mRNA level in heart tissue: High</p>
            <p>HPA protein level in heart tissue: Medium</p>
          </html>
        </notes>
        <listOfReactants>
          <speciesReference species="M_atp_m" stoichiometry="1" constant="true"/>
          <speciesReference species="M_coa_m" stoichiometry="1" constant="true"/>
          <speciesReference species="M_succ_m" stoichiometry="1" constant="true"/>
        </listOfReactants>
        <listOfProducts>
          <speciesReference species="M_adp_m" stoichiometry="1" constant="true"/>
          <speciesReference species="M_pi_m" stoichiometry="1" constant="true"/>
          <speciesReference species="M_succoa_m" stoichiometry="1" constant="true"/>
        </listOfProducts>
        <fbc:geneProductAssociation>
          <fbc:geneProductRef fbc:geneProduct="G_ENSG00000136143"/>
        </fbc:geneProductAssociation>
      </reaction>
      <reaction id="R_FUMm" name="R_FUMm Fumarate + H2O --&gt; (S)-Malate" reversible="true" fast="false" fbc:lowerFluxBound="cobra_default_lb" fbc:upperFluxBound="cobra_default_ub">
        <notes>
          <html xmlns="http://www.w3.org/1999/xhtml">
            <p>Model Reaction Number: 36</p>
            <p>EC Number: 4.2.1.2</p>
            <p>SUBSYSTEM: TCA cycle</p>
            <p>Description: Fumarate + H2O --&gt; (S)-Malate</p>
            <p>Recon2 id: FUMm</p>
            <p>Recon2 formula: h2o[m] + fum[m] --&gt; mal_L[m]</p>
            <p>KEGG id: R01082</p>
            <p>GENE_ASSOCIATION: ENSG00000091483</p>
            <p>GENE_LIST: FH</p>
            <p>HGNC: 3700</p>
            <p>Gene name: fumarate hydratase</p>
            <p>MitoCarta: TRUE</p>
            <p>MitoCarta score: 35.7616</p>
            <p>HPA mRNA level in heart tissue: High</p>
            <p>HPA protein level in heart tissue: Medium</p>
          </html>
        </notes>
        <listOfReactants>
          <speciesReference species="M_h2o_m" stoichiometry="1" constant="true"/>
          <speciesReference species="M_fum_m" stoichiometry="1" constant="true"/>
        </listOfReactants>
        <listOfProducts>
          <speciesReference species="M_mal_L_m" stoichiometry="1" constant="true"/>
        </listOfProducts>
        <fbc:geneProductAssociation>
          <fbc:geneProductRef fbc:geneProduct="G_ENSG00000091483"/>
        </fbc:geneProductAssociation>
      </reaction>
      <reaction id="R_MDHm" name="R_MDHm (S)-Malate + NAD+ --&gt; Oxaloacetate + NADH + H+" reversible="true" fast="false" fbc:lowerFluxBound="cobra_default_lb" fbc:upperFluxBound="cobra_default_ub">
        <notes>
          <html xmlns="http://www.w3.org/1999/xhtml">
            <p>Model Reaction Number: 37</p>
            <p>EC Number: 1.1.1.37</p>
            <p>SUBSYSTEM: TCA cycle</p>
            <p>Description: (S)-Malate + NAD+ --&gt; Oxaloacetate + NADH + H+</p>
            <p>Recon2 id: MDHm</p>
            <p>Recon2 formula: nad[m] + mal_L[m] --&gt; h[m] + nadh[m] + oaa[m]</p>
            <p>KEGG id: R00342</p>
            <p>GENE_ASSOCIATION: ENSG00000146701</p>
            <p>GENE_LIST: MDH2</p>
            <p>HGNC: 6971</p>
            <p>Gene name: malate dehydrogenase 2, NAD (mitochondrial)</p>
            <p>MitoCarta: TRUE</p>
            <p>MitoCarta score: 38.3734</p>
            <p>HPA mRNA level in heart tissue: High</p>
            <p>HPA protein level in heart tissue: High</p>
          </html>
        </notes>
        <listOfReactants>
          <speciesReference species="M_nad_m" stoichiometry="1" constant="true"/>
          <speciesReference species="M_mal_L_m" stoichiometry="1" constant="true"/>
        </listOfReactants>
        <listOfProducts>
          <speciesReference species="M_h_m" stoichiometry="1" constant="true"/>
          <speciesReference species="M_nadh_m" stoichiometry="1" constant="true"/>
          <speciesReference species="M_oaa_m" stoichiometry="1" constant="true"/>
        </listOfProducts>
        <fbc:geneProductAssociation>
          <fbc:geneProductRef fbc:geneProduct="G_ENSG00000146701"/>
        </fbc:geneProductAssociation>
      </reaction>
      <reaction id="R_CI_MitoCore" name="R_CI_MitoCore NADH dehydrogenase" reversible="true" fast="false" fbc:lowerFluxBound="cobra_default_lb" fbc:upperFluxBound="cobra_default_ub">
        <notes>
          <html xmlns="http://www.w3.org/1999/xhtml">
            <p>Model Reaction Number: 38</p>
            <p>EC Number: 1.6.5.3, 1.6.5.8, 1.6.5.9</p>
            <p>SUBSYSTEM: Electron transport chain CI</p>
            <p>Description: NADH dehydrogenase</p>
            <p>Recon2 id: NADH2_u10m</p>
            <p>Recon2 formula: 5.0 h[m] + nadh[m] + q10[m] -&gt; 4.0 h[c] + nad[m] + q10h2[m]</p>
            <p>KEGG id: R02163 (R00281 + R02166)</p>
            <p>GENE_ASSOCIATION: ENSG00000115286 and ENSG00000110717 and ENSG00000178127 and ENSG00000213619 and ENSG00000158864 and ENSG00000167792 and ENSG00000023228 and ENSG00000198888 and ENSG00000198763 and ENSG00000198840 and ENSG00000198886 and ENSG00000212907 and ENSG00000198786 and ENSG00000198695 and ENSG00000145494 and ENSG00000184752 and ENSG00000164258 and ENSG00000139180 and ENSG00000004779 and ENSG00000131495 and ENSG00000119013 and ENSG00000128609 and ENSG00000184983 and ENSG00000174886 and ENSG00000147123 and ENSG00000168653 and ENSG00000065518 and ENSG00000186010 and ENSG00000099795 and ENSG00000119421 and ENSG00000147684 and ENSG00000140990 and ENSG00000166136 and ENSG00000151366 and ENSG00000090266 and ENSG00000267855 and ENSG00000170906 and ENSG00000189043 and ENSG00000136521 and ENSG00000183648 and ENSG00000109390 and ENSG00000130414 and ENSG00000185633 and ENSG00000160194 and ENSG00000165264</p>
            <p>GENE_LIST: NDUFS7 and NDUFS8 and NDUFV2 and NDUFS3 and NDUFS2 and NDUFV1 and NDUFS1 and MT-ND1 and MT-ND2 and MT-ND3 and MT-ND4 and MT-ND4L and MT-ND5 and MT-ND6 and NDUFS6 and NDUFA12 and NDUFS4 and NDUFA9 and NDUFAB1 and NDUFA2 and NDUFB3 and NDUFA5 and NDUFA6 and NDUFA11 and NDUFB11 and NDUFS5 and NDUFB4 and NDUFA13 and NDUFB7 and NDUFA8 and NDUFB9 and NDUFB10 and NDUFB8 and NDUFC2 and NDUFB2 and NDUFA7 and NDUFA3 and NDUFA4 and NDUFB5 and NDUFB1 and NDUFC1 and NDUFA10 and NDUFA4L2 and NDUFV3 and NDUFB6</p>
            <p>HGNC: 7714 and HGNC:7715 and HGNC:7717 and HGNC:7710 and HGNC:7708 and HGNC:7716 and HGNC:7707 and HGNC:7455 and HGNC:7456 and HGNC:7458 and HGNC:7459 and HGNC:7460 and HGNC:7461 and HGNC:7462 and HGNC:7713 and HGNC:23987 and HGNC:7711 and HGNC:7693 and HGNC:7694 and HGNC:7685 and HGNC:7698 and HGNC:7688 and HGNC:7690 and HGNC:20371 and HGNC:20372 and HGNC:7712 and HGNC:7699 and HGNC:17194 and HGNC:7702 and HGNC:7692 and HGNC:7704 and HGNC:7696 and HGNC:7703 and HGNC:7706 and HGNC:7697 and HGNC:7691 and HGNC:7686 and HGNC:7687 and HGNC:7700 and HGNC:7695 and HGNC:7705 and HGNC:7684 and HGNC:29836 and HGNC:7719 and HGNC:7701</p>
            <p>Gene name: NADH dehydrogenase</p>
            <p>MitoCarta: TRUE except NDUFA4L2, NDUFA7 not in MitoCarta at all</p>
            <p>MitoCarta score: 33.0033, 30.6672, 32.0934, 18.2867, 30.334, 30.334, 36.8031, 3.5915, 12.0861, 8.7965, 12.0861, 1.4501, 12.0861, -6.2297, 26.466, 21.467, 27.8713, 27.4053, 18.5522, 25.0692, 16.6293, 26.2914, 28.3203, 15.7163, 20.8256, 25.0273, 10.644, 16.014, 17.9816, 21.0863, 28.397, 25.3606, 31.6796, 21.219, 22.2978, N/A, 17.0508, 16.014, 28.7877, -3.784, 17.1335, 21.261, 1.2151, 20.4205, 26.2914</p>
            <p>HPA mRNA level in heart tissue: Medium and High and Medium and High and High and High and High and High and High and High and High and High and High and High and Medium and High and High and Medium and High and High and High and High and High and High and Medium and High and High and High and High and High and High and High and High and High and High and High and High and High and High and High and Medium and High and Medium and Medium and High</p>
            <p>HPA protein level in heart tissue: ND and High and High and High and High and High and ND and High and ND and High and Medium and ND and ND and ND and High and High and High and High and Medium and High and High and High and Not detected and ND and High and High and High and High and High and High and High and ND and High and Medium and Medium and High and High and ND and High and High and High and ND and ND and High and High</p>
          </html>
        </notes>
        <listOfReactants>
          <speciesReference species="M_h_m" stoichiometry="1" constant="true"/>
          <speciesReference species="M_PMF_m" stoichiometry="3.996" constant="true"/>
          <speciesReference species="M_nadh_m" stoichiometry="1" constant="true"/>
          <speciesReference species="M_q10_m" stoichiometry="0.999" constant="true"/>
          <speciesReference species="M_o2_m" stoichiometry="0.002" constant="true"/>
        </listOfReactants>
        <listOfProducts>
          <speciesReference species="M_PMF_c" stoichiometry="3.996" constant="true"/>
          <speciesReference species="M_nad_m" stoichiometry="1" constant="true"/>
          <speciesReference species="M_q10h2_m" stoichiometry="0.999" constant="true"/>
          <speciesReference species="M_o2s_m" stoichiometry="0.002" constant="true"/>
        </listOfProducts>
        <fbc:geneProductAssociation>
          <fbc:and>
            <fbc:geneProductRef fbc:geneProduct="G_ENSG00000115286"/>
            <fbc:geneProductRef fbc:geneProduct="G_ENSG00000110717"/>
            <fbc:geneProductRef fbc:geneProduct="G_ENSG00000178127"/>
            <fbc:geneProductRef fbc:geneProduct="G_ENSG00000213619"/>
            <fbc:geneProductRef fbc:geneProduct="G_ENSG00000158864"/>
            <fbc:geneProductRef fbc:geneProduct="G_ENSG00000167792"/>
            <fbc:geneProductRef fbc:geneProduct="G_ENSG00000023228"/>
            <fbc:geneProductRef fbc:geneProduct="G_ENSG00000198888"/>
            <fbc:geneProductRef fbc:geneProduct="G_ENSG00000198763"/>
            <fbc:geneProductRef fbc:geneProduct="G_ENSG00000198840"/>
            <fbc:geneProductRef fbc:geneProduct="G_ENSG00000198886"/>
            <fbc:geneProductRef fbc:geneProduct="G_ENSG00000212907"/>
            <fbc:geneProductRef fbc:geneProduct="G_ENSG00000198786"/>
            <fbc:geneProductRef fbc:geneProduct="G_ENSG00000198695"/>
            <fbc:geneProductRef fbc:geneProduct="G_ENSG00000145494"/>
            <fbc:geneProductRef fbc:geneProduct="G_ENSG00000184752"/>
            <fbc:geneProductRef fbc:geneProduct="G_ENSG00000164258"/>
            <fbc:geneProductRef fbc:geneProduct="G_ENSG00000139180"/>
            <fbc:geneProductRef fbc:geneProduct="G_ENSG00000004779"/>
            <fbc:geneProductRef fbc:geneProduct="G_ENSG00000131495"/>
            <fbc:geneProductRef fbc:geneProduct="G_ENSG00000119013"/>
            <fbc:geneProductRef fbc:geneProduct="G_ENSG00000128609"/>
            <fbc:geneProductRef fbc:geneProduct="G_ENSG00000184983"/>
            <fbc:geneProductRef fbc:geneProduct="G_ENSG00000174886"/>
            <fbc:geneProductRef fbc:geneProduct="G_ENSG00000147123"/>
            <fbc:geneProductRef fbc:geneProduct="G_ENSG00000168653"/>
            <fbc:geneProductRef fbc:geneProduct="G_ENSG00000065518"/>
            <fbc:geneProductRef fbc:geneProduct="G_ENSG00000186010"/>
            <fbc:geneProductRef fbc:geneProduct="G_ENSG00000099795"/>
            <fbc:geneProductRef fbc:geneProduct="G_ENSG00000119421"/>
            <fbc:geneProductRef fbc:geneProduct="G_ENSG00000147684"/>
            <fbc:geneProductRef fbc:geneProduct="G_ENSG00000140990"/>
            <fbc:geneProductRef fbc:geneProduct="G_ENSG00000166136"/>
            <fbc:geneProductRef fbc:geneProduct="G_ENSG00000151366"/>
            <fbc:geneProductRef fbc:geneProduct="G_ENSG00000090266"/>
            <fbc:geneProductRef fbc:geneProduct="G_ENSG00000267855"/>
            <fbc:geneProductRef fbc:geneProduct="G_ENSG00000170906"/>
            <fbc:geneProductRef fbc:geneProduct="G_ENSG00000189043"/>
            <fbc:geneProductRef fbc:geneProduct="G_ENSG00000136521"/>
            <fbc:geneProductRef fbc:geneProduct="G_ENSG00000183648"/>
            <fbc:geneProductRef fbc:geneProduct="G_ENSG00000109390"/>
            <fbc:geneProductRef fbc:geneProduct="G_ENSG00000130414"/>
            <fbc:geneProductRef fbc:geneProduct="G_ENSG00000185633"/>
            <fbc:geneProductRef fbc:geneProduct="G_ENSG00000160194"/>
            <fbc:geneProductRef fbc:geneProduct="G_ENSG00000165264"/>
          </fbc:and>
        </fbc:geneProductAssociation>
      </reaction>
      <reaction id="R_CII_MitoCore" name="R_CII_MitoCore succinate dehydrogenase" reversible="true" fast="false" fbc:lowerFluxBound="cobra_default_lb" fbc:upperFluxBound="cobra_default_ub">
        <notes>
          <html xmlns="http://www.w3.org/1999/xhtml">
            <p>Model Reaction Number: 39</p>
            <p>EC Number: 1.3.5.1</p>
            <p>SUBSYSTEM: Electron transport chain CII</p>
            <p>Description: succinate dehydrogenase</p>
            <p>Recon2 id: SUCD1m and FADH2ETC</p>
            <p>Recon2 formula: fad[m] + succ[m] --&gt; fadh2[m] + fum[m]</p>
            <p>KEGG id: R02164</p>
            <p>GENE_ASSOCIATION: ENSG00000073578 and ENSG00000117118 and ENSG00000143252</p>
            <p>GENE_LIST: SDHA and SDHB and SDHC</p>
            <p>HGNC: 10680 and HGNC:10681 and HGNC:10682</p>
            <p>Gene name: succinate dehydrogenase</p>
            <p>MitoCarta: TRUE, TRUE, TRUE</p>
            <p>MitoCarta score: 42.9701, 43.2272, 28.8474</p>
            <p>HPA mRNA level in heart tissue: High and High and Medium</p>
            <p>HPA protein level in heart tissue: High and High and ND</p>
          </html>
        </notes>
        <listOfReactants>
          <speciesReference species="M_q10_m" stoichiometry="1" constant="true"/>
          <speciesReference species="M_succ_m" stoichiometry="1" constant="true"/>
        </listOfReactants>
        <listOfProducts>
          <speciesReference species="M_q10h2_m" stoichiometry="1" constant="true"/>
          <speciesReference species="M_fum_m" stoichiometry="1" constant="true"/>
        </listOfProducts>
        <fbc:geneProductAssociation>
          <fbc:and>
            <fbc:geneProductRef fbc:geneProduct="G_ENSG00000073578"/>
            <fbc:geneProductRef fbc:geneProduct="G_ENSG00000117118"/>
            <fbc:geneProductRef fbc:geneProduct="G_ENSG00000143252"/>
          </fbc:and>
        </fbc:geneProductAssociation>
      </reaction>
      <reaction id="R_CIII_MitoCore" name="R_CIII_MitoCore cytochrome c reductase" reversible="true" fast="false" fbc:lowerFluxBound="cobra_default_lb" fbc:upperFluxBound="cobra_default_ub">
        <notes>
          <html xmlns="http://www.w3.org/1999/xhtml">
            <p>Model Reaction Number: 40</p>
            <p>EC Number: 1.10.2.2</p>
            <p>SUBSYSTEM: Electron transport chain CIII</p>
            <p>Description: cytochrome c reductase</p>
            <p>Recon2 id: CYOR_u10m</p>
            <p>Recon2 formula: 2.0 h[m] + 2.0 ficytC[m] + q10h2[m] -&gt; 4.0 h[c] + q10[m] + 2.0 focytC[m]</p>
            <p>KEGG id: R02161</p>
            <p>GENE_ASSOCIATION: ENSG00000198727 and ENSG00000179091 and ENSG00000172115 and ENSG00000169021 and ENSG00000156467 and ENSG00000173660 and ENSG00000140740 and ENSG00000010256 and ENSG00000127540 and ENSG00000184076 and ENSG00000011295</p>
            <p>GENE_LIST: MT-CYB and CYC1 and CYCS and UQCRFS1 and UQCRB and UQCRH and UQCRC2 and UQCRC1 and UQCR11 and UQCR10 and TTC19</p>
            <p>HGNC: 7427 and HGNC:2579 and HGNC:19986 and HGNC:12587 and HGNC:12582 and HGNC:12590 and HGNC:12586 and HGNC:12585 and HGNC:30862 and HGNC:30863 and HGNC:26006</p>
            <p>Gene name: cytochrome c reductase</p>
            <p>MitoCarta: TRUE</p>
            <p>MitoCarta score: 10.4861, 43.6442, 24.9447, 40.7667, 19.6799, 34.0633, 40.5677, 42.9037, 10.644, 13.0076</p>
            <p>HPA mRNA level in heart tissue: High and High and High and Medium and High and High and High and Medium and High and High and Low</p>
            <p>HPA protein level in heart tissue: Medium and High and Medium and High and High and High and High and High and ND and ND and Medium</p>
          </html>
        </notes>
        <listOfReactants>
          <speciesReference species="M_PMF_m" stoichiometry="2" constant="true"/>
          <speciesReference species="M_ficytC_m" stoichiometry="2" constant="true"/>
          <speciesReference species="M_q10h2_m" stoichiometry="1" constant="true"/>
        </listOfReactants>
        <listOfProducts>
          <speciesReference species="M_PMF_c" stoichiometry="4" constant="true"/>
          <speciesReference species="M_q10_m" stoichiometry="1" constant="true"/>
          <speciesReference species="M_focytC_m" stoichiometry="2" constant="true"/>
        </listOfProducts>
        <fbc:geneProductAssociation>
          <fbc:and>
            <fbc:geneProductRef fbc:geneProduct="G_ENSG00000198727"/>
            <fbc:geneProductRef fbc:geneProduct="G_ENSG00000179091"/>
            <fbc:geneProductRef fbc:geneProduct="G_ENSG00000172115"/>
            <fbc:geneProductRef fbc:geneProduct="G_ENSG00000169021"/>
            <fbc:geneProductRef fbc:geneProduct="G_ENSG00000156467"/>
            <fbc:geneProductRef fbc:geneProduct="G_ENSG00000173660"/>
            <fbc:geneProductRef fbc:geneProduct="G_ENSG00000140740"/>
            <fbc:geneProductRef fbc:geneProduct="G_ENSG00000010256"/>
            <fbc:geneProductRef fbc:geneProduct="G_ENSG00000127540"/>
            <fbc:geneProductRef fbc:geneProduct="G_ENSG00000184076"/>
            <fbc:geneProductRef fbc:geneProduct="G_ENSG00000011295"/>
          </fbc:and>
        </fbc:geneProductAssociation>
      </reaction>
      <reaction id="R_CIV_MitoCore" name="R_CIV_MitoCore cytochrome c oxidase" reversible="false" fast="false" fbc:lowerFluxBound="cobra_0_bound" fbc:upperFluxBound="cobra_default_ub">
        <notes>
          <html xmlns="http://www.w3.org/1999/xhtml">
            <p>Model Reaction Number: 41</p>
            <p>EC Number: 1.9.3.1</p>
            <p>SUBSYSTEM: Electron transport chain CIV</p>
            <p>Description: cytochrome c oxidase</p>
            <p>Recon2 id: CYOOm2</p>
            <p>Recon2 formula: o2[m] + 4.0 focytC[m] -&gt; 2.0 h2o[m] + 4.0 h[m] + 4.0 ficytC[m]</p>
            <p>KEGG id: R00081</p>
            <p>GENE_ASSOCIATION: ENSG00000198804 and ENSG00000198712 and ENSG00000198938 and ENSG00000131143 and ENSG00000131055 and ENSG00000178741 and ENSG00000135940 and ENSG00000111775 and ENSG00000156885 and ENSG00000126267 and ENSG00000160471 and ENSG00000164919 and ENSG00000161281 and ENSG00000112695 and ENSG00000115944 and ENSG00000131174 and ENSG00000127184 and ENSG00000115944 and ENSG00000176340 and ENSG00000187581</p>
            <p>GENE_LIST: MT-CO1 and MT-CO2 and MT-CO3 and COX4I1 and COX4I2 and COX5A and COX5B and COX6A1 and COX6A2 and COX6B1 and COX6B2 and COX6C and COX7A1 and COX7A2 and COX7A2L and COX7B and COX7C and COX7A2L and COX8A and COX8C</p>
            <p>HGNC: 7419 and HGNC:7421 and HGNC:7422 and HGNC:2265 and HGNC:16232 and HGNC:2267 and HGNC:2269 and HGNC:2277 and HGNC:2279 and HGNC:2280 and HGNC:24380 and HGNC:2285 and HGNC:2287 and HGNC:2288 and HGNC:2289 and HGNC:2291 and HGNC:2292 and HGNC:2289 and HGNC:2294 and HGNC:24382</p>
            <p>Gene name: cytochrome c oxidase</p>
            <p>MitoCarta: TRUE</p>
            <p>MitoCarta score: 12.6275, 21.1221, 9.5597, 26.466, 13.7961, 41.9796, 26.3322, 33.6921, 18.761, 28.175, 14.0781, 28.397, 21.5213, 24.0965, 7.1222, 15.8766, 22.1144, 7.1222, 17.7556, 13.1755</p>
            <p>Directionality rationale: Literature</p>
            <p>HPA mRNA level in heart tissue: High and High and High and High and Medium and High and High and Medium and High and High and Not detected and High and High and High and High and High and High and High and High and Not detected</p>
            <p>HPA protein level in heart tissue: High and High and Medium and High and ND and High and High and Medium and ND and High and ND and High and ND and ND and ND and High and High and ND and Medium and Not detected</p>
          </html>
        </notes>
        <listOfReactants>
          <speciesReference species="M_o2_m" stoichiometry="1" constant="true"/>
          <speciesReference species="M_focytC_m" stoichiometry="4" constant="true"/>
          <speciesReference species="M_PMF_m" stoichiometry="8" constant="true"/>
        </listOfReactants>
        <listOfProducts>
          <speciesReference species="M_h2o_m" stoichiometry="2" constant="true"/>
          <speciesReference species="M_PMF_c" stoichiometry="4" constant="true"/>
          <speciesReference species="M_ficytC_m" stoichiometry="4" constant="true"/>
        </listOfProducts>
        <fbc:geneProductAssociation>
          <fbc:and>
            <fbc:geneProductRef fbc:geneProduct="G_ENSG00000198804"/>
            <fbc:geneProductRef fbc:geneProduct="G_ENSG00000198712"/>
            <fbc:geneProductRef fbc:geneProduct="G_ENSG00000198938"/>
            <fbc:geneProductRef fbc:geneProduct="G_ENSG00000131143"/>
            <fbc:geneProductRef fbc:geneProduct="G_ENSG00000131055"/>
            <fbc:geneProductRef fbc:geneProduct="G_ENSG00000178741"/>
            <fbc:geneProductRef fbc:geneProduct="G_ENSG00000135940"/>
            <fbc:geneProductRef fbc:geneProduct="G_ENSG00000111775"/>
            <fbc:geneProductRef fbc:geneProduct="G_ENSG00000156885"/>
            <fbc:geneProductRef fbc:geneProduct="G_ENSG00000126267"/>
            <fbc:geneProductRef fbc:geneProduct="G_ENSG00000160471"/>
            <fbc:geneProductRef fbc:geneProduct="G_ENSG00000164919"/>
            <fbc:geneProductRef fbc:geneProduct="G_ENSG00000161281"/>
            <fbc:geneProductRef fbc:geneProduct="G_ENSG00000112695"/>
            <fbc:geneProductRef fbc:geneProduct="G_ENSG00000115944"/>
            <fbc:geneProductRef fbc:geneProduct="G_ENSG00000131174"/>
            <fbc:geneProductRef fbc:geneProduct="G_ENSG00000127184"/>
            <fbc:geneProductRef fbc:geneProduct="G_ENSG00000115944"/>
            <fbc:geneProductRef fbc:geneProduct="G_ENSG00000176340"/>
            <fbc:geneProductRef fbc:geneProduct="G_ENSG00000187581"/>
          </fbc:and>
        </fbc:geneProductAssociation>
      </reaction>
      <reaction id="R_CV_MitoCore" name="R_CV_MitoCore ATP synthase" reversible="true" fast="false" fbc:lowerFluxBound="cobra_default_lb" fbc:upperFluxBound="cobra_default_ub">
        <notes>
          <html xmlns="http://www.w3.org/1999/xhtml">
            <p>Model Reaction Number: 42</p>
            <p>EC Number: 3.6.3.14, 3.6.3.10, 3.6.3.6</p>
            <p>SUBSYSTEM: Electron transport chain CV</p>
            <p>Description: ATP synthase</p>
            <p>Recon2 id: ATPS4m</p>
            <p>Recon2 formula: 4.0 h[c] + adp[m] + pi[m] -&gt; h2o[m] + 3.0 h[m] + atp[m]</p>
            <p>KEGG id: R00086</p>
            <p>GENE_ASSOCIATION: ENSG00000152234 and ENSG00000110955 and ENSG00000165629 and ENSG00000099624 and ENSG00000124172 and ENSG00000116459 and (ENSG00000159199 or ENSG00000135390 or ENSG00000154518) and ENSG00000167863 and ENSG00000169020 and ENSG00000154723 and ENSG00000241468 and ENSG00000167283 and ENSG00000249222 and ENSG00000241837 and ENSG00000198899 and ENSG00000228253</p>
            <p>GENE_LIST: ATP5A1 and ATP5B and ATP5C1 and ATP5D and ATP5E and ATP5F1 and (ATP5G1 or ATP5G2 or ATP5G3) and ATP5H and ATP5I and ATP5J and ATP5J2 and ATP5L and ATP5L2 and ATP5O and MT-ATP6 and MT-ATP8</p>
            <p>HGNC: 823 and HGNC:830 and HGNC:833 and HGNC:837 and HGNC:838 and HGNC:840 and (HGNC:841 or HGNC:842 or HGNC:843) and HGNC:845 and HGNC:846 and HGNC:847 and HGNC:848 and HGNC:14247 and HGNC:13213 and HGNC:850 and HGNC:7414 and HGNC:7415</p>
            <p>Gene name: ATP synthase</p>
            <p>MitoCarta: TRUE, ATP5L2 - False</p>
            <p>MitoCarta score: 40.7095, 35.6372, 27.2465, 42.0165, 36.4978, 22.1144, 6.1649, 3.7304, 19.5524, 19.6799, 32.2839, 31.6796, 13.2425, 19.6799, -3.784, 34.0, 21.1221, 9.7131</p>
            <p>HPA mRNA level in heart tissue: High and High and High and High and Medium and Medium and (High or High or High) and High and High and High and High and High and Not detected and High and High and High</p>
            <p>HPA protein level in heart tissue: High and High and Medium and High and Low and Medium and (ND or Medium or ND) and High and High and High and ND and High and ND and High and ND and Not detected</p>
          </html>
        </notes>
        <listOfReactants>
          <speciesReference species="M_h_m" stoichiometry="1" constant="true"/>
          <speciesReference species="M_PMF_c" stoichiometry="2.7" constant="true"/>
          <speciesReference species="M_adp_m" stoichiometry="1" constant="true"/>
          <speciesReference species="M_pi_m" stoichiometry="1" constant="true"/>
        </listOfReactants>
        <listOfProducts>
          <speciesReference species="M_h2o_m" stoichiometry="1" constant="true"/>
          <speciesReference species="M_PMF_m" stoichiometry="2.7" constant="true"/>
          <speciesReference species="M_atp_m" stoichiometry="1" constant="true"/>
        </listOfProducts>
        <fbc:geneProductAssociation>
          <fbc:and>
            <fbc:geneProductRef fbc:geneProduct="G_ENSG00000152234"/>
            <fbc:geneProductRef fbc:geneProduct="G_ENSG00000110955"/>
            <fbc:geneProductRef fbc:geneProduct="G_ENSG00000165629"/>
            <fbc:geneProductRef fbc:geneProduct="G_ENSG00000099624"/>
            <fbc:geneProductRef fbc:geneProduct="G_ENSG00000124172"/>
            <fbc:geneProductRef fbc:geneProduct="G_ENSG00000116459"/>
            <fbc:or>
              <fbc:geneProductRef fbc:geneProduct="G_ENSG00000159199"/>
              <fbc:geneProductRef fbc:geneProduct="G_ENSG00000135390"/>
              <fbc:geneProductRef fbc:geneProduct="G_ENSG00000154518"/>
            </fbc:or>
            <fbc:geneProductRef fbc:geneProduct="G_ENSG00000167863"/>
            <fbc:geneProductRef fbc:geneProduct="G_ENSG00000169020"/>
            <fbc:geneProductRef fbc:geneProduct="G_ENSG00000154723"/>
            <fbc:geneProductRef fbc:geneProduct="G_ENSG00000241468"/>
            <fbc:geneProductRef fbc:geneProduct="G_ENSG00000167283"/>
            <fbc:geneProductRef fbc:geneProduct="G_ENSG00000249222"/>
            <fbc:geneProductRef fbc:geneProduct="G_ENSG00000241837"/>
            <fbc:geneProductRef fbc:geneProduct="G_ENSG00000198899"/>
            <fbc:geneProductRef fbc:geneProduct="G_ENSG00000228253"/>
          </fbc:and>
        </fbc:geneProductAssociation>
      </reaction>
      <reaction id="R_PEPCKm" name="R_PEPCKm GTP + Oxaloacetate --&gt; GDP + Phosphoenolpyruvate + CO2" reversible="false" fast="false" fbc:lowerFluxBound="cobra_0_bound" fbc:upperFluxBound="cobra_default_ub">
        <notes>
          <html xmlns="http://www.w3.org/1999/xhtml">
            <p>Model Reaction Number: 43</p>
            <p>EC Number: 4.1.1.32</p>
            <p>SUBSYSTEM: TCA cycle periphery</p>
            <p>Description: GTP + Oxaloacetate --&gt; GDP + Phosphoenolpyruvate + CO2</p>
            <p>Recon2 id: PEPCKm</p>
            <p>Recon2 formula: oaa[m] + gtp[m] -&gt; co2[m] + pep[m] + gdp[m]</p>
            <p>KEGG id: R00431</p>
            <p>GENE_ASSOCIATION: ENSG00000100889</p>
            <p>GENE_LIST: PCK2</p>
            <p>HGNC: 8725</p>
            <p>Gene name: Phosphoenolpyruvate carboxykinase (GTP)</p>
            <p>MitoCarta: TRUE</p>
            <p>MitoCarta score: 10.7634</p>
            <p>Directionality rationale: GTP consumption, CO2 production Brenda, KEGG</p>
            <p>HPA mRNA level in heart tissue: Low</p>
            <p>HPA protein level in heart tissue: Not detected</p>
          </html>
        </notes>
        <listOfReactants>
          <speciesReference species="M_oaa_m" stoichiometry="1" constant="true"/>
          <speciesReference species="M_gtp_m" stoichiometry="1" constant="true"/>
        </listOfReactants>
        <listOfProducts>
          <speciesReference species="M_co2_m" stoichiometry="1" constant="true"/>
          <speciesReference species="M_pep_m" stoichiometry="1" constant="true"/>
          <speciesReference species="M_gdp_m" stoichiometry="1" constant="true"/>
        </listOfProducts>
        <fbc:geneProductAssociation>
          <fbc:geneProductRef fbc:geneProduct="G_ENSG00000100889"/>
        </fbc:geneProductAssociation>
      </reaction>
      <reaction id="R_PCm" name="R_PCm ATP + Pyruvate + HCO3- --&gt; ADP + Orthophosphate + Oxaloacetate" reversible="false" fast="false" fbc:lowerFluxBound="cobra_0_bound" fbc:upperFluxBound="cobra_default_ub">
        <notes>
          <html xmlns="http://www.w3.org/1999/xhtml">
            <p>Model Reaction Number: 44</p>
            <p>EC Number: 6.4.1.1</p>
            <p>SUBSYSTEM: TCA cycle periphery</p>
            <p>Description: ATP + Pyruvate + HCO3- --&gt; ADP + Orthophosphate + Oxaloacetate</p>
            <p>Recon2 id: PCm</p>
            <p>Recon2 formula: atp[m] + pyr[m] + hco3[m] -&gt; h[m] + adp[m] + pi[m] + oaa[m]</p>
            <p>KEGG id: R00344</p>
            <p>GENE_ASSOCIATION: ENSG00000173599</p>
            <p>GENE_LIST: PC</p>
            <p>HGNC: 8636</p>
            <p>Gene name: Pyruvate carboxylase, mitochondrial</p>
            <p>MitoCarta: TRUE</p>
            <p>MitoCarta score: 19.3217</p>
            <p>Directionality rationale: ATP consumption, Brenda, KEGG</p>
            <p>HPA mRNA level in heart tissue: Low</p>
            <p>HPA protein level in heart tissue: Medium</p>
          </html>
        </notes>
        <listOfReactants>
          <speciesReference species="M_atp_m" stoichiometry="1" constant="true"/>
          <speciesReference species="M_pyr_m" stoichiometry="1" constant="true"/>
          <speciesReference species="M_hco3_m" stoichiometry="1" constant="true"/>
        </listOfReactants>
        <listOfProducts>
          <speciesReference species="M_h_m" stoichiometry="1" constant="true"/>
          <speciesReference species="M_adp_m" stoichiometry="1" constant="true"/>
          <speciesReference species="M_pi_m" stoichiometry="1" constant="true"/>
          <speciesReference species="M_oaa_m" stoichiometry="1" constant="true"/>
        </listOfProducts>
        <fbc:geneProductAssociation>
          <fbc:geneProductRef fbc:geneProduct="G_ENSG00000173599"/>
        </fbc:geneProductAssociation>
      </reaction>
      <reaction id="R_ME2m" name="R_ME2m (S)-Malate + NADP+ --&gt; Pyruvate + CO2 + NADPH + H+" reversible="false" fast="false" fbc:lowerFluxBound="cobra_0_bound" fbc:upperFluxBound="cobra_default_ub">
        <notes>
          <html xmlns="http://www.w3.org/1999/xhtml">
            <p>Model Reaction Number: 45</p>
            <p>EC Number: 1.1.1.40</p>
            <p>SUBSYSTEM: TCA cycle periphery</p>
            <p>Description: (S)-Malate + NADP+ --&gt; Pyruvate + CO2 + NADPH + H+</p>
            <p>Recon2 id: ME2m</p>
            <p>Recon2 formula: nadp[m] + mal_L[m] -&gt; nadph[m] + pyr[m] + co2[m]</p>
            <p>KEGG id: R00216</p>
            <p>GENE_ASSOCIATION: ENSG00000151376</p>
            <p>GENE_LIST: ME3</p>
            <p>HGNC: 6985</p>
            <p>Gene name: Malic Enzyme 3</p>
            <p>MitoCarta: TRUE</p>
            <p>MitoCarta score: 21.8086</p>
            <p>Directionality rationale: Modelling purposes to prevent cycling, CO2 production</p>
            <p>HPA mRNA level in heart tissue: Medium</p>
            <p>HPA protein level in heart tissue: Medium</p>
          </html>
        </notes>
        <listOfReactants>
          <speciesReference species="M_nadp_m" stoichiometry="1" constant="true"/>
          <speciesReference species="M_mal_L_m" stoichiometry="1" constant="true"/>
        </listOfReactants>
        <listOfProducts>
          <speciesReference species="M_nadph_m" stoichiometry="1" constant="true"/>
          <speciesReference species="M_pyr_m" stoichiometry="1" constant="true"/>
          <speciesReference species="M_co2_m" stoichiometry="1" constant="true"/>
        </listOfProducts>
        <fbc:geneProductAssociation>
          <fbc:geneProductRef fbc:geneProduct="G_ENSG00000151376"/>
        </fbc:geneProductAssociation>
      </reaction>
      <reaction id="R_ME1m" name="R_ME1m (S)-malate + NAD+ = pyruvate + CO(2) + NADH." reversible="false" fast="false" fbc:lowerFluxBound="cobra_0_bound" fbc:upperFluxBound="cobra_default_ub">
        <notes>
          <html xmlns="http://www.w3.org/1999/xhtml">
            <p>Model Reaction Number: 46</p>
            <p>EC Number: 1.1.1.38</p>
            <p>SUBSYSTEM: TCA cycle periphery</p>
            <p>Description: (S)-malate + NAD+ = pyruvate + CO(2) + NADH.</p>
            <p>Recon2 id: ME1m</p>
            <p>Recon2 formula: nad[m] + mal_L[m] -&gt; nadh[m] + pyr[m] + co2[m]</p>
            <p>KEGG id: R00214</p>
            <p>GENE_ASSOCIATION: ENSG00000082212</p>
            <p>GENE_LIST: ME2</p>
            <p>HGNC: 6984</p>
            <p>Gene name: Malic Enzyme 2</p>
            <p>MitoCarta: TRUE</p>
            <p>MitoCarta score: 18.7687</p>
            <p>Directionality rationale: Modelling purposes to prevent cycling, CO2 production</p>
            <p>HPA mRNA level in heart tissue: Medium</p>
            <p>HPA protein level in heart tissue: High</p>
          </html>
        </notes>
        <listOfReactants>
          <speciesReference species="M_nad_m" stoichiometry="1" constant="true"/>
          <speciesReference species="M_mal_L_m" stoichiometry="1" constant="true"/>
        </listOfReactants>
        <listOfProducts>
          <speciesReference species="M_nadh_m" stoichiometry="1" constant="true"/>
          <speciesReference species="M_pyr_m" stoichiometry="1" constant="true"/>
          <speciesReference species="M_co2_m" stoichiometry="1" constant="true"/>
        </listOfProducts>
        <fbc:geneProductAssociation>
          <fbc:geneProductRef fbc:geneProduct="G_ENSG00000082212"/>
        </fbc:geneProductAssociation>
      </reaction>
      <reaction id="R_r0081" name="R_r0081 L-Alanine + 2-Oxoglutarate --&gt; Pyruvate + L-Glutamate" reversible="true" fast="false" fbc:lowerFluxBound="cobra_default_lb" fbc:upperFluxBound="cobra_default_ub">
        <notes>
          <html xmlns="http://www.w3.org/1999/xhtml">
            <p>Model Reaction Number: 47</p>
            <p>EC Number: 2.6.1.2</p>
            <p>SUBSYSTEM: TCA cycle periphery</p>
            <p>Description: L-Alanine + 2-Oxoglutarate --&gt; Pyruvate + L-Glutamate</p>
            <p>Recon2 id: r0081</p>
            <p>Recon2 formula: akg[m] + ala_L[m] --&gt; pyr[m] + glu_L[m]</p>
            <p>KEGG id: R00258</p>
            <p>GENE_ASSOCIATION: ENSG00000166123</p>
            <p>GENE_LIST: GPT2</p>
            <p>HGNC: 18062</p>
            <p>Gene name: glutamic pyruvate transaminase (alanine aminotransferase) 2</p>
            <p>MitoCarta: TRUE</p>
            <p>MitoCarta score: 12.7592</p>
            <p>HPA mRNA level in heart tissue: Low</p>
            <p>HPA protein level in heart tissue: Medium</p>
          </html>
        </notes>
        <listOfReactants>
          <speciesReference species="M_akg_m" stoichiometry="1" constant="true"/>
          <speciesReference species="M_ala_L_m" stoichiometry="1" constant="true"/>
        </listOfReactants>
        <listOfProducts>
          <speciesReference species="M_pyr_m" stoichiometry="1" constant="true"/>
          <speciesReference species="M_glu_L_m" stoichiometry="1" constant="true"/>
        </listOfProducts>
        <fbc:geneProductAssociation>
          <fbc:geneProductRef fbc:geneProduct="G_ENSG00000166123"/>
        </fbc:geneProductAssociation>
      </reaction>
      <reaction id="R_ACITLm_MitoCore" name="R_ACITLm_MitoCore ATP + Citrate + CoA --&gt; ADP + Orthophosphate + Acetyl-CoA + Oxaloacetate" reversible="false" fast="false" fbc:lowerFluxBound="cobra_0_bound" fbc:upperFluxBound="cobra_default_ub">
        <notes>
          <html xmlns="http://www.w3.org/1999/xhtml">
            <p>Model Reaction Number: 48</p>
            <p>EC Number: 2.3.3.8</p>
            <p>SUBSYSTEM: TCA cycle periphery</p>
            <p>Description: ATP + Citrate + CoA --&gt; ADP + Orthophosphate + Acetyl-CoA + Oxaloacetate</p>
            <p>Recon2 id: N/A</p>
            <p>Recon2 formula: N/A</p>
            <p>KEGG id: R00352</p>
            <p>GENE_ASSOCIATION: ENSG00000131473</p>
            <p>GENE_LIST: ACLY</p>
            <p>HGNC: 115</p>
            <p>Gene name: ATP citrate lyase</p>
            <p>MitoCarta: TRUE</p>
            <p>MitoCarta score: 10.8771</p>
            <p>Directionality rationale: ATP consumption, HumanCyc, Brenda, Literature</p>
            <p>HPA mRNA level in heart tissue: Medium</p>
            <p>HPA protein level in heart tissue: Low</p>
          </html>
        </notes>
        <listOfReactants>
          <speciesReference species="M_atp_m" stoichiometry="1" constant="true"/>
          <speciesReference species="M_coa_m" stoichiometry="1" constant="true"/>
          <speciesReference species="M_cit_m" stoichiometry="1" constant="true"/>
        </listOfReactants>
        <listOfProducts>
          <speciesReference species="M_adp_m" stoichiometry="1" constant="true"/>
          <speciesReference species="M_pi_m" stoichiometry="1" constant="true"/>
          <speciesReference species="M_accoa_m" stoichiometry="1" constant="true"/>
          <speciesReference species="M_oaa_m" stoichiometry="1" constant="true"/>
        </listOfProducts>
        <fbc:geneProductAssociation>
          <fbc:geneProductRef fbc:geneProduct="G_ENSG00000131473"/>
        </fbc:geneProductAssociation>
      </reaction>
      <reaction id="R_NDPK1m" name="R_NDPK1m ATP + GDP --&gt; ADP + GTP" reversible="true" fast="false" fbc:lowerFluxBound="cobra_default_lb" fbc:upperFluxBound="cobra_default_ub">
        <notes>
          <html xmlns="http://www.w3.org/1999/xhtml">
            <p>Model Reaction Number: 49</p>
            <p>EC Number: 2.7.4.6</p>
            <p>SUBSYSTEM: TCA cycle periphery</p>
            <p>Description: ATP + GDP --&gt; ADP + GTP</p>
            <p>Recon2 id: R_NDPK1m</p>
            <p>Recon2 formula: atp[m] + gdp[m] --&gt; adp[m] + gtp[m]</p>
            <p>KEGG id: R00330</p>
            <p>GENE_ASSOCIATION: ENSG00000103202</p>
            <p>GENE_LIST: NME4</p>
            <p>HGNC: 7852</p>
            <p>Gene name: nucleoside diphosphate kinase 4</p>
            <p>MitoCarta: TRUE</p>
            <p>MitoCarta score: 9.3094</p>
            <p>HPA mRNA level in heart tissue: Medium</p>
            <p>HPA protein level in heart tissue: Medium</p>
          </html>
        </notes>
        <listOfReactants>
          <speciesReference species="M_atp_m" stoichiometry="1" constant="true"/>
          <speciesReference species="M_gdp_m" stoichiometry="1" constant="true"/>
        </listOfReactants>
        <listOfProducts>
          <speciesReference species="M_adp_m" stoichiometry="1" constant="true"/>
          <speciesReference species="M_gtp_m" stoichiometry="1" constant="true"/>
        </listOfProducts>
        <fbc:geneProductAssociation>
          <fbc:geneProductRef fbc:geneProduct="G_ENSG00000103202"/>
        </fbc:geneProductAssociation>
      </reaction>
      <reaction id="R_NNT_MitoCore" name="R_NNT_MitoCore NADP+ + NADH --&gt; NADPH + NAD+" reversible="false" fast="false" fbc:lowerFluxBound="cobra_0_bound" fbc:upperFluxBound="cobra_default_ub">
        <notes>
          <html xmlns="http://www.w3.org/1999/xhtml">
            <p>Model Reaction Number: 50</p>
            <p>EC Number: 1.6.1.2</p>
            <p>SUBSYSTEM: TCA cycle periphery</p>
            <p>Description: NADP+ + NADH --&gt; NADPH + NAD+</p>
            <p>Recon2 id: N/A</p>
            <p>Recon2 formula: N/A</p>
            <p>KEGG id: R00112</p>
            <p>GENE_ASSOCIATION: ENSG00000112992</p>
            <p>GENE_LIST: NNT</p>
            <p>HGNC: 7863</p>
            <p>Gene name: nicotinamide nucleotide transhydrogenase</p>
            <p>MitoCarta: TRUE</p>
            <p>MitoCarta score: 13.3432</p>
            <p>Directionality rationale: Brenda, Literature - see notes</p>
            <p>HPA mRNA level in heart tissue: High</p>
            <p>HPA protein level in heart tissue: High</p>
          </html>
        </notes>
        <listOfReactants>
          <speciesReference species="M_nadp_m" stoichiometry="1" constant="true"/>
          <speciesReference species="M_nadh_m" stoichiometry="1" constant="true"/>
          <speciesReference species="M_h_c" stoichiometry="1" constant="true"/>
          <speciesReference species="M_PMF_c" stoichiometry="1" constant="true"/>
        </listOfReactants>
        <listOfProducts>
          <speciesReference species="M_nadph_m" stoichiometry="1" constant="true"/>
          <speciesReference species="M_nad_m" stoichiometry="1" constant="true"/>
          <speciesReference species="M_h_m" stoichiometry="1" constant="true"/>
          <speciesReference species="M_PMF_m" stoichiometry="1" constant="true"/>
        </listOfProducts>
        <fbc:geneProductAssociation>
          <fbc:geneProductRef fbc:geneProduct="G_ENSG00000112992"/>
        </fbc:geneProductAssociation>
      </reaction>
      <reaction id="R_ADK1m" name="R_ADK1m ATP + AMP --&gt; 2 ADP" reversible="true" fast="false" fbc:lowerFluxBound="cobra_default_lb" fbc:upperFluxBound="cobra_default_ub">
        <notes>
          <html xmlns="http://www.w3.org/1999/xhtml">
            <p>Model Reaction Number: 51</p>
            <p>EC Number: 2.7.4.3</p>
            <p>SUBSYSTEM: TCA cycle periphery</p>
            <p>Description: ATP + AMP --&gt; 2 ADP</p>
            <p>Recon2 id: ADK1m</p>
            <p>Recon2 formula: atp[m] + amp[m] --&gt; 2.0 adp[m]</p>
            <p>KEGG id: R00127</p>
            <p>GENE_ASSOCIATION: ENSG00000004455 or ENSG00000147853</p>
            <p>GENE_LIST: AK2 or AK3</p>
            <p>HGNC: 362 or HGNC:17376</p>
            <p>Gene name: adenylate kinase 2 or 3</p>
            <p>MitoCarta: TRUE</p>
            <p>MitoCarta score: 17.2313, 25.0021</p>
            <p>HPA mRNA level in heart tissue: Medium or High</p>
            <p>HPA protein level in heart tissue: Medium or High</p>
          </html>
        </notes>
        <listOfReactants>
          <speciesReference species="M_atp_m" stoichiometry="1" constant="true"/>
          <speciesReference species="M_amp_m" stoichiometry="1" constant="true"/>
        </listOfReactants>
        <listOfProducts>
          <speciesReference species="M_adp_m" stoichiometry="2" constant="true"/>
        </listOfProducts>
        <fbc:geneProductAssociation>
          <fbc:or>
            <fbc:geneProductRef fbc:geneProduct="G_ENSG00000004455"/>
            <fbc:geneProductRef fbc:geneProduct="G_ENSG00000147853"/>
          </fbc:or>
        </fbc:geneProductAssociation>
      </reaction>
      <reaction id="R_ME2" name="R_ME2 (S)-Malate + NADP+ --&gt; Pyruvate + CO2 + NADPH + H+" reversible="false" fast="false" fbc:lowerFluxBound="cobra_0_bound" fbc:upperFluxBound="cobra_default_ub">
        <notes>
          <html xmlns="http://www.w3.org/1999/xhtml">
            <p>Model Reaction Number: 52</p>
            <p>EC Number: 1.1.1.40</p>
            <p>SUBSYSTEM: Cytosolic misc</p>
            <p>Description: (S)-Malate + NADP+ --&gt; Pyruvate + CO2 + NADPH + H+</p>
            <p>Recon2 id: ME2</p>
            <p>Recon2 formula: nadp[c] + mal_L[c] -&gt; nadph[c] + pyr[c] + co2[c]</p>
            <p>KEGG id: R00216</p>
            <p>GENE_ASSOCIATION: ENSG00000065833</p>
            <p>GENE_LIST: ME1</p>
            <p>HGNC: 6983</p>
            <p>Gene name: Malic Enzyme 1</p>
            <p>MitoCarta: TRUE</p>
            <p>MitoCarta score: 11.431</p>
            <p>Directionality rationale: CO2 production, modelling purposes</p>
            <p>HPA mRNA level in heart tissue: Low</p>
            <p>HPA protein level in heart tissue: Medium</p>
          </html>
        </notes>
        <listOfReactants>
          <speciesReference species="M_nadp_c" stoichiometry="1" constant="true"/>
          <speciesReference species="M_mal_L_c" stoichiometry="1" constant="true"/>
        </listOfReactants>
        <listOfProducts>
          <speciesReference species="M_nadph_c" stoichiometry="1" constant="true"/>
          <speciesReference species="M_pyr_c" stoichiometry="1" constant="true"/>
          <speciesReference species="M_co2_c" stoichiometry="1" constant="true"/>
        </listOfProducts>
        <fbc:geneProductAssociation>
          <fbc:geneProductRef fbc:geneProduct="G_ENSG00000065833"/>
        </fbc:geneProductAssociation>
      </reaction>
      <reaction id="R_ALATA_L" name="R_ALATA_L L-Alanine + 2-Oxoglutarate --&gt; Pyruvate + L-Glutamate" reversible="true" fast="false" fbc:lowerFluxBound="cobra_default_lb" fbc:upperFluxBound="cobra_default_ub">
        <notes>
          <html xmlns="http://www.w3.org/1999/xhtml">
            <p>Model Reaction Number: 53</p>
            <p>EC Number: 2.6.1.2</p>
            <p>SUBSYSTEM: Cytosolic misc</p>
            <p>Description: L-Alanine + 2-Oxoglutarate --&gt; Pyruvate + L-Glutamate</p>
            <p>Recon2 id: ALATA_L</p>
            <p>Recon2 formula: akg[c] + ala_L[c] --&gt; pyr[c] + glu_L[c]</p>
            <p>KEGG id: R00258</p>
            <p>GENE_ASSOCIATION: ENSG00000167701</p>
            <p>GENE_LIST: GPT</p>
            <p>HGNC: 4552</p>
            <p>Gene name: glutamic-pyruvate transaminase (alanine aminotransferase)</p>
            <p>MitoCarta: FALSE</p>
            <p>MitoCarta score: 2.9978</p>
            <p>HPA mRNA level in heart tissue: Low</p>
            <p>HPA protein level in heart tissue: Not detected</p>
          </html>
        </notes>
        <listOfReactants>
          <speciesReference species="M_akg_c" stoichiometry="1" constant="true"/>
          <speciesReference species="M_ala_L_c" stoichiometry="1" constant="true"/>
        </listOfReactants>
        <listOfProducts>
          <speciesReference species="M_pyr_c" stoichiometry="1" constant="true"/>
          <speciesReference species="M_glu_L_c" stoichiometry="1" constant="true"/>
        </listOfProducts>
        <fbc:geneProductAssociation>
          <fbc:geneProductRef fbc:geneProduct="G_ENSG00000167701"/>
        </fbc:geneProductAssociation>
      </reaction>
      <reaction id="R_NDPK1" name="R_NDPK1 ATP + GDP --&gt; ADP + GTP" reversible="true" fast="false" fbc:lowerFluxBound="cobra_default_lb" fbc:upperFluxBound="cobra_default_ub">
        <notes>
          <html xmlns="http://www.w3.org/1999/xhtml">
            <p>Model Reaction Number: 54</p>
            <p>EC Number: 2.7.4.6</p>
            <p>SUBSYSTEM: Cytosolic misc</p>
            <p>Description: ATP + GDP --&gt; ADP + GTP</p>
            <p>Recon2 id: NDPK1</p>
            <p>Recon2 formula: atp[c] + gdp[c] --&gt; adp[c] + gtp[c]</p>
            <p>KEGG id: R00330</p>
            <p>GENE_ASSOCIATION: ENSG00000011052 or ENSG00000103024 or ENSG00000172113 or ENSG00000143156 or ENSG00000162368 or ENSG00000106992 or ENSG00000162433 or ENSG00000154027 or ENSG00000140057 or ENSG00000165695 or ENSG00000155085</p>
            <p>GENE_LIST: NME2 or NME3 or NME6 or NME7 or CMPK1 or AK1 or AK4 or AK5 or AK7 or AK8 or AK9</p>
            <p>HGNC: 7850 or HGNC:7851 or HGNC:20567 or HGNC:20461 or HGNC:18170 or HGNC:361 or HGNC:363 or HGNC:365 or HGNC:20091 or HGNC:26526 or HGNC:33814</p>
            <p>Gene name: nucleoside diphosphate kinase (mulitple)</p>
            <p>MitoCarta: FALSE, TRUE, TRUE, FALSE, FALSE, FALSE, TRUE, FALSE, FALSE, FALSE, FALSE</p>
            <p>MitoCarta score: 2.0341, 1.4126, 3.9472, 1.0616, 1.8707, 2.062, 19.9135, -5.0662, -6.409, -3.1941, -8.5792</p>
            <p>HPA mRNA level in heart tissue: Low or Low or Medium or Low or Low or Medium or High</p>
            <p>HPA protein level in heart tissue: Not detected or Not detected or Medium or Low or Not detected or High or Medium</p>
          </html>
        </notes>
        <listOfReactants>
          <speciesReference species="M_atp_c" stoichiometry="1" constant="true"/>
          <speciesReference species="M_gdp_c" stoichiometry="1" constant="true"/>
        </listOfReactants>
        <listOfProducts>
          <speciesReference species="M_adp_c" stoichiometry="1" constant="true"/>
          <speciesReference species="M_gtp_c" stoichiometry="1" constant="true"/>
        </listOfProducts>
        <fbc:geneProductAssociation>
          <fbc:or>
            <fbc:geneProductRef fbc:geneProduct="G_ENSG00000011052"/>
            <fbc:geneProductRef fbc:geneProduct="G_ENSG00000103024"/>
            <fbc:geneProductRef fbc:geneProduct="G_ENSG00000172113"/>
            <fbc:geneProductRef fbc:geneProduct="G_ENSG00000143156"/>
            <fbc:geneProductRef fbc:geneProduct="G_ENSG00000162368"/>
            <fbc:geneProductRef fbc:geneProduct="G_ENSG00000106992"/>
            <fbc:geneProductRef fbc:geneProduct="G_ENSG00000162433"/>
            <fbc:geneProductRef fbc:geneProduct="G_ENSG00000154027"/>
            <fbc:geneProductRef fbc:geneProduct="G_ENSG00000140057"/>
            <fbc:geneProductRef fbc:geneProduct="G_ENSG00000165695"/>
            <fbc:geneProductRef fbc:geneProduct="G_ENSG00000155085"/>
          </fbc:or>
        </fbc:geneProductAssociation>
      </reaction>
      <reaction id="R_FUM" name="R_FUM Fumarate + H2O --&gt; (S)-Malate" reversible="true" fast="false" fbc:lowerFluxBound="cobra_default_lb" fbc:upperFluxBound="cobra_default_ub">
        <notes>
          <html xmlns="http://www.w3.org/1999/xhtml">
            <p>Model Reaction Number: 55</p>
            <p>EC Number: 4.2.1.2</p>
            <p>SUBSYSTEM: Cytosolic misc</p>
            <p>Description: Fumarate + H2O --&gt; (S)-Malate</p>
            <p>Recon2 id: FUM</p>
            <p>Recon2 formula: h2o[c] + fum[c] --&gt; mal_L[c]</p>
            <p>KEGG id: R01082</p>
            <p>GENE_ASSOCIATION: ENSG00000091483</p>
            <p>GENE_LIST: FH</p>
            <p>HGNC: 3700</p>
            <p>Gene name: fumarate hydratase</p>
            <p>MitoCarta: TRUE</p>
            <p>MitoCarta score: 35.7616</p>
            <p>HPA mRNA level in heart tissue: High</p>
            <p>HPA protein level in heart tissue: Medium</p>
          </html>
        </notes>
        <listOfReactants>
          <speciesReference species="M_h2o_c" stoichiometry="1" constant="true"/>
          <speciesReference species="M_fum_c" stoichiometry="1" constant="true"/>
        </listOfReactants>
        <listOfProducts>
          <speciesReference species="M_mal_L_c" stoichiometry="1" constant="true"/>
        </listOfProducts>
        <fbc:geneProductAssociation>
          <fbc:geneProductRef fbc:geneProduct="G_ENSG00000091483"/>
        </fbc:geneProductAssociation>
      </reaction>
      <reaction id="R_ADK1" name="R_ADK1 ATP + AMP --&gt; 2 ADP" reversible="true" fast="false" fbc:lowerFluxBound="cobra_default_lb" fbc:upperFluxBound="cobra_default_ub">
        <notes>
          <html xmlns="http://www.w3.org/1999/xhtml">
            <p>Model Reaction Number: 56</p>
            <p>EC Number: 2.7.4.3</p>
            <p>SUBSYSTEM: Cytosolic misc</p>
            <p>Description: ATP + AMP --&gt; 2 ADP</p>
            <p>Recon2 id: ADK1</p>
            <p>Recon2 formula: atp[c] + amp[c] --&gt; 2.0 adp[c]</p>
            <p>KEGG id: R00127</p>
            <p>GENE_ASSOCIATION: ENSG00000106992</p>
            <p>GENE_LIST: AK1</p>
            <p>HGNC: 361</p>
            <p>Gene name: adenylate kinase 1</p>
            <p>MitoCarta: FALSE</p>
            <p>MitoCarta score: 2.062</p>
            <p>HPA mRNA level in heart tissue: High</p>
            <p>HPA protein level in heart tissue: Medium</p>
          </html>
        </notes>
        <listOfReactants>
          <speciesReference species="M_atp_c" stoichiometry="1" constant="true"/>
          <speciesReference species="M_amp_c" stoichiometry="1" constant="true"/>
        </listOfReactants>
        <listOfProducts>
          <speciesReference species="M_adp_c" stoichiometry="2" constant="true"/>
        </listOfProducts>
        <fbc:geneProductAssociation>
          <fbc:geneProductRef fbc:geneProduct="G_ENSG00000106992"/>
        </fbc:geneProductAssociation>
      </reaction>
      <reaction id="R_ICDHy" name="R_ICDHy Isocitrate + NADP(+) -&gt; 2-oxoglutarate + CO(2) + NADPH" reversible="true" fast="false" fbc:lowerFluxBound="R_ICDHy_lower_bound" fbc:upperFluxBound="cobra_default_ub">
        <notes>
          <html xmlns="http://www.w3.org/1999/xhtml">
            <p>Model Reaction Number: 57</p>
            <p>EC Number: 1.1.1.42</p>
            <p>SUBSYSTEM: Reductive carboxylation</p>
            <p>Description: Isocitrate + NADP(+) -&gt; 2-oxoglutarate + CO(2) + NADPH</p>
            <p>Recon2 id: ICDHy</p>
            <p>Recon2 formula: nadp[c] + icit[c] -&gt; nadph[c] + akg[c] + co2[c]</p>
            <p>KEGG id: R00267 (R00268 + R01899)</p>
            <p>GENE_ASSOCIATION: ENSG00000138413</p>
            <p>GENE_LIST: IDH1</p>
            <p>HGNC: 5382</p>
            <p>Gene name: Isocitrate dehydrogenase (NADP+)</p>
            <p>MitoCarta: TRUE</p>
            <p>MitoCarta score: 9.2614</p>
            <p>HPA mRNA level in heart tissue: Medium</p>
            <p>HPA protein level in heart tissue: Not detected</p>
          </html>
        </notes>
        <listOfReactants>
          <speciesReference species="M_nadp_c" stoichiometry="1" constant="true"/>
          <speciesReference species="M_icit_c" stoichiometry="1" constant="true"/>
        </listOfReactants>
        <listOfProducts>
          <speciesReference species="M_nadph_c" stoichiometry="1" constant="true"/>
          <speciesReference species="M_akg_c" stoichiometry="1" constant="true"/>
          <speciesReference species="M_co2_c" stoichiometry="1" constant="true"/>
        </listOfProducts>
        <fbc:geneProductAssociation>
          <fbc:geneProductRef fbc:geneProduct="G_ENSG00000138413"/>
        </fbc:geneProductAssociation>
      </reaction>
      <reaction id="R_ACONT" name="R_ACONT Citrate -&gt; Isocitrate" reversible="true" fast="false" fbc:lowerFluxBound="cobra_default_lb" fbc:upperFluxBound="cobra_default_ub">
        <notes>
          <html xmlns="http://www.w3.org/1999/xhtml">
            <p>Model Reaction Number: 58</p>
            <p>EC Number: 4.2.1.3</p>
            <p>SUBSYSTEM: Reductive carboxylation</p>
            <p>Description: Citrate -&gt; Isocitrate</p>
            <p>Recon2 id: ACONT</p>
            <p>Recon2 formula: cit[c] --&gt; icit[c]</p>
            <p>KEGG id: R01324 (R01325 + R01900)</p>
            <p>GENE_ASSOCIATION: ENSG00000122729</p>
            <p>GENE_LIST: ACO1</p>
            <p>HGNC: 117</p>
            <p>Gene name: aconitase 1, soluble</p>
            <p>MitoCarta: TRUE</p>
            <p>MitoCarta score: 30.2787</p>
            <p>HPA mRNA level in heart tissue: Medium</p>
            <p>HPA protein level in heart tissue: Medium</p>
          </html>
        </notes>
        <listOfReactants>
          <speciesReference species="M_cit_c" stoichiometry="1" constant="true"/>
        </listOfReactants>
        <listOfProducts>
          <speciesReference species="M_icit_c" stoichiometry="1" constant="true"/>
        </listOfProducts>
        <fbc:geneProductAssociation>
          <fbc:geneProductRef fbc:geneProduct="G_ENSG00000122729"/>
        </fbc:geneProductAssociation>
      </reaction>
      <reaction id="R_ACITL" name="R_ACITL ATP + Citrate + CoA --&gt; ADP + Orthophosphate + Acetyl-CoA + Oxaloacetate" reversible="false" fast="false" fbc:lowerFluxBound="cobra_0_bound" fbc:upperFluxBound="cobra_default_ub">
        <notes>
          <html xmlns="http://www.w3.org/1999/xhtml">
            <p>Model Reaction Number: 59</p>
            <p>EC Number: 2.3.3.8</p>
            <p>SUBSYSTEM: Reductive carboxylation / Acetyl-CoA production for biosynthesis</p>
            <p>Description: ATP + Citrate + CoA --&gt; ADP + Orthophosphate + Acetyl-CoA + Oxaloacetate</p>
            <p>Recon2 id: ACITL</p>
            <p>Recon2 formula: atp[c] + coa[c] + cit[c] -&gt; adp[c] + pi[c] + accoa[c] + oaa[c]</p>
            <p>KEGG id: R00352</p>
            <p>GENE_ASSOCIATION: ENSG00000131473</p>
            <p>GENE_LIST: ACLY</p>
            <p>HGNC: 115</p>
            <p>Gene name: ATP citrate lyase</p>
            <p>MitoCarta: TRUE</p>
            <p>MitoCarta score: 10.8771</p>
            <p>Directionality rationale: ATP consumption, HumanCyc, Brenda, Literature</p>
            <p>HPA mRNA level in heart tissue: Medium</p>
            <p>HPA protein level in heart tissue: Low</p>
          </html>
        </notes>
        <listOfReactants>
          <speciesReference species="M_atp_c" stoichiometry="1" constant="true"/>
          <speciesReference species="M_coa_c" stoichiometry="1" constant="true"/>
          <speciesReference species="M_cit_c" stoichiometry="1" constant="true"/>
        </listOfReactants>
        <listOfProducts>
          <speciesReference species="M_adp_c" stoichiometry="1" constant="true"/>
          <speciesReference species="M_pi_c" stoichiometry="1" constant="true"/>
          <speciesReference species="M_accoa_c" stoichiometry="1" constant="true"/>
          <speciesReference species="M_oaa_c" stoichiometry="1" constant="true"/>
        </listOfProducts>
        <fbc:geneProductAssociation>
          <fbc:geneProductRef fbc:geneProduct="G_ENSG00000131473"/>
        </fbc:geneProductAssociation>
      </reaction>
      <reaction id="R_ASPTA" name="R_ASPTA L-Aspartate + 2-Oxoglutarate --&gt; Oxaloacetate + L-Glutamate" reversible="true" fast="false" fbc:lowerFluxBound="cobra_default_lb" fbc:upperFluxBound="cobra_default_ub">
        <notes>
          <html xmlns="http://www.w3.org/1999/xhtml">
            <p>Model Reaction Number: 60</p>
            <p>EC Number: 2.6.1.1</p>
            <p>SUBSYSTEM: Malate aspartate shuttle</p>
            <p>Description: L-Aspartate + 2-Oxoglutarate --&gt; Oxaloacetate + L-Glutamate</p>
            <p>Recon2 id: ASPTA</p>
            <p>Recon2 formula: akg[c] + asp_L[c] --&gt; glu_L[c] + oaa[c]</p>
            <p>KEGG id: R00355</p>
            <p>GENE_ASSOCIATION: ENSG00000120053</p>
            <p>GENE_LIST: GOT1</p>
            <p>HGNC: 4432</p>
            <p>Gene name: glutamic-oxaloacetic transaminase 1, soluble</p>
            <p>MitoCarta: FALSE</p>
            <p>MitoCarta score: -2.9098</p>
            <p>HPA mRNA level in heart tissue: High</p>
            <p>HPA protein level in heart tissue: ND</p>
          </html>
        </notes>
        <listOfReactants>
          <speciesReference species="M_akg_c" stoichiometry="1" constant="true"/>
          <speciesReference species="M_asp_L_c" stoichiometry="1" constant="true"/>
        </listOfReactants>
        <listOfProducts>
          <speciesReference species="M_glu_L_c" stoichiometry="1" constant="true"/>
          <speciesReference species="M_oaa_c" stoichiometry="1" constant="true"/>
        </listOfProducts>
        <fbc:geneProductAssociation>
          <fbc:geneProductRef fbc:geneProduct="G_ENSG00000120053"/>
        </fbc:geneProductAssociation>
      </reaction>
      <reaction id="R_MDH" name="R_MDH (S)-Malate + NAD+ --&gt; Oxaloacetate + NADH + H+" reversible="true" fast="false" fbc:lowerFluxBound="cobra_default_lb" fbc:upperFluxBound="cobra_default_ub">
        <notes>
          <html xmlns="http://www.w3.org/1999/xhtml">
            <p>Model Reaction Number: 61</p>
            <p>EC Number: 1.1.1.37</p>
            <p>SUBSYSTEM: Malate aspartate shuttle</p>
            <p>Description: (S)-Malate + NAD+ --&gt; Oxaloacetate + NADH + H+</p>
            <p>Recon2 id: MDH</p>
            <p>Recon2 formula: nad[c] + mal_L[c] --&gt; h[c] + nadh[c] + oaa[c]</p>
            <p>KEGG id: R00342</p>
            <p>GENE_ASSOCIATION: ENSG00000014641</p>
            <p>GENE_LIST: MDH1</p>
            <p>HGNC: 6970</p>
            <p>Gene name: malate dehydrogenase 1, NAD (soluble)</p>
            <p>MitoCarta: TRUE</p>
            <p>MitoCarta score: 12.0828</p>
            <p>HPA mRNA level in heart tissue: High</p>
            <p>HPA protein level in heart tissue: Medium</p>
          </html>
        </notes>
        <listOfReactants>
          <speciesReference species="M_nad_c" stoichiometry="1" constant="true"/>
          <speciesReference species="M_mal_L_c" stoichiometry="1" constant="true"/>
        </listOfReactants>
        <listOfProducts>
          <speciesReference species="M_h_c" stoichiometry="1" constant="true"/>
          <speciesReference species="M_nadh_c" stoichiometry="1" constant="true"/>
          <speciesReference species="M_oaa_c" stoichiometry="1" constant="true"/>
        </listOfProducts>
        <fbc:geneProductAssociation>
          <fbc:geneProductRef fbc:geneProduct="G_ENSG00000014641"/>
        </fbc:geneProductAssociation>
      </reaction>
      <reaction id="R_AKGMALtm" name="R_AKGMALtm Malate - Oxoglutarate (OGC) Antiporter" reversible="true" fast="false" fbc:lowerFluxBound="cobra_default_lb" fbc:upperFluxBound="cobra_default_ub">
        <notes>
          <html xmlns="http://www.w3.org/1999/xhtml">
            <p>Model Reaction Number: 62</p>
            <p>EC Number: N/A</p>
            <p>SUBSYSTEM: Malate aspartate shuttle</p>
            <p>Description: Malate - Oxoglutarate (OGC) Antiporter</p>
            <p>Recon2 id: AKGMALtm</p>
            <p>Recon2 formula: akg[m] + mal_L[c] --&gt; akg[c] + mal_L[m]</p>
            <p>KEGG id: N/A</p>
            <p>GENE_ASSOCIATION: ENSG00000108528</p>
            <p>GENE_LIST: SLC25A11</p>
            <p>HGNC: 10981</p>
            <p>Gene name: solute carrier family 25 (mitochondrial carrier; oxoglutarate carrier)</p>
            <p>MitoCarta: TRUE</p>
            <p>MitoCarta score: 27.0399</p>
            <p>HPA mRNA level in heart tissue: High</p>
            <p>HPA protein level in heart tissue: High</p>
          </html>
        </notes>
        <listOfReactants>
          <speciesReference species="M_akg_m" stoichiometry="1" constant="true"/>
          <speciesReference species="M_mal_L_c" stoichiometry="1" constant="true"/>
        </listOfReactants>
        <listOfProducts>
          <speciesReference species="M_akg_c" stoichiometry="1" constant="true"/>
          <speciesReference species="M_mal_L_m" stoichiometry="1" constant="true"/>
        </listOfProducts>
        <fbc:geneProductAssociation>
          <fbc:geneProductRef fbc:geneProduct="G_ENSG00000108528"/>
        </fbc:geneProductAssociation>
      </reaction>
      <reaction id="R_ASPGLUmB_MitoCore" name="R_ASPGLUmB_MitoCore Glutamate/Aspartate Antiporter (AGC1) - glutamate (in) for aspartate (out)" reversible="false" fast="false" fbc:lowerFluxBound="cobra_0_bound" fbc:upperFluxBound="cobra_default_ub">
        <notes>
          <html xmlns="http://www.w3.org/1999/xhtml">
            <p>Model Reaction Number: 63</p>
            <p>EC Number: N/A</p>
            <p>SUBSYSTEM: Malate aspartate shuttle</p>
            <p>Description: Glutamate/Aspartate Antiporter (AGC1) - glutamate (in) for aspartate (out)</p>
            <p>Recon2 id: ASPGLUm</p>
            <p>Recon2 formula: h[c] + glu_L[c] + asp_L[m] -&gt; h[m] + glu_L[m] + asp_L[c]</p>
            <p>KEGG id: N/A</p>
            <p>GENE_ASSOCIATION: ENSG00000115840 or ENSG00000004864</p>
            <p>GENE_LIST: SLC25A12 or SLC25A13</p>
            <p>HGNC: 10982 or HGNC:10983</p>
            <p>Gene name: solute carrier family 25 (aspartate/glutamate carrier), member 12 or 13</p>
            <p>MitoCarta: FALSE, TRUE</p>
            <p>MitoCarta score: -1.0247, 21.9806</p>
            <p>Directionality rationale: Literature</p>
            <p>HPA mRNA level in heart tissue: High, Low</p>
            <p>HPA protein level in heart tissue: High, Medium</p>
          </html>
        </notes>
        <listOfReactants>
          <speciesReference species="M_h_c" stoichiometry="1" constant="true"/>
          <speciesReference species="M_PMF_c" stoichiometry="1" constant="true"/>
          <speciesReference species="M_glu_L_c" stoichiometry="1" constant="true"/>
          <speciesReference species="M_asp_L_m" stoichiometry="1" constant="true"/>
        </listOfReactants>
        <listOfProducts>
          <speciesReference species="M_h_m" stoichiometry="1" constant="true"/>
          <speciesReference species="M_PMF_m" stoichiometry="1" constant="true"/>
          <speciesReference species="M_glu_L_m" stoichiometry="1" constant="true"/>
          <speciesReference species="M_asp_L_c" stoichiometry="1" constant="true"/>
        </listOfProducts>
        <fbc:geneProductAssociation>
          <fbc:or>
            <fbc:geneProductRef fbc:geneProduct="G_ENSG00000115840"/>
            <fbc:geneProductRef fbc:geneProduct="G_ENSG00000004864"/>
          </fbc:or>
        </fbc:geneProductAssociation>
      </reaction>
      <reaction id="R_ASPTAm" name="R_ASPTAm L-Aspartate + 2-Oxoglutarate --&gt; Oxaloacetate + L-Glutamate" reversible="true" fast="false" fbc:lowerFluxBound="cobra_default_lb" fbc:upperFluxBound="cobra_default_ub">
        <notes>
          <html xmlns="http://www.w3.org/1999/xhtml">
            <p>Model Reaction Number: 64</p>
            <p>EC Number: 2.6.1.1</p>
            <p>SUBSYSTEM: Malate aspartate shuttle</p>
            <p>Description: L-Aspartate + 2-Oxoglutarate --&gt; Oxaloacetate + L-Glutamate</p>
            <p>Recon2 id: ASPTAm</p>
            <p>Recon2 formula: akg[m] + asp_L[m] --&gt; glu_L[m] + oaa[m]</p>
            <p>KEGG id: R00355</p>
            <p>GENE_ASSOCIATION: ENSG00000125166</p>
            <p>GENE_LIST: GOT2</p>
            <p>HGNC: 4433</p>
            <p>Gene name: glutamic-oxaloacetic transaminase 2, mitochondrial</p>
            <p>MitoCarta: TRUE</p>
            <p>MitoCarta score: 8.8086</p>
            <p>HPA mRNA level in heart tissue: High</p>
            <p>HPA protein level in heart tissue: High</p>
          </html>
        </notes>
        <listOfReactants>
          <speciesReference species="M_akg_m" stoichiometry="1" constant="true"/>
          <speciesReference species="M_asp_L_m" stoichiometry="1" constant="true"/>
        </listOfReactants>
        <listOfProducts>
          <speciesReference species="M_glu_L_m" stoichiometry="1" constant="true"/>
          <speciesReference species="M_oaa_m" stoichiometry="1" constant="true"/>
        </listOfProducts>
        <fbc:geneProductAssociation>
          <fbc:geneProductRef fbc:geneProduct="G_ENSG00000125166"/>
        </fbc:geneProductAssociation>
      </reaction>
      <reaction id="R_G3PD1" name="R_G3PD1 sn-Glycerol 3-phosphate + NAD+ --&gt; Glycerone phosphate + NADH + H+" reversible="true" fast="false" fbc:lowerFluxBound="cobra_default_lb" fbc:upperFluxBound="cobra_default_ub">
        <notes>
          <html xmlns="http://www.w3.org/1999/xhtml">
            <p>Model Reaction Number: 65</p>
            <p>EC Number: 1.1.1.8</p>
            <p>SUBSYSTEM: Glycerol phosphate shuttle</p>
            <p>Description: sn-Glycerol 3-phosphate + NAD+ --&gt; Glycerone phosphate + NADH + H+</p>
            <p>Recon2 id: G3PD1</p>
            <p>Recon2 formula: nad[c] + glyc3p[c] --&gt; h[c] + nadh[c] + dhap[c]</p>
            <p>KEGG id: R00842</p>
            <p>GENE_ASSOCIATION: ENSG00000167588 or ENSG00000152642</p>
            <p>GENE_LIST: GPD1 or GPD1L</p>
            <p>HGNC: 4455 or HGNC:28956</p>
            <p>Gene name: glycerol-3-phosphate dehydrogenase 1</p>
            <p>MitoCarta: FALSE, FALSE</p>
            <p>MitoCarta score: 4.5427, 0.0944</p>
            <p>HPA mRNA level in heart tissue: Low or High</p>
            <p>HPA protein level in heart tissue: Medium or Not detected</p>
          </html>
        </notes>
        <listOfReactants>
          <speciesReference species="M_nad_c" stoichiometry="1" constant="true"/>
          <speciesReference species="M_glyc3p_c" stoichiometry="1" constant="true"/>
        </listOfReactants>
        <listOfProducts>
          <speciesReference species="M_h_c" stoichiometry="1" constant="true"/>
          <speciesReference species="M_nadh_c" stoichiometry="1" constant="true"/>
          <speciesReference species="M_dhap_c" stoichiometry="1" constant="true"/>
        </listOfProducts>
        <fbc:geneProductAssociation>
          <fbc:or>
            <fbc:geneProductRef fbc:geneProduct="G_ENSG00000167588"/>
            <fbc:geneProductRef fbc:geneProduct="G_ENSG00000152642"/>
          </fbc:or>
        </fbc:geneProductAssociation>
      </reaction>
      <reaction id="R_r0205" name="R_r0205 sn-Glycerol 3-phosphate + Ubiquinone --&gt; Glycerone phosphate + Ubiquinol" reversible="false" fast="false" fbc:lowerFluxBound="cobra_0_bound" fbc:upperFluxBound="cobra_default_ub">
        <notes>
          <html xmlns="http://www.w3.org/1999/xhtml">
            <p>Model Reaction Number: 66</p>
            <p>EC Number: 1.1.5.3</p>
            <p>SUBSYSTEM: Glycerol phosphate shuttle</p>
            <p>Description: sn-Glycerol 3-phosphate + Ubiquinone --&gt; Glycerone phosphate + Ubiquinol</p>
            <p>Recon2 id: r0205</p>
            <p>Recon2 formula: q10[m] + glyc3p[c] -&gt; dhap[c] + q10h2[m]</p>
            <p>KEGG id: R08657</p>
            <p>GENE_ASSOCIATION: ENSG00000115159</p>
            <p>GENE_LIST: GPD2</p>
            <p>HGNC: 4456</p>
            <p>Gene name: glycerol-3-phosphate dehydrogenase</p>
            <p>MitoCarta: TRUE</p>
            <p>MitoCarta score: 21.2901</p>
            <p>Directionality rationale: HumanCyc, Literature (e.g. David Metzler, Biochemistry 2nd ed. P 1050)</p>
            <p>HPA mRNA level in heart tissue: Low</p>
            <p>HPA protein level in heart tissue: Medium</p>
          </html>
        </notes>
        <listOfReactants>
          <speciesReference species="M_q10_m" stoichiometry="1" constant="true"/>
          <speciesReference species="M_glyc3p_c" stoichiometry="1" constant="true"/>
        </listOfReactants>
        <listOfProducts>
          <speciesReference species="M_dhap_c" stoichiometry="1" constant="true"/>
          <speciesReference species="M_q10h2_m" stoichiometry="1" constant="true"/>
        </listOfProducts>
        <fbc:geneProductAssociation>
          <fbc:geneProductRef fbc:geneProduct="G_ENSG00000115159"/>
        </fbc:geneProductAssociation>
      </reaction>
      <reaction id="R_FACOAL160i" name="R_FACOAL160i ATP + Hexadecanoic acid + CoA --&gt; AMP + Palmitoyl-CoA + Diphosphate" reversible="false" fast="false" fbc:lowerFluxBound="cobra_0_bound" fbc:upperFluxBound="cobra_default_ub">
        <notes>
          <html xmlns="http://www.w3.org/1999/xhtml">
            <p>Model Reaction Number: 67</p>
            <p>EC Number: 6.2.1.3</p>
            <p>SUBSYSTEM: Carnitine shuttle</p>
            <p>Description: ATP + Hexadecanoic acid + CoA --&gt; AMP + Palmitoyl-CoA + Diphosphate</p>
            <p>Recon2 id: FACOAL160i</p>
            <p>Recon2 formula: atp[c] + coa[c] + hdca[c] -&gt; amp[c] + ppi[c] + pmtcoa[c]</p>
            <p>KEGG id: R01280</p>
            <p>GENE_ASSOCIATION: ENSG00000151726 or ENSG00000123983 or ENSG00000068366 or ENSG00000103740 or ENSG00000164398 or ENSG00000197142 or ENSG00000130377</p>
            <p>GENE_LIST: ACSL1 or ACSL3 or ACSL4 or ACSBG1 or ACSL6 or ACSL5 or ACSBG2</p>
            <p>HGNC: 3569 or HGNC:3570 or HGNC:3571 or HGNC:29567 or HGNC:16496 or HGNC:16526 or HGNC:24174</p>
            <p>Gene name: acyl-CoA synthetase long-chain family (various)</p>
            <p>MitoCarta: TRUE, FALSE, FALSE, FALSE, N/A, FALSE, FALSE</p>
            <p>MitoCarta score: 7.5981, -1.7369, -1.7369, 2.3512, N/A, 5.2209, -1.3535</p>
            <p>Directionality rationale: KEGG, HumanCyc</p>
            <p>HPA mRNA level in heart tissue: Medium or Medium or Medium or Not detected or Not detected or Low or Not detected</p>
            <p>HPA protein level in heart tissue: High or Medium or Low or Medium or Not detected or Not detected or Not detected</p>
          </html>
        </notes>
        <listOfReactants>
          <speciesReference species="M_atp_c" stoichiometry="1" constant="true"/>
          <speciesReference species="M_coa_c" stoichiometry="1" constant="true"/>
          <speciesReference species="M_hdca_c" stoichiometry="1" constant="true"/>
        </listOfReactants>
        <listOfProducts>
          <speciesReference species="M_amp_c" stoichiometry="1" constant="true"/>
          <speciesReference species="M_ppi_c" stoichiometry="1" constant="true"/>
          <speciesReference species="M_pmtcoa_c" stoichiometry="1" constant="true"/>
        </listOfProducts>
        <fbc:geneProductAssociation>
          <fbc:or>
            <fbc:geneProductRef fbc:geneProduct="G_ENSG00000151726"/>
            <fbc:geneProductRef fbc:geneProduct="G_ENSG00000123983"/>
            <fbc:geneProductRef fbc:geneProduct="G_ENSG00000068366"/>
            <fbc:geneProductRef fbc:geneProduct="G_ENSG00000103740"/>
            <fbc:geneProductRef fbc:geneProduct="G_ENSG00000164398"/>
            <fbc:geneProductRef fbc:geneProduct="G_ENSG00000197142"/>
            <fbc:geneProductRef fbc:geneProduct="G_ENSG00000130377"/>
          </fbc:or>
        </fbc:geneProductAssociation>
      </reaction>
      <reaction id="R_C160CPT1" name="R_C160CPT1 Palmitoyl-CoA + L-Carnitine --&gt; CoA + L-Palmitoylcarnitine" reversible="true" fast="false" fbc:lowerFluxBound="cobra_default_lb" fbc:upperFluxBound="cobra_default_ub">
        <notes>
          <html xmlns="http://www.w3.org/1999/xhtml">
            <p>Model Reaction Number: 68</p>
            <p>EC Number: 2.3.1.21</p>
            <p>SUBSYSTEM: Carnitine shuttle</p>
            <p>Description: Palmitoyl-CoA + L-Carnitine --&gt; CoA + L-Palmitoylcarnitine</p>
            <p>Recon2 id: C160CPT1</p>
            <p>Recon2 formula: pmtcoa[c] + crn[c] -&gt; coa[c] + pmtcrn[c]</p>
            <p>KEGG id: R01923</p>
            <p>GENE_ASSOCIATION: ENSG00000205560</p>
            <p>GENE_LIST: CPT1B</p>
            <p>HGNC: 2329</p>
            <p>Gene name: carnitine palmitoyltransferase 1B (muscle)</p>
            <p>MitoCarta: TRUE</p>
            <p>MitoCarta score: 11.4641</p>
            <p>HPA mRNA level in heart tissue: High</p>
            <p>HPA protein level in heart tissue: High</p>
          </html>
        </notes>
        <listOfReactants>
          <speciesReference species="M_pmtcoa_c" stoichiometry="1" constant="true"/>
          <speciesReference species="M_crn_c" stoichiometry="1" constant="true"/>
        </listOfReactants>
        <listOfProducts>
          <speciesReference species="M_coa_c" stoichiometry="1" constant="true"/>
          <speciesReference species="M_pmtcrn_c" stoichiometry="1" constant="true"/>
        </listOfProducts>
        <fbc:geneProductAssociation>
          <fbc:geneProductRef fbc:geneProduct="G_ENSG00000205560"/>
        </fbc:geneProductAssociation>
      </reaction>
      <reaction id="R_PPA" name="R_PPA Pyrophosphate+H2O--&gt;2Orthophosphate" reversible="false" fast="false" fbc:lowerFluxBound="cobra_0_bound" fbc:upperFluxBound="cobra_default_ub">
        <notes>
          <html xmlns="http://www.w3.org/1999/xhtml">
            <p>Model Reaction Number: 69</p>
            <p>EC Number: 3.6.1.1</p>
            <p>SUBSYSTEM: Carnitine shuttle</p>
            <p>Description: Pyrophosphate+H2O--&gt;2Orthophosphate</p>
            <p>Recon2 id: PPA</p>
            <p>Recon2 formula: h2o[c] + ppi[c] -&gt; h[c] + 2.0 pi[c]</p>
            <p>KEGG id: R00004</p>
            <p>GENE_ASSOCIATION: ENSG00000180817</p>
            <p>GENE_LIST: PPA1</p>
            <p>HGNC: 9226</p>
            <p>Gene name: pyrophosphatase 1</p>
            <p>MitoCarta: FALSE</p>
            <p>MitoCarta score: 2.4061</p>
            <p>Directionality rationale: HumanCyc, Literature, Actual Delta G 19 kJ/mol</p>
            <p>HPA mRNA level in heart tissue: Medium</p>
            <p>HPA protein level in heart tissue: Low</p>
          </html>
        </notes>
        <listOfReactants>
          <speciesReference species="M_h2o_c" stoichiometry="1" constant="true"/>
          <speciesReference species="M_ppi_c" stoichiometry="1" constant="true"/>
        </listOfReactants>
        <listOfProducts>
          <speciesReference species="M_h_c" stoichiometry="1" constant="true"/>
          <speciesReference species="M_pi_c" stoichiometry="2" constant="true"/>
        </listOfProducts>
        <fbc:geneProductAssociation>
          <fbc:geneProductRef fbc:geneProduct="G_ENSG00000180817"/>
        </fbc:geneProductAssociation>
      </reaction>
      <reaction id="R_r2435" name="R_r2435 carnitine carrier - Carnitine out, acyl carnitine in " reversible="true" fast="false" fbc:lowerFluxBound="cobra_default_lb" fbc:upperFluxBound="cobra_default_ub">
        <notes>
          <html xmlns="http://www.w3.org/1999/xhtml">
            <p>Model Reaction Number: 70</p>
            <p>EC Number: N/A</p>
            <p>SUBSYSTEM: Carnitine shuttle</p>
            <p>Description: carnitine carrier - Carnitine out, acyl carnitine in</p>
            <p>Recon2 id: r2435</p>
            <p>Recon2 formula: crn[m] + pmtcrn[c] -&gt; crn[c] + pmtcrn[m]</p>
            <p>KEGG id: N/A</p>
            <p>GENE_ASSOCIATION: ENSG00000178537</p>
            <p>GENE_LIST: SLC25A20</p>
            <p>HGNC: 1421</p>
            <p>Gene name: carnitine carrier</p>
            <p>MitoCarta: TRUE</p>
            <p>MitoCarta score: 28.3039</p>
            <p>HPA mRNA level in heart tissue: Medium</p>
            <p>HPA protein level in heart tissue: Medium</p>
          </html>
        </notes>
        <listOfReactants>
          <speciesReference species="M_crn_m" stoichiometry="1" constant="true"/>
          <speciesReference species="M_pmtcrn_c" stoichiometry="1" constant="true"/>
        </listOfReactants>
        <listOfProducts>
          <speciesReference species="M_crn_c" stoichiometry="1" constant="true"/>
          <speciesReference species="M_pmtcrn_m" stoichiometry="1" constant="true"/>
        </listOfProducts>
        <fbc:geneProductAssociation>
          <fbc:geneProductRef fbc:geneProduct="G_ENSG00000178537"/>
        </fbc:geneProductAssociation>
      </reaction>
      <reaction id="R_C160CPT2" name="R_C160CPT2 CoA + L-Palmitoylcarnitine --&gt; Palmitoyl-CoA + L-Carnitine" reversible="true" fast="false" fbc:lowerFluxBound="cobra_default_lb" fbc:upperFluxBound="cobra_default_ub">
        <notes>
          <html xmlns="http://www.w3.org/1999/xhtml">
            <p>Model Reaction Number: 71</p>
            <p>EC Number: 2.3.1.21</p>
            <p>SUBSYSTEM: Carnitine shuttle</p>
            <p>Description: CoA + L-Palmitoylcarnitine --&gt; Palmitoyl-CoA + L-Carnitine</p>
            <p>Recon2 id: C160CPT2</p>
            <p>Recon2 formula: coa[m] + pmtcrn[m] -&gt; pmtcoa[m] + crn[m]</p>
            <p>KEGG id: R01923</p>
            <p>GENE_ASSOCIATION: ENSG00000157184</p>
            <p>GENE_LIST: CPT2</p>
            <p>HGNC: 2330</p>
            <p>Gene name: carnitine palmitoyltransferase 2</p>
            <p>MitoCarta: TRUE</p>
            <p>MitoCarta score: 32.7824</p>
            <p>HPA mRNA level in heart tissue: Low</p>
            <p>HPA protein level in heart tissue: Medium</p>
          </html>
        </notes>
        <listOfReactants>
          <speciesReference species="M_coa_m" stoichiometry="1" constant="true"/>
          <speciesReference species="M_pmtcrn_m" stoichiometry="1" constant="true"/>
        </listOfReactants>
        <listOfProducts>
          <speciesReference species="M_pmtcoa_m" stoichiometry="1" constant="true"/>
          <speciesReference species="M_crn_m" stoichiometry="1" constant="true"/>
        </listOfProducts>
        <fbc:geneProductAssociation>
          <fbc:geneProductRef fbc:geneProduct="G_ENSG00000157184"/>
        </fbc:geneProductAssociation>
      </reaction>
      <reaction id="R_PPAm" name="R_PPAm Pyrophosphate+H2O--&gt;2Orthophosphate" reversible="true" fast="false" fbc:lowerFluxBound="cobra_default_lb" fbc:upperFluxBound="cobra_default_ub">
        <notes>
          <html xmlns="http://www.w3.org/1999/xhtml">
            <p>Model Reaction Number: 72</p>
            <p>EC Number: 3.6.1.1</p>
            <p>SUBSYSTEM: Carnitine shuttle</p>
            <p>Description: Pyrophosphate+H2O--&gt;2Orthophosphate</p>
            <p>Recon2 id: PPAm</p>
            <p>Recon2 formula: h2o[m] + ppi[m] -&gt; h[m] + 2.0 pi[m]</p>
            <p>KEGG id: R00004</p>
            <p>GENE_ASSOCIATION: ENSG00000138777</p>
            <p>GENE_LIST: PPA2</p>
            <p>HGNC: 28883</p>
            <p>Gene name: pyrophosphatase 2</p>
            <p>MitoCarta: TRUE</p>
            <p>MitoCarta score: 21.6578</p>
            <p>HPA mRNA level in heart tissue: Low</p>
            <p>HPA protein level in heart tissue: Medium</p>
          </html>
        </notes>
        <listOfReactants>
          <speciesReference species="M_h2o_m" stoichiometry="1" constant="true"/>
          <speciesReference species="M_ppi_m" stoichiometry="1" constant="true"/>
        </listOfReactants>
        <listOfProducts>
          <speciesReference species="M_h_m" stoichiometry="1" constant="true"/>
          <speciesReference species="M_pi_m" stoichiometry="2" constant="true"/>
        </listOfProducts>
        <fbc:geneProductAssociation>
          <fbc:geneProductRef fbc:geneProduct="G_ENSG00000138777"/>
        </fbc:geneProductAssociation>
      </reaction>
      <reaction id="R_ACOT2_MitoCore" name="R_ACOT2_MitoCore Palmitoyl-CoA + H2O --&gt; CoA + Hexadecanoic acid" reversible="false" fast="false" fbc:lowerFluxBound="cobra_0_bound" fbc:upperFluxBound="cobra_default_ub">
        <notes>
          <html xmlns="http://www.w3.org/1999/xhtml">
            <p>Model Reaction Number: 73</p>
            <p>EC Number: 3.1.2.2</p>
            <p>SUBSYSTEM: Fatty acid elongation in mitochondria</p>
            <p>Description: Palmitoyl-CoA + H2O --&gt; CoA + Hexadecanoic acid</p>
            <p>Recon2 id: N/A</p>
            <p>Recon2 formula: N/A</p>
            <p>KEGG id: R01274</p>
            <p>GENE_ASSOCIATION: ENSG00000119673</p>
            <p>GENE_LIST: ACOT2</p>
            <p>HGNC: 18431</p>
            <p>Gene name: acyl-CoA thioesterase 2</p>
            <p>MitoCarta: TRUE</p>
            <p>MitoCarta score: 13.6365</p>
            <p>Directionality rationale: HumanCyc, KEGG</p>
            <p>HPA mRNA level in heart tissue: Medium</p>
            <p>HPA protein level in heart tissue: High</p>
          </html>
        </notes>
        <listOfReactants>
          <speciesReference species="M_pmtcoa_m" stoichiometry="1" constant="true"/>
          <speciesReference species="M_h2o_m" stoichiometry="1" constant="true"/>
        </listOfReactants>
        <listOfProducts>
          <speciesReference species="M_coa_m" stoichiometry="1" constant="true"/>
          <speciesReference species="M_hdca_m" stoichiometry="1" constant="true"/>
        </listOfProducts>
        <fbc:geneProductAssociation>
          <fbc:geneProductRef fbc:geneProduct="G_ENSG00000119673"/>
        </fbc:geneProductAssociation>
      </reaction>
      <reaction id="R_ACADLC16_MitoCore" name="R_ACADLC16_MitoCore Palmitoyl-CoA + Q --&gt; trans-Hexadec-2-enoyl-CoA + QH2" reversible="false" fast="false" fbc:lowerFluxBound="cobra_0_bound" fbc:upperFluxBound="cobra_default_ub">
        <notes>
          <html xmlns="http://www.w3.org/1999/xhtml">
            <p>Model Reaction Number: 74</p>
            <p>EC Number: 1.3.8.8, 1.5.5.1</p>
            <p>SUBSYSTEM: FA metabolism</p>
            <p>Description: Palmitoyl-CoA + Q --&gt; trans-Hexadec-2-enoyl-CoA + QH2</p>
            <p>Recon2 id: FAOXC16C16OHm</p>
            <p>Recon2 formula: h2o[m] + pmtcoa[m] + fad[m] -&gt; fadh2[m] + 3hexdcoa[m]</p>
            <p>KEGG id: R01279</p>
            <p>GENE_ASSOCIATION: ENSG00000115361 and ENSG00000171503</p>
            <p>GENE_LIST: ACADL and ETFDH</p>
            <p>HGNC: 88 and HGNC:3483</p>
            <p>Gene name: long-chain acyl-CoA dehydrogenase</p>
            <p>MitoCarta: TRUE, TRUE</p>
            <p>MitoCarta score: 28.0206, 34.3966</p>
            <p>Directionality rationale: KEGG, Brenda, Literature</p>
            <p>HPA mRNA level in heart tissue: Low and Medium</p>
            <p>HPA protein level in heart tissue: Low and High</p>
          </html>
        </notes>
        <listOfReactants>
          <speciesReference species="M_h2o_m" stoichiometry="1" constant="true"/>
          <speciesReference species="M_pmtcoa_m" stoichiometry="1" constant="true"/>
          <speciesReference species="M_q10_m" stoichiometry="1" constant="true"/>
        </listOfReactants>
        <listOfProducts>
          <speciesReference species="M_q10h2_m" stoichiometry="1" constant="true"/>
          <speciesReference species="M_3hexdcoa_m" stoichiometry="1" constant="true"/>
        </listOfProducts>
        <fbc:geneProductAssociation>
          <fbc:and>
            <fbc:geneProductRef fbc:geneProduct="G_ENSG00000115361"/>
            <fbc:geneProductRef fbc:geneProduct="G_ENSG00000171503"/>
          </fbc:and>
        </fbc:geneProductAssociation>
      </reaction>
      <reaction id="R_MECR16C_MitoCore" name="R_MECR16C_MitoCore trans-Hexadec-2-enoyl-CoA + NADPH + H+ --&gt; Palmitoyl-CoA + NADP+" reversible="false" fast="false" fbc:lowerFluxBound="cobra_0_bound" fbc:upperFluxBound="cobra_default_ub">
        <notes>
          <html xmlns="http://www.w3.org/1999/xhtml">
            <p>Model Reaction Number: 75</p>
            <p>EC Number: 1.3.1.38</p>
            <p>SUBSYSTEM: Fatty acid elongation in mitochondria</p>
            <p>Description: trans-Hexadec-2-enoyl-CoA + NADPH + H+ --&gt; Palmitoyl-CoA + NADP+</p>
            <p>Recon2 id: N/A</p>
            <p>Recon2 formula: N/A</p>
            <p>KEGG id: R01278</p>
            <p>GENE_ASSOCIATION: ENSG00000116353</p>
            <p>GENE_LIST: MECR</p>
            <p>HGNC: 19691</p>
            <p>Gene name: mitochondrial trans-2-enoyl-CoA reductase</p>
            <p>MitoCarta: TRUE</p>
            <p>MitoCarta score: 27.6896</p>
            <p>Directionality rationale: KEGG, Brenda, Literature, Delta G 16.6kJ/mol</p>
            <p>HPA mRNA level in heart tissue: Medium</p>
            <p>HPA protein level in heart tissue: High</p>
          </html>
        </notes>
        <listOfReactants>
          <speciesReference species="M_3hexdcoa_m" stoichiometry="1" constant="true"/>
          <speciesReference species="M_nadph_m" stoichiometry="1" constant="true"/>
          <speciesReference species="M_h_m" stoichiometry="1" constant="true"/>
        </listOfReactants>
        <listOfProducts>
          <speciesReference species="M_pmtcoa_m" stoichiometry="1" constant="true"/>
          <speciesReference species="M_nadp_m" stoichiometry="1" constant="true"/>
        </listOfProducts>
        <fbc:geneProductAssociation>
          <fbc:geneProductRef fbc:geneProduct="G_ENSG00000116353"/>
        </fbc:geneProductAssociation>
      </reaction>
      <reaction id="R_MTPC16_MitoCore" name="R_MTPC16_MitoCore trans-Hexadec-2-enoyl-CoA + H2O + NAD+ + CoA -&gt; Tetradecanoyl-CoA + NADH + Acetyl-CoA" reversible="true" fast="false" fbc:lowerFluxBound="cobra_default_lb" fbc:upperFluxBound="cobra_default_ub">
        <notes>
          <html xmlns="http://www.w3.org/1999/xhtml">
            <p>Model Reaction Number: 76</p>
            <p>EC Number: 4.2.1.74, 1.1.1.211, 2.3.1.16</p>
            <p>SUBSYSTEM: FA metabolism</p>
            <p>Description: trans-Hexadec-2-enoyl-CoA + H2O + NAD+ + CoA -&gt; Tetradecanoyl-CoA + NADH + Acetyl-CoA</p>
            <p>Recon2 id: N/A</p>
            <p>Recon2 formula: N/A</p>
            <p>KEGG id: R04738, R04737, R03991</p>
            <p>GENE_ASSOCIATION: ENSG00000084754 and ENSG00000138029</p>
            <p>GENE_LIST: HADHA and HADHB</p>
            <p>HGNC: 4801 and HGNC:4803</p>
            <p>Gene name: Mitochondrial trifunctional protein</p>
            <p>MitoCarta: TRUE, TRUE</p>
            <p>MitoCarta score: 33.5571, 11.8128</p>
            <p>HPA mRNA level in heart tissue: High and High</p>
            <p>HPA protein level in heart tissue: Medium and Medium</p>
          </html>
        </notes>
        <listOfReactants>
          <speciesReference species="M_3hexdcoa_m" stoichiometry="1" constant="true"/>
          <speciesReference species="M_h2o_m" stoichiometry="1" constant="true"/>
          <speciesReference species="M_nad_m" stoichiometry="1" constant="true"/>
          <speciesReference species="M_coa_m" stoichiometry="1" constant="true"/>
        </listOfReactants>
        <listOfProducts>
          <speciesReference species="M_nadh_m" stoichiometry="1" constant="true"/>
          <speciesReference species="M_h_m" stoichiometry="1" constant="true"/>
          <speciesReference species="M_tetd7ecoa_m" stoichiometry="1" constant="true"/>
          <speciesReference species="M_accoa_m" stoichiometry="1" constant="true"/>
        </listOfProducts>
        <fbc:geneProductAssociation>
          <fbc:and>
            <fbc:geneProductRef fbc:geneProduct="G_ENSG00000084754"/>
            <fbc:geneProductRef fbc:geneProduct="G_ENSG00000138029"/>
          </fbc:and>
        </fbc:geneProductAssociation>
      </reaction>
      <reaction id="R_ACADLC14_MitoCore" name="R_ACADLC14_MitoCore Tetradecanoyl-CoA + Q --&gt; trans-Tetradec-2-enoyl-CoA + QH2" reversible="false" fast="false" fbc:lowerFluxBound="cobra_0_bound" fbc:upperFluxBound="cobra_default_ub">
        <notes>
          <html xmlns="http://www.w3.org/1999/xhtml">
            <p>Model Reaction Number: 77</p>
            <p>EC Number: 1.3.8.8, 1.5.5.1</p>
            <p>SUBSYSTEM: FA metabolism</p>
            <p>Description: Tetradecanoyl-CoA + Q --&gt; trans-Tetradec-2-enoyl-CoA + QH2</p>
            <p>Recon2 id: FAOXC141C141OHm</p>
            <p>Recon2 formula: h2o[m] + fad[m] + tetd7ecoa[m] -&gt; fadh2[m] + 3tetd7ecoa[m]</p>
            <p>KEGG id: R03990</p>
            <p>GENE_ASSOCIATION: ENSG00000115361 and ENSG00000171503</p>
            <p>GENE_LIST: ACADL and ETFDH</p>
            <p>HGNC: 88 and HGNC:3483</p>
            <p>Gene name: long-chain acyl-CoA dehydrogenase</p>
            <p>MitoCarta: TRUE, TRUE</p>
            <p>MitoCarta score: 28.0206, 34.3966</p>
            <p>Directionality rationale: KEGG, Brenda, Literature</p>
            <p>HPA mRNA level in heart tissue: Low and Medium</p>
            <p>HPA protein level in heart tissue: Low and High</p>
          </html>
        </notes>
        <listOfReactants>
          <speciesReference species="M_h2o_m" stoichiometry="1" constant="true"/>
          <speciesReference species="M_q10_m" stoichiometry="1" constant="true"/>
          <speciesReference species="M_tetd7ecoa_m" stoichiometry="1" constant="true"/>
        </listOfReactants>
        <listOfProducts>
          <speciesReference species="M_q10h2_m" stoichiometry="1" constant="true"/>
          <speciesReference species="M_3tetd7ecoa_m" stoichiometry="1" constant="true"/>
        </listOfProducts>
        <fbc:geneProductAssociation>
          <fbc:and>
            <fbc:geneProductRef fbc:geneProduct="G_ENSG00000115361"/>
            <fbc:geneProductRef fbc:geneProduct="G_ENSG00000171503"/>
          </fbc:and>
        </fbc:geneProductAssociation>
      </reaction>
      <reaction id="R_MECR14C_MitoCore" name="R_MECR14C_MitoCore trans-Tetradec-2-enoyl-CoA + NADPH + H+ --&gt; Tetradecanoyl-CoA + NADP+" reversible="false" fast="false" fbc:lowerFluxBound="cobra_0_bound" fbc:upperFluxBound="cobra_default_ub">
        <notes>
          <html xmlns="http://www.w3.org/1999/xhtml">
            <p>Model Reaction Number: 78</p>
            <p>EC Number: 1.3.1.38</p>
            <p>SUBSYSTEM: Fatty acid elongation in mitochondria</p>
            <p>Description: trans-Tetradec-2-enoyl-CoA + NADPH + H+ --&gt; Tetradecanoyl-CoA + NADP+</p>
            <p>Recon2 id: N/A</p>
            <p>Recon2 formula: N/A</p>
            <p>KEGG id: R03989</p>
            <p>GENE_ASSOCIATION: ENSG00000116353</p>
            <p>GENE_LIST: MECR</p>
            <p>HGNC: 19691</p>
            <p>Gene name: mitochondrial trans-2-enoyl-CoA reductase</p>
            <p>MitoCarta: TRUE</p>
            <p>MitoCarta score: 27.6896</p>
            <p>Directionality rationale: Delta G 16.6kJ/mol, Brenda, KEGG</p>
            <p>HPA mRNA level in heart tissue: Medium</p>
            <p>HPA protein level in heart tissue: High</p>
          </html>
        </notes>
        <listOfReactants>
          <speciesReference species="M_3tetd7ecoa_m" stoichiometry="1" constant="true"/>
          <speciesReference species="M_nadph_m" stoichiometry="1" constant="true"/>
          <speciesReference species="M_h_m" stoichiometry="1" constant="true"/>
        </listOfReactants>
        <listOfProducts>
          <speciesReference species="M_tetd7ecoa_m" stoichiometry="1" constant="true"/>
          <speciesReference species="M_nadp_m" stoichiometry="1" constant="true"/>
        </listOfProducts>
        <fbc:geneProductAssociation>
          <fbc:geneProductRef fbc:geneProduct="G_ENSG00000116353"/>
        </fbc:geneProductAssociation>
      </reaction>
      <reaction id="R_MTPC14_MitoCore" name="R_MTPC14_MitoCore trans-Hexadec-2-enoyl-CoA + H2O + NAD+ + CoA -&gt; Lauroyl-CoA + NADH + Acetyl-CoA" reversible="true" fast="false" fbc:lowerFluxBound="cobra_default_lb" fbc:upperFluxBound="cobra_default_ub">
        <notes>
          <html xmlns="http://www.w3.org/1999/xhtml">
            <p>Model Reaction Number: 79</p>
            <p>EC Number: 4.2.1.74, 1.1.1.211, 2.3.1.16</p>
            <p>SUBSYSTEM: FA metabolism</p>
            <p>Description: trans-Hexadec-2-enoyl-CoA + H2O + NAD+ + CoA -&gt; Lauroyl-CoA + NADH + Acetyl-CoA</p>
            <p>Recon2 id: N/A</p>
            <p>Recon2 formula: N/A</p>
            <p>KEGG id: R04740, R04739, R03858</p>
            <p>GENE_ASSOCIATION: ENSG00000084754 and ENSG00000138029</p>
            <p>GENE_LIST: HADHA and HADHB</p>
            <p>HGNC: 4801 and HGNC:4803</p>
            <p>Gene name: Mitochondrial trifunctional protein</p>
            <p>MitoCarta: TRUE, TRUE</p>
            <p>MitoCarta score: 33.5571, 11.8128</p>
            <p>HPA mRNA level in heart tissue: High and High</p>
            <p>HPA protein level in heart tissue: Medium and Medium</p>
          </html>
        </notes>
        <listOfReactants>
          <speciesReference species="M_3tetd7ecoa_m" stoichiometry="1" constant="true"/>
          <speciesReference species="M_h2o_m" stoichiometry="1" constant="true"/>
          <speciesReference species="M_nad_m" stoichiometry="1" constant="true"/>
          <speciesReference species="M_coa_m" stoichiometry="1" constant="true"/>
        </listOfReactants>
        <listOfProducts>
          <speciesReference species="M_nadh_m" stoichiometry="1" constant="true"/>
          <speciesReference species="M_h_m" stoichiometry="1" constant="true"/>
          <speciesReference species="M_ddcacoa_m" stoichiometry="1" constant="true"/>
          <speciesReference species="M_accoa_m" stoichiometry="1" constant="true"/>
        </listOfProducts>
        <fbc:geneProductAssociation>
          <fbc:and>
            <fbc:geneProductRef fbc:geneProduct="G_ENSG00000084754"/>
            <fbc:geneProductRef fbc:geneProduct="G_ENSG00000138029"/>
          </fbc:and>
        </fbc:geneProductAssociation>
      </reaction>
      <reaction id="R_r1447" name="R_r1447 Lauroyl-CoA + Q --&gt; 2-trans-Dodecenoyl-CoA + QH2" reversible="false" fast="false" fbc:lowerFluxBound="cobra_0_bound" fbc:upperFluxBound="cobra_default_ub">
        <notes>
          <html xmlns="http://www.w3.org/1999/xhtml">
            <p>Model Reaction Number: 80</p>
            <p>EC Number: 1.3.8.7, 1.5.5.1</p>
            <p>SUBSYSTEM: FA metabolism</p>
            <p>Description: Lauroyl-CoA + Q --&gt; 2-trans-Dodecenoyl-CoA + QH2</p>
            <p>Recon2 id: r1447</p>
            <p>Recon2 formula: ddcacoa[m] + q10[m] -&gt; q10h2[m] + dd2coa[m]</p>
            <p>KEGG id: R03857</p>
            <p>GENE_ASSOCIATION: ENSG00000117054 and ENSG00000171503</p>
            <p>GENE_LIST: ACADM and ETFDH</p>
            <p>HGNC: 89 and HGNC:3483</p>
            <p>Gene name: medium acyl-CoA dehydrogenase</p>
            <p>MitoCarta: TRUE, TRUE</p>
            <p>MitoCarta score: 30.6075, 34.3966</p>
            <p>Directionality rationale: KEGG, Brenda, Literature</p>
            <p>HPA mRNA level in heart tissue: High and Medium</p>
            <p>HPA protein level in heart tissue: High and High</p>
          </html>
        </notes>
        <listOfReactants>
          <speciesReference species="M_ddcacoa_m" stoichiometry="1" constant="true"/>
          <speciesReference species="M_q10_m" stoichiometry="1" constant="true"/>
        </listOfReactants>
        <listOfProducts>
          <speciesReference species="M_q10h2_m" stoichiometry="1" constant="true"/>
          <speciesReference species="M_dd2coa_m" stoichiometry="1" constant="true"/>
        </listOfProducts>
        <fbc:geneProductAssociation>
          <fbc:and>
            <fbc:geneProductRef fbc:geneProduct="G_ENSG00000117054"/>
            <fbc:geneProductRef fbc:geneProduct="G_ENSG00000171503"/>
          </fbc:and>
        </fbc:geneProductAssociation>
      </reaction>
      <reaction id="R_r0638" name="R_r0638 Lauroyl-CoA + NADP+ --&gt; 2-trans-Dodecenoyl-CoA + NADPH + H+" reversible="true" fast="false" fbc:lowerFluxBound="cobra_default_lb" fbc:upperFluxBound="cobra_0_bound">
        <notes>
          <html xmlns="http://www.w3.org/1999/xhtml">
            <p>Model Reaction Number: 81</p>
            <p>EC Number: 1.3.1.38</p>
            <p>SUBSYSTEM: Fatty acid elongation in mitochondria</p>
            <p>Description: Lauroyl-CoA + NADP+ --&gt; 2-trans-Dodecenoyl-CoA + NADPH + H+</p>
            <p>Recon2 id: r0638</p>
            <p>Recon2 formula: nadp[m] + ddcacoa[m] --&gt; h[m] + nadph[m] + dd2coa[m]</p>
            <p>KEGG id: R03856</p>
            <p>GENE_ASSOCIATION: ENSG00000116353</p>
            <p>GENE_LIST: MECR</p>
            <p>HGNC: 19691</p>
            <p>Gene name: mitochondrial trans-2-enoyl-CoA reductase</p>
            <p>MitoCarta: TRUE</p>
            <p>MitoCarta score: 27.6896</p>
            <p>Directionality rationale: Delta G 16.6kJ/mol, Brenda, KEGG</p>
            <p>HPA mRNA level in heart tissue: Medium</p>
            <p>HPA protein level in heart tissue: High</p>
          </html>
        </notes>
        <listOfReactants>
          <speciesReference species="M_nadp_m" stoichiometry="1" constant="true"/>
          <speciesReference species="M_ddcacoa_m" stoichiometry="1" constant="true"/>
        </listOfReactants>
        <listOfProducts>
          <speciesReference species="M_h_m" stoichiometry="1" constant="true"/>
          <speciesReference species="M_nadph_m" stoichiometry="1" constant="true"/>
          <speciesReference species="M_dd2coa_m" stoichiometry="1" constant="true"/>
        </listOfProducts>
        <fbc:geneProductAssociation>
          <fbc:geneProductRef fbc:geneProduct="G_ENSG00000116353"/>
        </fbc:geneProductAssociation>
      </reaction>
      <reaction id="R_r0660" name="R_r0660 (S)-3-Hydroxydodecanoyl-CoA --&gt; 2-trans-Dodecenoyl-CoA + H2O " reversible="true" fast="false" fbc:lowerFluxBound="cobra_default_lb" fbc:upperFluxBound="cobra_default_ub">
        <notes>
          <html xmlns="http://www.w3.org/1999/xhtml">
            <p>Model Reaction Number: 82</p>
            <p>EC Number: 4.2.1.17</p>
            <p>SUBSYSTEM: FA metabolism</p>
            <p>Description: (S)-3-Hydroxydodecanoyl-CoA --&gt; 2-trans-Dodecenoyl-CoA + H2O</p>
            <p>Recon2 id: r0660</p>
            <p>Recon2 formula: HC01401[m] --&gt; h2o[m] + dd2coa[m]</p>
            <p>KEGG id: R04170</p>
            <p>GENE_ASSOCIATION: ENSG00000127884</p>
            <p>GENE_LIST: ECHS1</p>
            <p>HGNC: 3151</p>
            <p>Gene name: enoyl CoA hydratase</p>
            <p>MitoCarta: TRUE</p>
            <p>MitoCarta score: 33.7065</p>
            <p>HPA mRNA level in heart tissue: High</p>
            <p>HPA protein level in heart tissue: High</p>
          </html>
        </notes>
        <listOfReactants>
          <speciesReference species="M_HC01401_m" stoichiometry="1" constant="true"/>
        </listOfReactants>
        <listOfProducts>
          <speciesReference species="M_h2o_m" stoichiometry="1" constant="true"/>
          <speciesReference species="M_dd2coa_m" stoichiometry="1" constant="true"/>
        </listOfProducts>
        <fbc:geneProductAssociation>
          <fbc:geneProductRef fbc:geneProduct="G_ENSG00000127884"/>
        </fbc:geneProductAssociation>
      </reaction>
      <reaction id="R_r0722" name="R_r0722 (S)-3-Hydroxydodecanoyl-CoA + NAD+ --&gt; 3-Oxododecanoyl-CoA + NADH + H+" reversible="true" fast="false" fbc:lowerFluxBound="cobra_default_lb" fbc:upperFluxBound="cobra_default_ub">
        <notes>
          <html xmlns="http://www.w3.org/1999/xhtml">
            <p>Model Reaction Number: 83</p>
            <p>EC Number: 1.1.1.35</p>
            <p>SUBSYSTEM: FA metabolism</p>
            <p>Description: (S)-3-Hydroxydodecanoyl-CoA + NAD+ --&gt; 3-Oxododecanoyl-CoA + NADH + H+</p>
            <p>Recon2 id: r0722</p>
            <p>Recon2 formula: nad[m] + HC01401[m] --&gt; h[m] + nadh[m] + 3oddcoa[m]</p>
            <p>KEGG id: R04741</p>
            <p>GENE_ASSOCIATION: ENSG00000138796</p>
            <p>GENE_LIST: HADH</p>
            <p>HGNC: 4799</p>
            <p>Gene name: 3-hydroxyacyl-CoA dehydrogenase</p>
            <p>MitoCarta: TRUE</p>
            <p>MitoCarta score: 28.0734</p>
            <p>HPA mRNA level in heart tissue: High</p>
            <p>HPA protein level in heart tissue: High</p>
          </html>
        </notes>
        <listOfReactants>
          <speciesReference species="M_nad_m" stoichiometry="1" constant="true"/>
          <speciesReference species="M_HC01401_m" stoichiometry="1" constant="true"/>
        </listOfReactants>
        <listOfProducts>
          <speciesReference species="M_h_m" stoichiometry="1" constant="true"/>
          <speciesReference species="M_nadh_m" stoichiometry="1" constant="true"/>
          <speciesReference species="M_3oddcoa_m" stoichiometry="1" constant="true"/>
        </listOfProducts>
        <fbc:geneProductAssociation>
          <fbc:geneProductRef fbc:geneProduct="G_ENSG00000138796"/>
        </fbc:geneProductAssociation>
      </reaction>
      <reaction id="R_r0724" name="R_r0724 Decanoyl-CoA + Acetyl-CoA --&gt; CoA + 3-Oxododecanoyl-CoA" reversible="true" fast="false" fbc:lowerFluxBound="cobra_default_lb" fbc:upperFluxBound="cobra_default_ub">
        <notes>
          <html xmlns="http://www.w3.org/1999/xhtml">
            <p>Model Reaction Number: 84</p>
            <p>EC Number: 2.3.1.16</p>
            <p>SUBSYSTEM: FA metabolism</p>
            <p>Description: Decanoyl-CoA + Acetyl-CoA --&gt; CoA + 3-Oxododecanoyl-CoA</p>
            <p>Recon2 id: r0724</p>
            <p>Recon2 formula: accoa[m] + dcacoa[m] --&gt; coa[m] + 3oddcoa[m]</p>
            <p>KEGG id: R04742</p>
            <p>GENE_ASSOCIATION: ENSG00000167315</p>
            <p>GENE_LIST: ACAA2</p>
            <p>HGNC: 83</p>
            <p>Gene name: acetyl-CoA acyltransferase 2</p>
            <p>MitoCarta: TRUE</p>
            <p>MitoCarta score: 22.5372</p>
            <p>HPA mRNA level in heart tissue: Medium</p>
            <p>HPA protein level in heart tissue: Medium</p>
          </html>
        </notes>
        <listOfReactants>
          <speciesReference species="M_accoa_m" stoichiometry="1" constant="true"/>
          <speciesReference species="M_dcacoa_m" stoichiometry="1" constant="true"/>
        </listOfReactants>
        <listOfProducts>
          <speciesReference species="M_coa_m" stoichiometry="1" constant="true"/>
          <speciesReference species="M_3oddcoa_m" stoichiometry="1" constant="true"/>
        </listOfProducts>
        <fbc:geneProductAssociation>
          <fbc:geneProductRef fbc:geneProduct="G_ENSG00000167315"/>
        </fbc:geneProductAssociation>
      </reaction>
      <reaction id="R_r1451" name="R_r1451 Decanoyl-CoA + Q --&gt;trans-Dec-2-enoyl-CoA + QH2" reversible="false" fast="false" fbc:lowerFluxBound="cobra_0_bound" fbc:upperFluxBound="cobra_default_ub">
        <notes>
          <html xmlns="http://www.w3.org/1999/xhtml">
            <p>Model Reaction Number: 85</p>
            <p>EC Number: 1.3.8.7, 1.5.5.1</p>
            <p>SUBSYSTEM: FA metabolism</p>
            <p>Description: Decanoyl-CoA + Q --&gt;trans-Dec-2-enoyl-CoA + QH2</p>
            <p>Recon2 id: r1451</p>
            <p>Recon2 formula: dcacoa[m] + q10[m] -&gt; q10h2[m] + dc2coa[m]</p>
            <p>KEGG id: R04754</p>
            <p>GENE_ASSOCIATION: ENSG00000117054 and ENSG00000171503</p>
            <p>GENE_LIST: ACADM and ETFDH</p>
            <p>HGNC: 89 and HGNC:3483</p>
            <p>Gene name: medium acyl-CoA dehydrogenase</p>
            <p>MitoCarta: TRUE, TRUE</p>
            <p>MitoCarta score: 30.6075, 34.3966</p>
            <p>Directionality rationale: KEGG, Brenda, Literature</p>
            <p>HPA mRNA level in heart tissue: High and Medium</p>
            <p>HPA protein level in heart tissue: High and High</p>
          </html>
        </notes>
        <listOfReactants>
          <speciesReference species="M_dcacoa_m" stoichiometry="1" constant="true"/>
          <speciesReference species="M_q10_m" stoichiometry="1" constant="true"/>
        </listOfReactants>
        <listOfProducts>
          <speciesReference species="M_q10h2_m" stoichiometry="1" constant="true"/>
          <speciesReference species="M_dc2coa_m" stoichiometry="1" constant="true"/>
        </listOfProducts>
        <fbc:geneProductAssociation>
          <fbc:and>
            <fbc:geneProductRef fbc:geneProduct="G_ENSG00000117054"/>
            <fbc:geneProductRef fbc:geneProduct="G_ENSG00000171503"/>
          </fbc:and>
        </fbc:geneProductAssociation>
      </reaction>
      <reaction id="R_r0735" name="R_r0735 Decanoyl-CoA + NADP+ --&gt; trans-Dec-2-enoyl-CoA + NADPH + H+" reversible="true" fast="false" fbc:lowerFluxBound="cobra_default_lb" fbc:upperFluxBound="cobra_0_bound">
        <notes>
          <html xmlns="http://www.w3.org/1999/xhtml">
            <p>Model Reaction Number: 86</p>
            <p>EC Number: 1.3.1.38</p>
            <p>SUBSYSTEM: Fatty acid elongation in mitochondria</p>
            <p>Description: Decanoyl-CoA + NADP+ --&gt; trans-Dec-2-enoyl-CoA + NADPH + H+</p>
            <p>Recon2 id: r0735</p>
[truncated: 768,127 more chars]
